# Supplementary material for: Identification of virus-encoded microRNAs in divergent Papillomaviruses
Source: PLoS Pathog. 2018 Jul 26;14(7):e1007156. doi: 10.1371/journal.ppat.1007156 (PMC6062147; doi:10.1371/journal.ppat.1007156)
Supplement: S1 Dataset — This dataset contains DNA-seq coverage data across viral genomes contained in our miDGE PV libraries in bedgraph format. (BG) [file ppat.1007156.s008.bg]

FdPV1	0	1	25
FdPV1	1	3	26
FdPV1	3	4	27
FdPV1	4	5	28
FdPV1	5	20	29
FdPV1	20	51	30
FdPV1	51	80	31
FdPV1	80	91	32
FdPV1	91	97	33
FdPV1	97	103	34
FdPV1	103	106	40
FdPV1	106	112	39
FdPV1	112	124	35
FdPV1	124	133	36
FdPV1	133	142	37
FdPV1	142	148	36
FdPV1	148	153	37
FdPV1	153	157	41
FdPV1	157	165	40
FdPV1	165	167	41
FdPV1	167	187	38
FdPV1	187	188	35
FdPV1	188	191	36
FdPV1	191	196	37
FdPV1	196	198	36
FdPV1	198	201	37
FdPV1	201	203	38
FdPV1	203	212	40
FdPV1	212	214	37
FdPV1	214	217	38
FdPV1	217	223	37
FdPV1	223	225	36
FdPV1	225	246	35
FdPV1	246	251	34
FdPV1	251	252	33
FdPV1	252	261	32
FdPV1	261	262	33
FdPV1	262	270	34
FdPV1	270	271	33
FdPV1	271	283	30
FdPV1	283	287	31
FdPV1	287	291	32
FdPV1	291	296	31
FdPV1	296	299	29
FdPV1	299	311	30
FdPV1	311	319	31
FdPV1	319	320	30
FdPV1	320	330	29
FdPV1	330	333	28
FdPV1	333	335	29
FdPV1	335	340	30
FdPV1	340	345	32
FdPV1	345	356	31
FdPV1	356	361	30
FdPV1	361	363	29
FdPV1	363	368	28
FdPV1	368	371	27
FdPV1	371	388	26
FdPV1	388	405	25
FdPV1	405	408	26
FdPV1	408	409	27
FdPV1	409	412	26
FdPV1	412	414	25
FdPV1	414	419	23
FdPV1	419	420	24
FdPV1	420	425	28
FdPV1	425	426	27
FdPV1	426	427	28
FdPV1	427	428	29
FdPV1	428	429	27
FdPV1	429	436	26
FdPV1	436	440	29
FdPV1	440	445	28
FdPV1	445	447	27
FdPV1	447	456	29
FdPV1	456	462	27
FdPV1	462	467	28
FdPV1	467	476	29
FdPV1	476	483	28
FdPV1	483	486	30
FdPV1	486	488	29
FdPV1	488	494	31
FdPV1	494	497	32
FdPV1	497	498	30
FdPV1	498	503	29
FdPV1	503	504	28
FdPV1	504	505	29
FdPV1	505	510	28
FdPV1	510	511	29
FdPV1	511	519	30
FdPV1	519	525	29
FdPV1	525	534	30
FdPV1	534	559	29
FdPV1	559	560	30
FdPV1	560	565	31
FdPV1	565	568	32
FdPV1	568	570	33
FdPV1	570	572	34
FdPV1	572	577	35
FdPV1	577	581	34
FdPV1	581	585	33
FdPV1	585	586	32
FdPV1	586	587	35
FdPV1	587	590	34
FdPV1	590	594	33
FdPV1	594	596	32
FdPV1	596	597	31
FdPV1	597	604	32
FdPV1	604	638	31
FdPV1	638	642	32
FdPV1	642	645	31
FdPV1	645	652	30
FdPV1	652	658	29
FdPV1	658	660	28
FdPV1	660	665	27
FdPV1	665	673	26
FdPV1	673	675	25
FdPV1	675	676	26
FdPV1	676	679	29
FdPV1	679	685	28
FdPV1	685	686	27
FdPV1	686	690	29
FdPV1	690	700	30
FdPV1	700	706	29
FdPV1	706	708	32
FdPV1	708	711	33
FdPV1	711	713	32
FdPV1	713	715	31
FdPV1	715	717	30
FdPV1	717	720	29
FdPV1	720	724	30
FdPV1	724	728	31
FdPV1	728	729	29
FdPV1	729	734	30
FdPV1	734	740	31
FdPV1	740	779	30
FdPV1	779	786	31
FdPV1	786	789	30
FdPV1	789	791	31
FdPV1	791	794	30
FdPV1	794	798	28
FdPV1	798	804	27
FdPV1	804	806	26
FdPV1	806	825	30
FdPV1	825	831	31
FdPV1	831	837	32
FdPV1	837	850	33
FdPV1	850	851	32
FdPV1	851	859	33
FdPV1	859	861	34
FdPV1	861	864	35
FdPV1	864	867	34
FdPV1	867	869	35
FdPV1	869	874	34
FdPV1	874	876	35
FdPV1	876	880	34
FdPV1	880	883	35
FdPV1	883	885	34
FdPV1	885	889	35
FdPV1	889	892	34
FdPV1	892	900	36
FdPV1	900	903	37
FdPV1	903	909	36
FdPV1	909	920	35
FdPV1	920	935	36
FdPV1	935	943	35
FdPV1	943	948	34
FdPV1	948	951	35
FdPV1	951	952	33
FdPV1	952	960	32
FdPV1	960	963	33
FdPV1	963	966	32
FdPV1	966	970	31
FdPV1	970	974	30
FdPV1	974	980	31
FdPV1	980	996	29
FdPV1	996	1005	30
FdPV1	1005	1009	29
FdPV1	1009	1020	30
FdPV1	1020	1052	29
FdPV1	1052	1063	28
FdPV1	1063	1072	30
FdPV1	1072	1073	26
FdPV1	1073	1074	25
FdPV1	1074	1078	24
FdPV1	1078	1085	22
FdPV1	1085	1086	23
FdPV1	1086	1087	24
FdPV1	1087	1104	23
FdPV1	1104	1114	22
FdPV1	1114	1117	21
FdPV1	1117	1125	19
FdPV1	1125	1129	18
FdPV1	1129	1137	17
FdPV1	1137	1146	18
FdPV1	1146	1147	17
FdPV1	1147	1158	16
FdPV1	1158	1160	15
FdPV1	1160	1184	17
FdPV1	1184	1188	18
FdPV1	1188	1192	17
FdPV1	1192	1193	18
FdPV1	1193	1204	17
FdPV1	1204	1206	18
FdPV1	1206	1210	19
FdPV1	1210	1211	18
FdPV1	1211	1218	19
FdPV1	1218	1221	18
FdPV1	1221	1229	17
FdPV1	1229	1241	16
FdPV1	1241	1242	17
FdPV1	1242	1246	18
FdPV1	1246	1247	17
FdPV1	1247	1255	18
FdPV1	1255	1256	19
FdPV1	1256	1258	18
FdPV1	1258	1263	17
FdPV1	1263	1265	18
FdPV1	1265	1277	19
FdPV1	1277	1297	20
FdPV1	1297	1299	21
FdPV1	1299	1303	20
FdPV1	1303	1304	21
FdPV1	1304	1310	22
FdPV1	1310	1319	21
FdPV1	1319	1325	19
FdPV1	1325	1328	20
FdPV1	1328	1329	21
FdPV1	1329	1341	20
FdPV1	1341	1360	19
FdPV1	1360	1366	18
FdPV1	1366	1384	19
FdPV1	1384	1393	18
FdPV1	1393	1395	17
FdPV1	1395	1396	18
FdPV1	1396	1402	19
FdPV1	1402	1404	20
FdPV1	1404	1410	17
FdPV1	1410	1411	18
FdPV1	1411	1414	17
FdPV1	1414	1419	18
FdPV1	1419	1420	17
FdPV1	1420	1424	19
FdPV1	1424	1428	21
FdPV1	1428	1430	20
FdPV1	1430	1433	19
FdPV1	1433	1453	18
FdPV1	1453	1458	19
FdPV1	1458	1460	20
FdPV1	1460	1462	21
FdPV1	1462	1463	20
FdPV1	1463	1468	21
FdPV1	1468	1469	22
FdPV1	1469	1470	23
FdPV1	1470	1474	22
FdPV1	1474	1503	24
FdPV1	1503	1512	23
FdPV1	1512	1515	22
FdPV1	1515	1519	25
FdPV1	1519	1523	24
FdPV1	1523	1535	25
FdPV1	1535	1547	26
FdPV1	1547	1551	27
FdPV1	1551	1555	26
FdPV1	1555	1566	30
FdPV1	1566	1569	31
FdPV1	1569	1575	32
FdPV1	1575	1588	31
FdPV1	1588	1597	33
FdPV1	1597	1608	34
FdPV1	1608	1613	33
FdPV1	1613	1621	32
FdPV1	1621	1643	31
FdPV1	1643	1644	30
FdPV1	1644	1647	31
FdPV1	1647	1652	32
FdPV1	1652	1653	34
FdPV1	1653	1655	33
FdPV1	1655	1657	32
FdPV1	1657	1661	36
FdPV1	1661	1662	34
FdPV1	1662	1664	35
FdPV1	1664	1666	34
FdPV1	1666	1704	31
FdPV1	1704	1715	29
FdPV1	1715	1718	28
FdPV1	1718	1738	27
FdPV1	1738	1744	26
FdPV1	1744	1752	27
FdPV1	1752	1757	28
FdPV1	1757	1776	29
FdPV1	1776	1778	30
FdPV1	1778	1781	31
FdPV1	1781	1793	29
FdPV1	1793	1798	30
FdPV1	1798	1806	29
FdPV1	1806	1808	30
FdPV1	1808	1810	32
FdPV1	1810	1815	34
FdPV1	1815	1818	31
FdPV1	1818	1819	24
FdPV1	1819	1820	23
FdPV1	1820	1827	22
FdPV1	1827	1839	23
FdPV1	1839	1849	24
FdPV1	1849	1861	25
FdPV1	1861	1899	26
FdPV1	1899	1901	27
FdPV1	1901	1904	28
FdPV1	1904	1906	27
FdPV1	1906	1910	28
FdPV1	1910	1917	27
FdPV1	1917	1926	30
FdPV1	1926	1927	28
FdPV1	1927	1931	30
FdPV1	1931	1934	28
FdPV1	1934	1936	29
FdPV1	1936	1944	28
FdPV1	1944	1960	29
FdPV1	1960	1963	28
FdPV1	1963	1966	29
FdPV1	1966	1969	28
FdPV1	1969	1978	29
FdPV1	1978	1980	31
FdPV1	1980	1989	33
FdPV1	1989	1990	30
FdPV1	1990	1991	34
FdPV1	1991	1995	33
FdPV1	1995	1999	34
FdPV1	1999	2005	32
FdPV1	2005	2006	33
FdPV1	2006	2014	32
FdPV1	2014	2017	33
FdPV1	2017	2040	35
FdPV1	2040	2045	34
FdPV1	2045	2051	35
FdPV1	2051	2054	37
FdPV1	2054	2057	36
FdPV1	2057	2060	35
FdPV1	2060	2065	33
FdPV1	2065	2107	32
FdPV1	2107	2128	31
FdPV1	2128	2135	32
FdPV1	2135	2137	34
FdPV1	2137	2142	35
FdPV1	2142	2144	36
FdPV1	2144	2145	35
FdPV1	2145	2146	36
FdPV1	2146	2148	34
FdPV1	2148	2151	35
FdPV1	2151	2158	33
FdPV1	2158	2165	34
FdPV1	2165	2169	35
FdPV1	2169	2173	36
FdPV1	2173	2178	35
FdPV1	2178	2179	31
FdPV1	2179	2189	33
FdPV1	2189	2199	31
FdPV1	2199	2202	30
FdPV1	2202	2204	31
FdPV1	2204	2205	30
FdPV1	2205	2213	31
FdPV1	2213	2227	30
FdPV1	2227	2228	29
FdPV1	2228	2237	28
FdPV1	2237	2245	27
FdPV1	2245	2252	25
FdPV1	2252	2261	24
FdPV1	2261	2262	26
FdPV1	2262	2264	27
FdPV1	2264	2266	26
FdPV1	2266	2270	27
FdPV1	2270	2274	26
FdPV1	2274	2281	27
FdPV1	2281	2288	26
FdPV1	2288	2290	25
FdPV1	2290	2294	26
FdPV1	2294	2296	27
FdPV1	2296	2299	28
FdPV1	2299	2305	27
FdPV1	2305	2308	30
FdPV1	2308	2311	31
FdPV1	2311	2314	32
FdPV1	2314	2315	29
FdPV1	2315	2340	28
FdPV1	2340	2346	29
FdPV1	2346	2353	30
FdPV1	2353	2360	31
FdPV1	2360	2367	32
FdPV1	2367	2371	34
FdPV1	2371	2375	36
FdPV1	2375	2378	35
FdPV1	2378	2379	34
FdPV1	2379	2383	35
FdPV1	2383	2384	34
FdPV1	2384	2386	35
FdPV1	2386	2394	33
FdPV1	2394	2400	32
FdPV1	2400	2411	33
FdPV1	2411	2419	34
FdPV1	2419	2420	35
FdPV1	2420	2421	34
FdPV1	2421	2425	33
FdPV1	2425	2430	34
FdPV1	2430	2435	36
FdPV1	2435	2439	37
FdPV1	2439	2449	36
FdPV1	2449	2452	37
FdPV1	2452	2474	36
FdPV1	2474	2478	69
FdPV1	2478	2480	68
FdPV1	2480	2490	33
FdPV1	2490	2499	34
FdPV1	2499	2514	35
FdPV1	2514	2524	36
FdPV1	2524	2533	37
FdPV1	2533	2546	36
FdPV1	2546	2548	37
FdPV1	2548	2555	38
FdPV1	2555	2558	37
FdPV1	2558	2564	36
FdPV1	2564	2568	37
FdPV1	2568	2576	36
FdPV1	2576	2584	35
FdPV1	2584	2595	33
FdPV1	2595	2596	32
FdPV1	2596	2598	31
FdPV1	2598	2601	32
FdPV1	2601	2603	31
FdPV1	2603	2606	30
FdPV1	2606	2609	29
FdPV1	2609	2613	28
FdPV1	2613	2622	30
FdPV1	2622	2623	26
FdPV1	2623	2624	29
FdPV1	2624	2625	28
FdPV1	2625	2629	29
FdPV1	2629	2630	28
FdPV1	2630	2634	26
FdPV1	2634	2637	25
FdPV1	2637	2646	24
FdPV1	2646	2652	25
FdPV1	2652	2662	24
FdPV1	2662	2667	27
FdPV1	2667	2669	28
FdPV1	2669	2671	29
FdPV1	2671	2684	28
FdPV1	2684	2686	27
FdPV1	2686	2694	26
FdPV1	2694	2699	27
FdPV1	2699	2706	28
FdPV1	2706	2708	27
FdPV1	2708	2709	26
FdPV1	2709	2715	27
FdPV1	2715	2716	26
FdPV1	2716	2723	27
FdPV1	2723	2729	28
FdPV1	2729	2732	29
FdPV1	2732	2736	28
FdPV1	2736	2742	30
FdPV1	2742	2752	31
FdPV1	2752	2753	33
FdPV1	2753	2759	32
FdPV1	2759	2761	31
FdPV1	2761	2773	28
FdPV1	2773	2778	27
FdPV1	2778	2785	26
FdPV1	2785	2792	27
FdPV1	2792	2806	28
FdPV1	2806	2809	29
FdPV1	2809	2814	30
FdPV1	2814	2817	31
FdPV1	2817	2821	30
FdPV1	2821	2828	32
FdPV1	2828	2836	33
FdPV1	2836	2837	34
FdPV1	2837	2847	33
FdPV1	2847	2864	32
FdPV1	2864	2866	33
FdPV1	2866	2880	32
FdPV1	2880	2883	33
FdPV1	2883	2885	32
FdPV1	2885	2886	31
FdPV1	2886	2889	32
FdPV1	2889	2892	31
FdPV1	2892	2893	32
FdPV1	2893	2904	30
FdPV1	2904	2906	29
FdPV1	2906	2909	28
FdPV1	2909	2920	27
FdPV1	2920	2929	29
FdPV1	2929	2930	27
FdPV1	2930	2943	26
FdPV1	2943	2947	27
FdPV1	2947	2948	25
FdPV1	2948	2954	26
FdPV1	2954	2957	27
FdPV1	2957	2962	26
FdPV1	2962	2969	24
FdPV1	2969	2975	25
FdPV1	2975	2977	26
FdPV1	2977	2978	27
FdPV1	2978	2986	26
FdPV1	2986	2998	24
FdPV1	2998	3008	22
FdPV1	3008	3017	23
FdPV1	3017	3021	22
FdPV1	3021	3024	21
FdPV1	3024	3032	20
FdPV1	3032	3048	21
FdPV1	3048	3058	22
FdPV1	3058	3063	21
FdPV1	3063	3064	23
FdPV1	3064	3066	24
FdPV1	3066	3068	23
FdPV1	3068	3070	31
FdPV1	3070	3072	33
FdPV1	3072	3073	31
FdPV1	3073	3077	30
FdPV1	3077	3078	29
FdPV1	3078	3086	30
FdPV1	3086	3094	32
FdPV1	3094	3111	33
FdPV1	3111	3119	32
FdPV1	3119	3153	33
FdPV1	3153	3164	34
FdPV1	3164	3172	33
FdPV1	3172	3186	34
FdPV1	3186	3191	31
FdPV1	3191	3200	30
FdPV1	3200	3201	29
FdPV1	3201	3205	28
FdPV1	3205	3214	29
FdPV1	3214	3216	28
FdPV1	3216	3217	26
FdPV1	3217	3222	27
FdPV1	3222	3228	28
FdPV1	3228	3239	29
FdPV1	3239	3246	30
FdPV1	3246	3257	29
FdPV1	3257	3261	30
FdPV1	3261	3280	31
FdPV1	3280	3282	32
FdPV1	3282	3284	31
FdPV1	3284	3285	30
FdPV1	3285	3289	31
FdPV1	3289	3290	30
FdPV1	3290	3293	28
FdPV1	3293	3297	29
FdPV1	3297	3304	28
FdPV1	3304	3305	33
FdPV1	3305	3313	32
FdPV1	3313	3319	30
FdPV1	3319	3321	31
FdPV1	3321	3324	30
FdPV1	3324	3328	31
FdPV1	3328	3337	29
FdPV1	3337	3346	30
FdPV1	3346	3349	29
FdPV1	3349	3350	28
FdPV1	3350	3360	29
FdPV1	3360	3365	30
FdPV1	3365	3367	31
FdPV1	3367	3374	30
FdPV1	3374	3386	28
FdPV1	3386	3387	27
FdPV1	3387	3394	28
FdPV1	3394	3396	27
FdPV1	3396	3414	26
FdPV1	3414	3419	27
FdPV1	3419	3421	26
FdPV1	3421	3432	25
FdPV1	3432	3449	30
FdPV1	3449	3451	29
FdPV1	3451	3452	28
FdPV1	3452	3457	27
FdPV1	3457	3458	26
FdPV1	3458	3462	28
FdPV1	3462	3474	27
FdPV1	3474	3489	26
FdPV1	3489	3490	27
FdPV1	3490	3497	26
FdPV1	3497	3503	25
FdPV1	3503	3504	26
FdPV1	3504	3521	25
FdPV1	3521	3530	24
FdPV1	3530	3536	23
FdPV1	3536	3544	24
FdPV1	3544	3545	23
FdPV1	3545	3546	22
FdPV1	3546	3550	21
FdPV1	3550	3551	20
FdPV1	3551	3575	19
FdPV1	3575	3580	20
FdPV1	3580	3584	22
FdPV1	3584	3589	20
FdPV1	3589	3590	19
FdPV1	3590	3599	20
FdPV1	3599	3604	19
FdPV1	3604	3607	20
FdPV1	3607	3609	19
FdPV1	3609	3614	20
FdPV1	3614	3617	19
FdPV1	3617	3618	20
FdPV1	3618	3624	19
FdPV1	3624	3633	20
FdPV1	3633	3639	22
FdPV1	3639	3646	23
FdPV1	3646	3655	24
FdPV1	3655	3660	23
FdPV1	3660	3665	24
FdPV1	3665	3685	25
FdPV1	3685	3695	26
FdPV1	3695	3704	27
FdPV1	3704	3724	25
FdPV1	3724	3733	26
FdPV1	3733	3734	27
FdPV1	3734	3735	28
FdPV1	3735	3736	29
FdPV1	3736	3737	28
FdPV1	3737	3742	31
FdPV1	3742	3744	29
FdPV1	3744	3747	28
FdPV1	3747	3749	29
FdPV1	3749	3750	28
FdPV1	3750	3756	27
FdPV1	3756	3758	26
FdPV1	3758	3759	25
FdPV1	3759	3763	26
FdPV1	3763	3764	27
FdPV1	3764	3772	26
FdPV1	3772	3812	25
FdPV1	3812	3816	26
FdPV1	3816	3825	27
FdPV1	3825	3826	26
FdPV1	3826	3831	25
FdPV1	3831	3852	26
FdPV1	3852	3857	27
FdPV1	3857	3860	28
FdPV1	3860	3869	29
FdPV1	3869	3878	30
FdPV1	3878	3879	26
FdPV1	3879	3886	31
FdPV1	3886	3888	30
FdPV1	3888	3895	28
FdPV1	3895	3905	27
FdPV1	3905	3917	26
FdPV1	3917	3926	28
FdPV1	3926	3927	24
FdPV1	3927	3935	25
FdPV1	3935	3936	26
FdPV1	3936	3942	24
FdPV1	3942	3963	23
FdPV1	3963	3973	22
FdPV1	3973	3981	21
FdPV1	3981	3992	20
FdPV1	3992	4007	18
FdPV1	4007	4010	17
FdPV1	4010	4011	21
FdPV1	4011	4019	22
FdPV1	4019	4020	20
FdPV1	4020	4037	19
FdPV1	4037	4044	18
FdPV1	4044	4054	23
FdPV1	4054	4057	22
FdPV1	4057	4061	23
FdPV1	4061	4066	24
FdPV1	4066	4072	23
FdPV1	4072	4080	21
FdPV1	4080	4088	20
FdPV1	4088	4097	21
FdPV1	4097	4108	22
FdPV1	4108	4109	23
FdPV1	4109	4126	24
FdPV1	4126	4162	23
FdPV1	4162	4163	22
FdPV1	4163	4171	23
FdPV1	4171	4172	25
FdPV1	4172	4176	23
FdPV1	4176	4177	25
FdPV1	4177	4186	24
FdPV1	4186	4187	25
FdPV1	4187	4188	23
FdPV1	4188	4199	24
FdPV1	4199	4220	25
FdPV1	4220	4229	26
FdPV1	4229	4230	27
FdPV1	4230	4231	26
FdPV1	4231	4238	28
FdPV1	4238	4240	27
FdPV1	4240	4245	26
FdPV1	4245	4246	28
FdPV1	4246	4254	27
FdPV1	4254	4256	24
FdPV1	4256	4259	23
FdPV1	4259	4276	22
FdPV1	4276	4285	24
FdPV1	4285	4291	22
FdPV1	4291	4294	23
FdPV1	4294	4340	22
FdPV1	4340	4352	23
FdPV1	4352	4367	24
FdPV1	4367	4378	25
FdPV1	4378	4380	24
FdPV1	4380	4383	23
FdPV1	4383	4388	24
FdPV1	4388	4389	25
FdPV1	4389	4390	23
FdPV1	4390	4425	24
FdPV1	4425	4427	25
FdPV1	4427	4429	26
FdPV1	4429	4434	27
FdPV1	4434	4438	26
FdPV1	4438	4447	25
FdPV1	4447	4453	26
FdPV1	4453	4456	25
FdPV1	4456	4457	24
FdPV1	4457	4459	25
FdPV1	4459	4463	28
FdPV1	4463	4466	27
FdPV1	4466	4467	26
FdPV1	4467	4468	25
FdPV1	4468	4469	23
FdPV1	4469	4474	24
FdPV1	4474	4493	23
FdPV1	4493	4513	22
FdPV1	4513	4516	21
FdPV1	4516	4518	26
FdPV1	4518	4519	27
FdPV1	4519	4524	28
FdPV1	4524	4525	29
FdPV1	4525	4526	28
FdPV1	4526	4529	29
FdPV1	4529	4533	30
FdPV1	4533	4536	28
FdPV1	4536	4537	30
FdPV1	4537	4538	31
FdPV1	4538	4545	30
FdPV1	4545	4559	29
FdPV1	4559	4570	31
FdPV1	4570	4575	32
FdPV1	4575	4582	31
FdPV1	4582	4598	32
FdPV1	4598	4628	33
FdPV1	4628	4641	34
FdPV1	4641	4642	32
FdPV1	4642	4646	33
FdPV1	4646	4663	32
FdPV1	4663	4690	31
FdPV1	4690	4698	30
FdPV1	4698	4700	29
FdPV1	4700	4704	28
FdPV1	4704	4707	26
FdPV1	4707	4715	25
FdPV1	4715	4721	26
FdPV1	4721	4729	27
FdPV1	4729	4734	25
FdPV1	4734	4739	27
FdPV1	4739	4741	28
FdPV1	4741	4742	27
FdPV1	4742	4747	25
FdPV1	4747	4748	26
FdPV1	4748	4754	25
FdPV1	4754	4764	26
FdPV1	4764	4765	29
FdPV1	4765	4766	28
FdPV1	4766	4773	31
FdPV1	4773	4775	30
FdPV1	4775	4782	27
FdPV1	4782	4785	26
FdPV1	4785	4786	25
FdPV1	4786	4817	24
FdPV1	4817	4858	25
FdPV1	4858	4862	24
FdPV1	4862	4864	23
FdPV1	4864	4872	24
FdPV1	4872	4873	25
FdPV1	4873	4875	23
FdPV1	4875	4881	22
FdPV1	4881	4893	19
FdPV1	4893	4897	20
FdPV1	4897	4925	19
FdPV1	4925	4927	16
FdPV1	4927	4939	15
FdPV1	4939	4943	16
FdPV1	4943	4944	17
FdPV1	4944	4953	18
FdPV1	4953	4960	17
FdPV1	4960	4961	18
FdPV1	4961	4966	17
FdPV1	4966	4969	19
FdPV1	4969	4972	18
FdPV1	4972	4981	19
FdPV1	4981	4986	16
FdPV1	4986	4992	15
FdPV1	4992	5013	16
FdPV1	5013	5015	14
FdPV1	5015	5034	15
FdPV1	5034	5039	16
FdPV1	5039	5049	18
FdPV1	5049	5051	21
FdPV1	5051	5069	22
FdPV1	5069	5080	24
FdPV1	5080	5086	23
FdPV1	5086	5098	22
FdPV1	5098	5107	23
FdPV1	5107	5138	22
FdPV1	5138	5147	23
FdPV1	5147	5161	22
FdPV1	5161	5173	23
FdPV1	5173	5186	25
FdPV1	5186	5195	26
FdPV1	5195	5199	25
FdPV1	5199	5202	26
FdPV1	5202	5204	25
FdPV1	5204	5213	26
FdPV1	5213	5215	22
FdPV1	5215	5226	21
FdPV1	5226	5228	22
FdPV1	5228	5232	20
FdPV1	5232	5238	21
FdPV1	5238	5241	20
FdPV1	5241	5245	19
FdPV1	5245	5254	20
FdPV1	5254	5262	19
FdPV1	5262	5271	20
FdPV1	5271	5272	21
FdPV1	5272	5273	22
FdPV1	5273	5274	23
FdPV1	5274	5280	22
FdPV1	5280	5281	21
FdPV1	5281	5282	22
FdPV1	5282	5287	23
FdPV1	5287	5290	24
FdPV1	5290	5291	23
FdPV1	5291	5292	22
FdPV1	5292	5296	23
FdPV1	5296	5300	21
FdPV1	5300	5301	20
FdPV1	5301	5306	22
FdPV1	5306	5310	23
FdPV1	5310	5315	22
FdPV1	5315	5317	23
FdPV1	5317	5325	22
FdPV1	5325	5327	23
FdPV1	5327	5330	24
FdPV1	5330	5331	25
FdPV1	5331	5333	24
FdPV1	5333	5336	25
FdPV1	5336	5349	26
FdPV1	5349	5362	25
FdPV1	5362	5375	26
FdPV1	5375	5386	28
FdPV1	5386	5395	29
FdPV1	5395	5396	30
FdPV1	5396	5398	31
FdPV1	5398	5403	30
FdPV1	5403	5410	29
FdPV1	5410	5412	28
FdPV1	5412	5416	27
FdPV1	5416	5420	26
FdPV1	5420	5422	29
FdPV1	5422	5427	30
FdPV1	5427	5428	31
FdPV1	5428	5429	30
FdPV1	5429	5431	31
FdPV1	5431	5432	32
FdPV1	5432	5439	33
FdPV1	5439	5441	35
FdPV1	5441	5451	34
FdPV1	5451	5459	35
FdPV1	5459	5460	36
FdPV1	5460	5467	37
FdPV1	5467	5475	38
FdPV1	5475	5476	40
FdPV1	5476	5478	41
FdPV1	5478	5484	40
FdPV1	5484	5491	38
FdPV1	5491	5499	39
FdPV1	5499	5500	38
FdPV1	5500	5508	39
FdPV1	5508	5509	38
FdPV1	5509	5518	36
FdPV1	5518	5528	35
FdPV1	5528	5529	34
FdPV1	5529	5534	33
FdPV1	5534	5538	32
FdPV1	5538	5550	31
FdPV1	5550	5555	30
FdPV1	5555	5558	32
FdPV1	5558	5562	33
FdPV1	5562	5569	31
FdPV1	5569	5576	30
FdPV1	5576	5580	29
FdPV1	5580	5583	28
FdPV1	5583	5605	27
FdPV1	5605	5608	30
FdPV1	5608	5627	29
FdPV1	5627	5631	30
FdPV1	5631	5635	31
FdPV1	5635	5636	30
FdPV1	5636	5641	29
FdPV1	5641	5642	28
FdPV1	5642	5654	29
FdPV1	5654	5655	28
FdPV1	5655	5657	29
FdPV1	5657	5662	30
FdPV1	5662	5671	36
FdPV1	5671	5674	33
FdPV1	5674	5679	35
FdPV1	5679	5683	34
FdPV1	5683	5684	32
FdPV1	5684	5694	31
FdPV1	5694	5697	30
FdPV1	5697	5709	32
FdPV1	5709	5710	31
FdPV1	5710	5711	33
FdPV1	5711	5718	31
FdPV1	5718	5719	32
FdPV1	5719	5720	31
FdPV1	5720	5724	32
FdPV1	5724	5736	31
FdPV1	5736	5744	33
FdPV1	5744	5752	34
FdPV1	5752	5757	36
FdPV1	5757	5761	37
FdPV1	5761	5764	32
FdPV1	5764	5766	33
FdPV1	5766	5773	31
FdPV1	5773	5774	30
FdPV1	5774	5775	31
FdPV1	5775	5778	30
FdPV1	5778	5779	29
FdPV1	5779	5794	30
FdPV1	5794	5797	29
FdPV1	5797	5804	28
FdPV1	5804	5820	27
FdPV1	5820	5823	26
FdPV1	5823	5824	25
FdPV1	5824	5826	27
FdPV1	5826	5828	28
FdPV1	5828	5830	27
FdPV1	5830	5833	28
FdPV1	5833	5841	27
FdPV1	5841	5842	26
FdPV1	5842	5843	27
FdPV1	5843	5845	26
FdPV1	5845	5850	27
FdPV1	5850	5852	26
FdPV1	5852	5863	25
FdPV1	5863	5865	24
FdPV1	5865	5871	23
FdPV1	5871	5872	22
FdPV1	5872	5885	23
FdPV1	5885	5886	24
FdPV1	5886	5895	26
FdPV1	5895	5910	25
FdPV1	5910	5932	26
FdPV1	5932	5935	25
FdPV1	5935	5938	24
FdPV1	5938	5939	25
FdPV1	5939	5958	26
FdPV1	5958	5959	27
FdPV1	5959	5960	28
FdPV1	5960	5966	27
FdPV1	5966	5971	26
FdPV1	5971	5974	29
FdPV1	5974	5980	28
FdPV1	5980	6000	27
FdPV1	6000	6002	28
FdPV1	6002	6005	29
FdPV1	6005	6009	28
FdPV1	6009	6012	27
FdPV1	6012	6015	28
FdPV1	6015	6026	27
FdPV1	6026	6029	26
FdPV1	6029	6044	27
FdPV1	6044	6045	26
FdPV1	6045	6058	25
FdPV1	6058	6065	26
FdPV1	6065	6085	25
FdPV1	6085	6091	27
FdPV1	6091	6094	26
FdPV1	6094	6096	27
FdPV1	6096	6102	25
FdPV1	6102	6106	27
FdPV1	6106	6107	28
FdPV1	6107	6109	29
FdPV1	6109	6132	28
FdPV1	6132	6135	27
FdPV1	6135	6139	28
FdPV1	6139	6148	27
FdPV1	6148	6149	31
FdPV1	6149	6157	30
FdPV1	6157	6171	29
FdPV1	6171	6176	28
FdPV1	6176	6186	29
FdPV1	6186	6192	28
FdPV1	6192	6200	26
FdPV1	6200	6206	25
FdPV1	6206	6213	24
FdPV1	6213	6216	25
FdPV1	6216	6222	24
FdPV1	6222	6223	22
FdPV1	6223	6225	23
FdPV1	6225	6228	24
FdPV1	6228	6229	27
FdPV1	6229	6230	26
FdPV1	6230	6235	27
FdPV1	6235	6240	29
FdPV1	6240	6244	30
FdPV1	6244	6249	28
FdPV1	6249	6257	29
FdPV1	6257	6276	27
FdPV1	6276	6279	28
FdPV1	6279	6285	27
FdPV1	6285	6299	26
FdPV1	6299	6304	27
FdPV1	6304	6307	26
FdPV1	6307	6308	25
FdPV1	6308	6310	24
FdPV1	6310	6311	25
FdPV1	6311	6348	24
FdPV1	6348	6349	26
FdPV1	6349	6350	27
FdPV1	6350	6357	26
FdPV1	6357	6359	24
FdPV1	6359	6360	25
FdPV1	6360	6361	24
FdPV1	6361	6370	25
FdPV1	6370	6374	24
FdPV1	6374	6382	22
FdPV1	6382	6383	21
FdPV1	6383	6385	22
FdPV1	6385	6392	23
FdPV1	6392	6395	26
FdPV1	6395	6396	23
FdPV1	6396	6397	22
FdPV1	6397	6398	23
FdPV1	6398	6401	28
FdPV1	6401	6405	27
FdPV1	6405	6406	28
FdPV1	6406	6412	27
FdPV1	6412	6414	28
FdPV1	6414	6426	27
FdPV1	6426	6438	25
FdPV1	6438	6442	26
FdPV1	6442	6455	25
FdPV1	6455	6456	27
FdPV1	6456	6457	28
FdPV1	6457	6461	27
FdPV1	6461	6463	28
FdPV1	6463	6464	27
FdPV1	6464	6469	28
FdPV1	6469	6470	29
FdPV1	6470	6480	28
FdPV1	6480	6481	26
FdPV1	6481	6482	27
FdPV1	6482	6489	29
FdPV1	6489	6490	31
FdPV1	6490	6492	29
FdPV1	6492	6496	28
FdPV1	6496	6500	29
FdPV1	6500	6563	30
FdPV1	6563	6571	29
FdPV1	6571	6599	31
FdPV1	6599	6600	30
FdPV1	6600	6601	31
FdPV1	6601	6608	32
FdPV1	6608	6610	33
FdPV1	6610	6617	32
FdPV1	6617	6623	31
FdPV1	6623	6624	32
FdPV1	6624	6625	29
FdPV1	6625	6630	30
FdPV1	6630	6635	31
FdPV1	6635	6637	30
FdPV1	6637	6641	28
FdPV1	6641	6644	29
FdPV1	6644	6645	28
FdPV1	6645	6660	27
FdPV1	6660	6667	28
FdPV1	6667	6669	27
FdPV1	6669	6677	26
FdPV1	6677	6684	25
FdPV1	6684	6693	21
FdPV1	6693	6694	22
FdPV1	6694	6696	23
FdPV1	6696	6702	24
FdPV1	6702	6705	23
FdPV1	6705	6720	22
FdPV1	6720	6725	23
FdPV1	6725	6730	22
FdPV1	6730	6739	23
FdPV1	6739	6757	24
FdPV1	6757	6760	22
FdPV1	6760	6762	24
FdPV1	6762	6770	23
FdPV1	6770	6778	21
FdPV1	6778	6780	22
FdPV1	6780	6783	21
FdPV1	6783	6785	22
FdPV1	6785	6786	21
FdPV1	6786	6835	19
FdPV1	6835	6839	20
FdPV1	6839	6847	19
FdPV1	6847	6848	20
FdPV1	6848	6855	19
FdPV1	6855	6857	18
FdPV1	6857	6874	19
FdPV1	6874	6875	20
FdPV1	6875	6880	21
FdPV1	6880	6890	22
FdPV1	6890	6897	21
FdPV1	6897	6900	22
FdPV1	6900	6903	21
FdPV1	6903	6920	19
FdPV1	6920	6921	20
FdPV1	6921	6929	22
FdPV1	6929	6931	21
FdPV1	6931	6933	20
FdPV1	6933	6939	21
FdPV1	6939	6985	22
FdPV1	6985	6986	23
FdPV1	6986	7004	24
FdPV1	7004	7006	25
FdPV1	7006	7013	24
FdPV1	7013	7022	23
FdPV1	7022	7027	25
FdPV1	7027	7031	24
FdPV1	7031	7034	22
FdPV1	7034	7035	23
FdPV1	7035	7044	24
FdPV1	7044	7045	23
FdPV1	7045	7061	24
FdPV1	7061	7065	25
FdPV1	7065	7072	24
FdPV1	7072	7077	25
FdPV1	7077	7086	26
FdPV1	7086	7093	24
FdPV1	7093	7103	23
FdPV1	7103	7112	22
FdPV1	7112	7121	25
FdPV1	7121	7122	21
FdPV1	7122	7128	22
FdPV1	7128	7146	23
FdPV1	7146	7158	24
FdPV1	7158	7159	25
FdPV1	7159	7167	27
FdPV1	7167	7168	26
FdPV1	7168	7176	24
FdPV1	7176	7189	23
FdPV1	7189	7191	22
FdPV1	7191	7215	21
FdPV1	7215	7226	23
FdPV1	7226	7237	22
FdPV1	7237	7239	23
FdPV1	7239	7243	25
FdPV1	7243	7247	26
FdPV1	7247	7249	24
FdPV1	7249	7251	22
FdPV1	7251	7266	21
FdPV1	7266	7281	19
FdPV1	7281	7290	18
FdPV1	7290	7291	19
FdPV1	7291	7293	18
FdPV1	7293	7310	19
FdPV1	7310	7312	20
FdPV1	7312	7317	21
FdPV1	7317	7320	22
FdPV1	7320	7321	23
FdPV1	7321	7329	22
FdPV1	7329	7331	21
FdPV1	7331	7338	20
FdPV1	7338	7343	19
FdPV1	7343	7348	22
FdPV1	7348	7352	23
FdPV1	7352	7353	21
FdPV1	7353	7362	22
FdPV1	7362	7371	23
FdPV1	7371	7376	22
FdPV1	7376	7378	24
FdPV1	7378	7382	25
FdPV1	7382	7385	24
FdPV1	7385	7394	25
FdPV1	7394	7396	24
FdPV1	7396	7410	25
FdPV1	7410	7445	26
FdPV1	7445	7451	27
FdPV1	7451	7454	26
FdPV1	7454	7459	25
FdPV1	7459	7467	27
FdPV1	7467	7470	26
FdPV1	7470	7473	27
FdPV1	7473	7475	28
FdPV1	7475	7479	29
FdPV1	7479	7489	26
FdPV1	7489	7498	27
FdPV1	7498	7499	26
FdPV1	7499	7509	25
FdPV1	7509	7513	24
FdPV1	7513	7539	25
FdPV1	7539	7541	23
FdPV1	7541	7544	22
FdPV1	7544	7546	23
FdPV1	7546	7549	24
FdPV1	7549	7550	23
FdPV1	7550	7555	25
FdPV1	7555	7559	26
FdPV1	7559	7564	25
FdPV1	7564	7565	26
FdPV1	7565	7573	25
FdPV1	7573	7580	24
FdPV1	7580	7584	23
FdPV1	7584	7585	24
FdPV1	7585	7586	23
FdPV1	7586	7591	22
FdPV1	7591	7600	21
FdPV1	7600	7601	22
FdPV1	7601	7602	23
FdPV1	7602	7606	24
FdPV1	7606	7610	25
FdPV1	7610	7611	24
FdPV1	7611	7626	26
FdPV1	7626	7648	27
FdPV1	7648	7655	28
FdPV1	7655	7689	27
FdPV1	7689	7707	26
FdPV1	7707	7717	27
FdPV1	7717	7718	30
FdPV1	7718	7722	31
FdPV1	7722	7728	34
FdPV1	7728	7731	32
FdPV1	7731	7744	30
FdPV1	7744	7748	31
FdPV1	7748	7750	30
FdPV1	7750	7757	29
FdPV1	7757	7766	30
FdPV1	7766	7773	29
FdPV1	7773	7783	30
FdPV1	7783	7790	31
FdPV1	7790	7792	32
FdPV1	7792	7793	33
FdPV1	7793	7794	32
FdPV1	7794	7795	33
FdPV1	7795	7796	34
FdPV1	7796	7801	35
FdPV1	7801	7805	34
FdPV1	7805	7828	35
FdPV1	7828	7832	34
FdPV1	7832	7835	33
FdPV1	7835	7844	34
FdPV1	7844	7847	33
FdPV1	7847	7857	32
FdPV1	7857	7858	33
FdPV1	7858	7859	32
FdPV1	7859	7863	31
FdPV1	7863	7866	35
FdPV1	7866	7895	34
FdPV1	7895	7916	33
FdPV1	7916	7919	32
FdPV1	7919	7928	31
FdPV1	7928	7932	32
FdPV1	7932	7934	31
FdPV1	7934	7937	30
FdPV1	7937	7942	28
FdPV1	7942	7956	27
FdPV1	7956	7961	28
FdPV1	7961	7970	30
FdPV1	7970	7971	28
FdPV1	7971	7973	29
FdPV1	7973	7975	28
FdPV1	7975	7976	25
FdPV1	7976	7978	26
FdPV1	7978	7979	25
FdPV1	7979	7980	26
FdPV1	7980	7986	25
FdPV1	7986	7990	24
FdPV1	7990	7991	23
FdPV1	7991	8001	24
FdPV1	8001	8003	28
FdPV1	8003	8007	30
FdPV1	8007	8010	29
FdPV1	8010	8012	28
FdPV1	8012	8013	25
FdPV1	8013	8022	26
FdPV1	8022	8036	24
FdPV1	8036	8041	23
FdPV1	8041	8050	21
FdPV1	8050	8052	22
FdPV1	8052	8055	23
FdPV1	8055	8067	24
FdPV1	8067	8077	23
FdPV1	8077	8078	24
FdPV1	8078	8080	23
FdPV1	8080	8093	24
FdPV1	8093	8094	25
FdPV1	8094	8103	26
FdPV1	8103	8104	27
FdPV1	8104	8110	28
FdPV1	8110	8116	27
FdPV1	8116	8125	28
FdPV1	8125	8128	27
FdPV1	8128	8129	29
FdPV1	8129	8135	31
FdPV1	8135	8136	32
FdPV1	8136	8138	33
FdPV1	8138	8151	32
FdPV1	8151	8152	33
FdPV1	8152	8155	34
FdPV1	8155	8165	32
FdPV1	8165	8174	33
FdPV1	8174	8191	32
FdPV1	8191	8203	31
FdPV1	8203	8226	30
FdPV1	8226	8235	31
FdPV1	8235	8236	30
FdPV1	8236	8240	29
FdPV1	8240	8248	28
FdPV1	8248	8250	27
FdPV1	8250	8279	26
FdPV1	8279	8283	25
FdPV1	8283	8299	24
FdPV1	8299	8300	23
EHPV1	0	1	69
EHPV1	1	2	73
EHPV1	2	3	75
EHPV1	3	4	79
EHPV1	4	5	81
EHPV1	5	7	89
EHPV1	7	8	94
EHPV1	8	9	97
EHPV1	9	11	103
EHPV1	11	12	109
EHPV1	12	13	112
EHPV1	13	14	115
EHPV1	14	15	118
EHPV1	15	16	123
EHPV1	16	17	127
EHPV1	17	18	132
EHPV1	18	19	135
EHPV1	19	20	143
EHPV1	20	21	146
EHPV1	21	23	150
EHPV1	23	24	154
EHPV1	24	25	158
EHPV1	25	26	159
EHPV1	26	27	163
EHPV1	27	28	162
EHPV1	28	29	156
EHPV1	29	30	154
EHPV1	30	31	153
EHPV1	31	32	151
EHPV1	32	34	152
EHPV1	34	35	155
EHPV1	35	36	156
EHPV1	36	38	160
EHPV1	38	39	159
EHPV1	39	40	156
EHPV1	40	41	152
EHPV1	41	44	151
EHPV1	44	45	155
EHPV1	45	46	154
EHPV1	46	48	156
EHPV1	48	49	153
EHPV1	49	50	150
EHPV1	50	51	153
EHPV1	51	53	155
EHPV1	53	54	156
EHPV1	54	55	153
EHPV1	55	56	155
EHPV1	56	57	154
EHPV1	57	58	156
EHPV1	58	59	153
EHPV1	59	60	151
EHPV1	60	61	146
EHPV1	61	62	149
EHPV1	62	63	145
EHPV1	63	64	144
EHPV1	64	65	145
EHPV1	65	66	143
EHPV1	66	67	139
EHPV1	67	68	136
EHPV1	68	69	135
EHPV1	69	70	133
EHPV1	70	71	126
EHPV1	71	72	129
EHPV1	72	73	130
EHPV1	73	74	136
EHPV1	74	77	137
EHPV1	77	78	135
EHPV1	78	80	134
EHPV1	80	81	137
EHPV1	81	83	139
EHPV1	83	85	137
EHPV1	85	86	136
EHPV1	86	87	138
EHPV1	87	88	135
EHPV1	88	89	133
EHPV1	89	90	137
EHPV1	90	91	136
EHPV1	91	92	138
EHPV1	92	93	137
EHPV1	93	94	140
EHPV1	94	95	139
EHPV1	95	96	135
EHPV1	96	97	134
EHPV1	97	99	130
EHPV1	99	100	132
EHPV1	100	101	130
EHPV1	101	103	124
EHPV1	103	104	126
EHPV1	104	106	124
EHPV1	106	107	121
EHPV1	107	108	116
EHPV1	108	110	114
EHPV1	110	111	117
EHPV1	111	112	121
EHPV1	112	115	118
EHPV1	115	116	117
EHPV1	116	117	120
EHPV1	117	118	121
EHPV1	118	119	122
EHPV1	119	120	121
EHPV1	120	121	124
EHPV1	121	122	127
EHPV1	122	123	123
EHPV1	123	124	119
EHPV1	124	125	116
EHPV1	125	126	119
EHPV1	126	129	117
EHPV1	129	131	116
EHPV1	131	132	113
EHPV1	132	133	112
EHPV1	133	134	114
EHPV1	134	136	115
EHPV1	136	137	116
EHPV1	137	138	117
EHPV1	138	139	119
EHPV1	139	140	126
EHPV1	140	142	122
EHPV1	142	144	123
EHPV1	144	145	120
EHPV1	145	146	121
EHPV1	146	147	122
EHPV1	147	148	126
EHPV1	148	149	127
EHPV1	149	150	129
EHPV1	150	151	131
EHPV1	151	152	135
EHPV1	152	154	137
EHPV1	154	156	136
EHPV1	156	159	138
EHPV1	159	160	141
EHPV1	160	162	140
EHPV1	162	163	141
EHPV1	163	164	147
EHPV1	164	166	146
EHPV1	166	167	148
EHPV1	167	168	152
EHPV1	168	169	154
EHPV1	169	170	155
EHPV1	170	171	159
EHPV1	171	173	156
EHPV1	173	174	158
EHPV1	174	175	160
EHPV1	175	176	161
EHPV1	176	177	156
EHPV1	177	179	159
EHPV1	179	181	158
EHPV1	181	182	159
EHPV1	182	183	164
EHPV1	183	184	168
EHPV1	184	186	172
EHPV1	186	187	171
EHPV1	187	188	170
EHPV1	188	189	169
EHPV1	189	190	167
EHPV1	190	191	164
EHPV1	191	192	167
EHPV1	192	193	169
EHPV1	193	194	170
EHPV1	194	195	175
EHPV1	195	197	179
EHPV1	197	198	176
EHPV1	198	199	174
EHPV1	199	200	173
EHPV1	200	201	172
EHPV1	201	202	171
EHPV1	202	203	168
EHPV1	203	204	171
EHPV1	204	205	172
EHPV1	205	206	171
EHPV1	206	207	176
EHPV1	207	208	175
EHPV1	208	211	176
EHPV1	211	212	179
EHPV1	212	213	178
EHPV1	213	214	175
EHPV1	214	215	168
EHPV1	215	216	169
EHPV1	216	218	168
EHPV1	218	219	160
EHPV1	219	220	167
EHPV1	220	221	165
EHPV1	221	222	158
EHPV1	222	223	163
EHPV1	223	225	166
EHPV1	225	226	165
EHPV1	226	228	166
EHPV1	228	229	167
EHPV1	229	230	170
EHPV1	230	231	169
EHPV1	231	232	174
EHPV1	232	233	177
EHPV1	233	234	173
EHPV1	234	235	167
EHPV1	235	236	164
EHPV1	236	238	162
EHPV1	238	239	164
EHPV1	239	241	162
EHPV1	241	242	166
EHPV1	242	244	163
EHPV1	244	245	161
EHPV1	245	246	157
EHPV1	246	247	152
EHPV1	247	248	153
EHPV1	248	249	155
EHPV1	249	251	152
EHPV1	251	252	150
EHPV1	252	253	149
EHPV1	253	254	148
EHPV1	254	255	145
EHPV1	255	256	146
EHPV1	256	257	149
EHPV1	257	258	147
EHPV1	258	259	149
EHPV1	259	260	150
EHPV1	260	261	151
EHPV1	261	262	152
EHPV1	262	264	149
EHPV1	264	265	146
EHPV1	265	266	150
EHPV1	266	267	152
EHPV1	267	268	150
EHPV1	268	269	152
EHPV1	269	270	157
EHPV1	270	271	147
EHPV1	271	272	150
EHPV1	272	273	156
EHPV1	273	274	157
EHPV1	274	275	153
EHPV1	275	276	150
EHPV1	276	277	152
EHPV1	277	278	153
EHPV1	278	279	150
EHPV1	279	280	146
EHPV1	280	282	144
EHPV1	282	283	140
EHPV1	283	284	139
EHPV1	284	285	142
EHPV1	285	286	148
EHPV1	286	287	147
EHPV1	287	289	151
EHPV1	289	290	148
EHPV1	290	291	150
EHPV1	291	292	151
EHPV1	292	295	147
EHPV1	295	296	144
EHPV1	296	297	143
EHPV1	297	298	144
EHPV1	298	300	142
EHPV1	300	302	141
EHPV1	302	303	143
EHPV1	303	304	147
EHPV1	304	305	152
EHPV1	305	306	154
EHPV1	306	307	153
EHPV1	307	308	149
EHPV1	308	310	147
EHPV1	310	312	145
EHPV1	312	313	146
EHPV1	313	314	148
EHPV1	314	315	145
EHPV1	315	316	147
EHPV1	316	318	142
EHPV1	318	320	146
EHPV1	320	321	142
EHPV1	321	324	147
EHPV1	324	325	146
EHPV1	325	326	143
EHPV1	326	327	141
EHPV1	327	328	138
EHPV1	328	330	135
EHPV1	330	331	138
EHPV1	331	332	137
EHPV1	332	333	140
EHPV1	333	334	144
EHPV1	334	335	142
EHPV1	335	336	145
EHPV1	336	337	141
EHPV1	337	339	144
EHPV1	339	340	143
EHPV1	340	341	144
EHPV1	341	342	141
EHPV1	342	343	140
EHPV1	343	344	138
EHPV1	344	345	142
EHPV1	345	346	145
EHPV1	346	347	147
EHPV1	347	348	148
EHPV1	348	349	149
EHPV1	349	350	147
EHPV1	350	351	148
EHPV1	351	352	152
EHPV1	352	353	150
EHPV1	353	354	151
EHPV1	354	355	147
EHPV1	355	356	145
EHPV1	356	359	144
EHPV1	359	360	145
EHPV1	360	361	147
EHPV1	361	363	152
EHPV1	363	364	150
EHPV1	364	365	152
EHPV1	365	366	154
EHPV1	366	367	157
EHPV1	367	368	162
EHPV1	368	369	160
EHPV1	369	370	159
EHPV1	370	371	158
EHPV1	371	372	159
EHPV1	372	374	153
EHPV1	374	375	149
EHPV1	375	376	145
EHPV1	376	377	147
EHPV1	377	379	152
EHPV1	379	380	156
EHPV1	380	381	160
EHPV1	381	382	158
EHPV1	382	383	163
EHPV1	383	384	160
EHPV1	384	385	156
EHPV1	385	386	158
EHPV1	386	388	153
EHPV1	388	389	150
EHPV1	389	391	148
EHPV1	391	392	150
EHPV1	392	393	154
EHPV1	393	394	156
EHPV1	394	395	155
EHPV1	395	396	153
EHPV1	396	397	148
EHPV1	397	399	149
EHPV1	399	400	151
EHPV1	400	401	152
EHPV1	401	402	155
EHPV1	402	403	154
EHPV1	403	404	156
EHPV1	404	407	157
EHPV1	407	408	155
EHPV1	408	409	154
EHPV1	409	410	156
EHPV1	410	411	153
EHPV1	411	412	149
EHPV1	412	413	144
EHPV1	413	414	143
EHPV1	414	415	145
EHPV1	415	416	141
EHPV1	416	417	138
EHPV1	417	418	135
EHPV1	418	419	131
EHPV1	419	421	136
EHPV1	421	422	135
EHPV1	422	423	134
EHPV1	423	424	136
EHPV1	424	425	133
EHPV1	425	428	132
EHPV1	428	429	131
EHPV1	429	430	132
EHPV1	430	431	127
EHPV1	431	432	126
EHPV1	432	433	124
EHPV1	433	434	120
EHPV1	434	435	119
EHPV1	435	436	122
EHPV1	436	437	121
EHPV1	437	438	122
EHPV1	438	440	120
EHPV1	440	443	118
EHPV1	443	444	119
EHPV1	444	445	118
EHPV1	445	446	124
EHPV1	446	447	127
EHPV1	447	449	131
EHPV1	449	451	129
EHPV1	451	452	128
EHPV1	452	453	124
EHPV1	453	454	123
EHPV1	454	455	120
EHPV1	455	456	117
EHPV1	456	457	120
EHPV1	457	458	119
EHPV1	458	459	121
EHPV1	459	460	120
EHPV1	460	461	125
EHPV1	461	463	128
EHPV1	463	465	127
EHPV1	465	466	124
EHPV1	466	467	125
EHPV1	467	468	126
EHPV1	468	469	128
EHPV1	469	470	130
EHPV1	470	471	129
EHPV1	471	472	130
EHPV1	472	473	131
EHPV1	473	474	134
EHPV1	474	475	137
EHPV1	475	476	138
EHPV1	476	477	139
EHPV1	477	478	142
EHPV1	478	479	144
EHPV1	479	480	143
EHPV1	480	481	142
EHPV1	481	482	144
EHPV1	482	483	142
EHPV1	483	484	143
EHPV1	484	485	145
EHPV1	485	486	146
EHPV1	486	487	145
EHPV1	487	488	147
EHPV1	488	489	146
EHPV1	489	490	151
EHPV1	490	491	150
EHPV1	491	492	152
EHPV1	492	493	151
EHPV1	493	494	149
EHPV1	494	495	146
EHPV1	495	496	149
EHPV1	496	497	141
EHPV1	497	498	136
EHPV1	498	499	137
EHPV1	499	500	139
EHPV1	500	502	141
EHPV1	502	503	145
EHPV1	503	504	147
EHPV1	504	505	145
EHPV1	505	506	148
EHPV1	506	507	151
EHPV1	507	508	148
EHPV1	508	509	151
EHPV1	509	510	152
EHPV1	510	511	154
EHPV1	511	512	148
EHPV1	512	513	144
EHPV1	513	514	147
EHPV1	514	517	150
EHPV1	517	518	153
EHPV1	518	519	159
EHPV1	519	520	158
EHPV1	520	521	159
EHPV1	521	523	157
EHPV1	523	524	155
EHPV1	524	525	154
EHPV1	525	526	151
EHPV1	526	528	153
EHPV1	528	529	149
EHPV1	529	530	148
EHPV1	530	531	147
EHPV1	531	532	148
EHPV1	532	533	146
EHPV1	533	534	148
EHPV1	534	535	150
EHPV1	535	536	147
EHPV1	536	537	150
EHPV1	537	538	148
EHPV1	538	539	144
EHPV1	539	542	145
EHPV1	542	543	146
EHPV1	543	544	147
EHPV1	544	545	146
EHPV1	545	546	147
EHPV1	546	547	143
EHPV1	547	548	146
EHPV1	548	549	148
EHPV1	549	550	142
EHPV1	550	551	140
EHPV1	551	552	136
EHPV1	552	553	135
EHPV1	553	555	138
EHPV1	555	556	140
EHPV1	556	558	139
EHPV1	558	559	143
EHPV1	559	560	141
EHPV1	560	561	139
EHPV1	561	562	140
EHPV1	562	563	141
EHPV1	563	564	142
EHPV1	564	565	140
EHPV1	565	566	142
EHPV1	566	568	145
EHPV1	568	569	141
EHPV1	569	570	136
EHPV1	570	571	137
EHPV1	571	572	133
EHPV1	572	573	132
EHPV1	573	575	129
EHPV1	575	576	131
EHPV1	576	577	132
EHPV1	577	578	131
EHPV1	578	579	130
EHPV1	579	580	132
EHPV1	580	581	131
EHPV1	581	582	130
EHPV1	582	583	129
EHPV1	583	585	131
EHPV1	585	586	128
EHPV1	586	588	129
EHPV1	588	589	133
EHPV1	589	591	135
EHPV1	591	592	137
EHPV1	592	593	139
EHPV1	593	594	138
EHPV1	594	595	139
EHPV1	595	597	140
EHPV1	597	598	142
EHPV1	598	599	141
EHPV1	599	600	145
EHPV1	600	601	150
EHPV1	601	602	153
EHPV1	602	603	154
EHPV1	603	604	152
EHPV1	604	606	147
EHPV1	606	607	152
EHPV1	607	608	157
EHPV1	608	609	154
EHPV1	609	610	151
EHPV1	610	611	157
EHPV1	611	612	155
EHPV1	612	614	156
EHPV1	614	615	157
EHPV1	615	616	160
EHPV1	616	617	157
EHPV1	617	618	159
EHPV1	618	619	160
EHPV1	619	621	162
EHPV1	621	622	160
EHPV1	622	625	163
EHPV1	625	626	164
EHPV1	626	627	159
EHPV1	627	628	157
EHPV1	628	632	158
EHPV1	632	634	160
EHPV1	634	635	159
EHPV1	635	637	160
EHPV1	637	638	166
EHPV1	638	639	167
EHPV1	639	641	161
EHPV1	641	642	160
EHPV1	642	643	154
EHPV1	643	644	156
EHPV1	644	645	158
EHPV1	645	646	159
EHPV1	646	647	157
EHPV1	647	649	156
EHPV1	649	650	157
EHPV1	650	651	153
EHPV1	651	654	150
EHPV1	654	655	152
EHPV1	655	656	158
EHPV1	656	657	157
EHPV1	657	658	152
EHPV1	658	661	146
EHPV1	661	662	142
EHPV1	662	663	145
EHPV1	663	664	142
EHPV1	664	665	143
EHPV1	665	666	140
EHPV1	666	667	138
EHPV1	667	668	137
EHPV1	668	669	134
EHPV1	669	670	133
EHPV1	670	674	131
EHPV1	674	675	133
EHPV1	675	676	132
EHPV1	676	677	133
EHPV1	677	678	135
EHPV1	678	679	137
EHPV1	679	682	135
EHPV1	682	684	136
EHPV1	684	685	139
EHPV1	685	687	140
EHPV1	687	688	139
EHPV1	688	689	134
EHPV1	689	690	130
EHPV1	690	692	133
EHPV1	692	693	134
EHPV1	693	694	135
EHPV1	694	695	132
EHPV1	695	696	128
EHPV1	696	697	126
EHPV1	697	699	129
EHPV1	699	702	128
EHPV1	702	703	131
EHPV1	703	704	130
EHPV1	704	705	132
EHPV1	705	706	131
EHPV1	706	707	126
EHPV1	707	708	128
EHPV1	708	709	126
EHPV1	709	710	129
EHPV1	710	711	126
EHPV1	711	712	124
EHPV1	712	713	123
EHPV1	713	714	122
EHPV1	714	715	121
EHPV1	715	717	119
EHPV1	717	718	118
EHPV1	718	720	115
EHPV1	720	721	116
EHPV1	721	722	115
EHPV1	722	723	117
EHPV1	723	724	119
EHPV1	724	725	118
EHPV1	725	729	117
EHPV1	729	731	114
EHPV1	731	732	117
EHPV1	732	733	115
EHPV1	733	734	113
EHPV1	734	736	114
EHPV1	736	737	112
EHPV1	737	738	111
EHPV1	738	739	112
EHPV1	739	741	111
EHPV1	741	743	109
EHPV1	743	744	108
EHPV1	744	745	107
EHPV1	745	746	105
EHPV1	746	747	110
EHPV1	747	749	111
EHPV1	749	750	109
EHPV1	750	751	110
EHPV1	751	752	108
EHPV1	752	753	112
EHPV1	753	754	111
EHPV1	754	755	109
EHPV1	755	756	106
EHPV1	756	757	107
EHPV1	757	758	105
EHPV1	758	759	104
EHPV1	759	762	107
EHPV1	762	764	113
EHPV1	764	765	114
EHPV1	765	766	113
EHPV1	766	767	117
EHPV1	767	768	119
EHPV1	768	769	123
EHPV1	769	770	126
EHPV1	770	771	124
EHPV1	771	772	126
EHPV1	772	773	130
EHPV1	773	774	127
EHPV1	774	775	126
EHPV1	775	776	128
EHPV1	776	777	127
EHPV1	777	778	126
EHPV1	778	779	127
EHPV1	779	780	128
EHPV1	780	781	130
EHPV1	781	782	129
EHPV1	782	783	126
EHPV1	783	784	131
EHPV1	784	786	135
EHPV1	786	787	132
EHPV1	787	789	134
EHPV1	789	790	139
EHPV1	790	791	143
EHPV1	791	793	142
EHPV1	793	795	143
EHPV1	795	797	145
EHPV1	797	798	142
EHPV1	798	799	140
EHPV1	799	800	139
EHPV1	800	801	141
EHPV1	801	802	140
EHPV1	802	804	144
EHPV1	804	805	141
EHPV1	805	806	144
EHPV1	806	807	148
EHPV1	807	808	147
EHPV1	808	809	151
EHPV1	809	810	155
EHPV1	810	811	156
EHPV1	811	812	160
EHPV1	812	813	164
EHPV1	813	814	159
EHPV1	814	816	157
EHPV1	816	817	162
EHPV1	817	818	157
EHPV1	818	819	158
[truncated: 350,586 more rows]
