# Supplementary material for: Identification of virus-encoded microRNAs in divergent Papillomaviruses
Source: PLoS Pathog. 2018 Jul 26;14(7):e1007156. doi: 10.1371/journal.ppat.1007156 (PMC6062147; doi:10.1371/journal.ppat.1007156)
Supplement: S2 Dataset — This dataset shows an overview of all predictions made by miRDeep2 for our JMRV and PV libraries. Columns C to N provide miRDeep2 prediction data in the pipeline’s standard tabular output format. Columns A and B indicate the miDGE library for which the predictions were made (A) and the designation of known or experimentally confirmed novel pre-miRNAs matching the miRDeep2 predictions (B). ‘l.c.’ in column B indicates likely false positive predictions which can be eliminated by filtering reads for low complexity filters prior to performing the miRDeep2 analysis. (XLSX) [file ppat.1007156.s009.xlsx]

## Sheet: Sheet1
		mirDeep2
miDGE library	matched_premirs	provisional id	precursor coordinate	miRDeep2 score	estimated probability that the miRNA candidate is a true positive	total read count	mature read count	loop read count	star read count	significant randfold p-value	consensus mature sequence	consensus star sequence	consensus precursor sequence
JMRV	jmrv-miR-jR1-15	JMRV_212	JMRV:111946..112004:-	4923.3	98+/-4%	9654	9648	0	6	yes	uaguguugcucgugaucguaga	ugcggucaccaacaacgcuauu	ugcggucaccaacaacgcuauuguguuugcgagcaauaguguugcucgugaucguaga
JMRV	jmrv-miR-jR1-6	JMRV_210	JMRV:111806..111862:-	570.9	98+/-4%	1117	788	0	329	yes	cgauguacgaccuuuugcgau	cgcggaaaggugugcacaucgua	cgcggaaaggugugcacaucguaaaaucaguacuacgauguacgaccuuuugcgau
JMRV	jmrv-miR-jR1-3	JMRV_221	JMRV:113350..113408:-	337.8	98+/-4%	660	612	0	48	yes	guguuuagucgugcucccuguu	cagggucugcgacggacacuga	guguuuagucgugcucccuguuguguuuauauuuaacagggucugcgacggacacuga
JMRV	jmrv-miR-jR1-12	JMRV_223	JMRV:113455..113515:-	154.5	98+/-4%	300	288	0	12	yes	auuucguuuuuagauucccuaau	uagggaacuaaagacaauuuc	uagggaacuaaagacaauuuccguguuaccgagcaggauuucguuuuuagauucccuaau
JMRV	jmrv-miR-jR1-9	JMRV_231	JMRV:116039..116097:-	75.5	98+/-4%	152	128	0	24	no	aauauguuccgcugacaccgcu	gcggucaucagaacauaucacc	aauauguuccgcugacaccgcugcgaacguaaggcggcggucaucagaacauaucacc
JMRV	jmrv-miR-jR1-8	JMRV_236	JMRV:116362..116424:-	29.7	98+/-4%	55	44	0	11	yes	aaagugcucacaagacauccc	gaugucuugccagcacuuucc	gaugucuugccagcacuuuccuguccauuguaacccgggggaaagugcucacaagacauccc
JMRV	jmrv-miR-jR1-13	JMRV_217	JMRV:112484..112543:-	17.8	98+/-4%	32	15	0	17	yes	uaauugcaguuggugugcuacu	uaguaaccugacagcaguuagu	uaauugcaguuggugugcuacuuguuaaaaauaagaguaguaaccugacagcaguuagu
JMRV	jmrv-miR-jR1-4	JMRV_219	JMRV:112884..112956:-	16	98+/-4%	28	17	0	11	yes	uggggaggguggucagcgcgcg	cucguuaaccguccucccgaga	uggggaggguggucagcgcgcguucccguguuuagggaauauguauaucgcucguuaaccguccucccgaga
JMRV	jmrv-miR-jR1-11	JMRV_227	JMRV:114744..114800:-	10.9	98+/-4%	18	16	0	2	yes	gacccagccuacagucccgcugaa	ggcgggucugagguauggggaau	gacccagccuacagucccgcugaauauucucucggcgggucugagguauggggaau
JMRV	jmrv-miR-jR1-2 (as)	JMRV_105	JMRV:114562..114625:+	6.1	99+/-4%	9	8	0	1	yes	aauacgggacgcggcaugguagc	caaccgugcagcgccguauauu	caaccgugcagcgccguauauucgaauaucgcgcuacacgaauacgggacgcggcaugguagc
JMRV	jmrv-miR-jR1-8 (as)	JMRV_113	JMRV:116365..116426:+	5.6	98+/-4%	7	5	0	2	yes	aaagugcuggcaagacaucga	augucuugugagcacuuuccc	augucuugugagcacuuucccccggguuacaauggacaggaaagugcuggcaagacaucga
JMRV	jmrv-miR-jR1-1	JMRV_233	JMRV:116234..116288:-	2.8	95+/-6%	40	40	0	0	yes	cgaucgcaccuuuggccggccggc	ugcccggccaccgaggaugcggucaau	cgaucgcaccuuuggccggccggccucugcccggccaccgaggaugcggucaau
JMRV	jmrv-miR-jR1-2	JMRV_226	JMRV:114560..114602:-	2.5	95+/-6%	1441	1430	0	11	yes	uauacggcgcugcacgguuggc	cguguagcgcgauauucgaa	cguguagcgcgauauucgaauauacggcgcugcacgguuggc
JMRV	jmrv-miR-jR1-14	JMRV_215	JMRV:112296..112359:-	2.4	95+/-6%	76	59	0	17	yes	aagggacccaaagacacauucucc	gguguuuuuuuggguccgcuugu	aagggacccaaagacacauucuccaguuguuuugcguugggguguuuuuuuggguccgcuugu
JMRV	jmrv-miR-jR1-5	JMRV_213	JMRV:112115..112177:-	2.3	95+/-6%	492	491	0	1	yes	cccggaacccaaagacacgugc	gcguguucuuuggauuccguuu	cccggaacccaaagacacgugcccgugguuuuaagaucgggcguguucuuuggauuccguuu
JMRV	jmrv-miR-jR1-10	JMRV_230	JMRV:115052..115109:-	1.1	94+/-6%	9	9	0	0	yes	auuacaucuuguuagggggau	uccccuaacagggugaaauua	uccccuaacagggugaaauuauauagguuuauauuaauuacaucuuguuagggggau
PV	fcpv-miR-F1	FcPV1_24	FcPV1:4989..5048:+	3541.5	96+/-8%	6952	3491	0	3461	no	uacggaguggggcccggauacc	aaucgguucccucuccggaauu	uacggaguggggcccggauaccgagaauuuuaaacguaaucgguucccucuccggaauu
PV	fcpv-miR-F2	FcPV1_25	FcPV1:7092..7152:+	676.9	96+/-8%	1325	1296	0	29	yes	auauggucggguaguagauacu	caucuacaccccuccauuuggu	caucuacaccccuccauuugguguauauauauagagccauauggucggguaguagauacu
PV	hpv37-miR-H1	HPV37_872	HPV37:4558..4620:+	106.3	96+/-8%	207	165	0	42	yes	uuacaggaggccgggauuccagc	ugauccuagucccccugugcga	uuacaggaggccgggauuccagcgcuguuuuggaaguugcugauccuagucccccugugcga
PV	hpv41-miR-H1	HPV41_974	HPV41:7110..7171:+	50.5	96+/-8%	99	86	0	13	yes	gguguccucgacgguccaugug	uuggucaguccaggguacaccacu	gguguccucgacgguccaugugucaucuuauaaucacuuggucaguccaggguacaccacu
PV	hpv17-miR-H1	HPV17_567	HPV17:4560..4622:+	22.7	96+/-8%	43	25	0	18	yes	ugauccuagucccccuguaaga	uuucaggaggcagggauuccagugc	uuucaggaggcagggauuccagugcuguuuuagagguugcugauccuagucccccuguaaga
PV	l.c.	HPV5_237	HPV5:3834..3882:+	2.7	94+/-8%	10	7	0	3	no	uccuccuccuccucccccgc	ggggagagggcggcgac	ggggagagggcggcgacgaggaaggucauccuccuccuccucccccgc
PV		HPV113_1715	HPV113:4214..4263:+	2.3	94+/-8%	13	13	0	0	yes	cgguacucccacugugguucgccc	gugaaggcccaggagugcgca	gugaaggcccaggagugcgcauaggcgguacucccacugugguucgccc
PV	l.c.	HPV49_1114	HPV49:3688..3739:-	2.3	94+/-8%	885	885	0	0	yes	guggagguggggguggg	cuccccucccucugccc	guggaggugggggugggugaccuucuacuucucccuccccucccucugccc
PV		HPV3_195	HPV3:3562..3611:-	1	92+/-9%	7	5	0	2	no	augcccgaugggguguggacacg	gugucacggucccggguccuguca	augcccgaugggguguggacacguagugucacggucccggguccuguca
PV		PePV_1916	PePV:1189..1237:+	0.6	74+/-14%	24	24	0	0	yes	aacgaggcagacugaaggacaga	acuacuucaacgcugccuaguuuc	aacgaggcagacugaaggacagaaacuacuucaacgcugccuaguuuc
PV	l.c.	HPV105_1599	HPV105:6106..6183:+	0.6	74+/-14%	11	10	0	1	yes	ugggccuguagagguuuggaaau	agauuugcauuagcugac	agauuugcauuagcugacaugucaguuuauaauccagauaaggagcguuuggugugggccuguagagguuuggaaau
PV		FcPV1_22	FcPV1:4296..4352:+	0	74+/-14%	7	7	0	0	yes	uagguaguggagugaccguucc	aacggccauuucgcuugccugga	uagguaguggagugaccguuccuauaccgagggaacggccauuucgcuugccugga
PV	sv40-mir-S1	SV40_2165	SV40:2232..2290:+	79653	96+/-7%	156242	154813	0	1429	no	ugccuguuucaugcccugagu	ugaggggccugaaaugagccu	ugaggggccugaaaugagccuugggacugugaaucaaugccuguuucaugcccugagu
PV	mcv-mir-M1	MCPyV_2088	MCPyV:3882..3937:+	7811.6	96+/-7%	15320	11338	0	3982	yes	uggaagaauuucuagguacacu	ugugcuggauucucuuccuga	uggaagaauuucuagguacacugguuccauugggugugcuggauucucuuccuga
	l.c.: low complexity reads / precursor
