# Supplementary material for: Identification of virus-encoded microRNAs in divergent Papillomaviruses
Source: PLoS Pathog. 2018 Jul 26;14(7):e1007156. doi: 10.1371/journal.ppat.1007156 (PMC6062147; doi:10.1371/journal.ppat.1007156)
Supplement: S5 Dataset — This dataset contains information on where each PV genomic plasmid used in this study was obtained. (XLSX) [file ppat.1007156.s012.xlsx]

## Sheet: PV Genome Origin List
Genome	Genus	Obtained From	Affiliation	Location
Human Papillomavirus 1	Mu	E.-M. de Villiers	German Cancer Research Center	Heidelberg, Germany
Human Papillomavirus 2	Alpha	E.-M. de Villiers	German Cancer Research Center	Heidelberg, Germany
Human Papillomavirus 3	Alpha	E.-M. de Villiers	German Cancer Research Center	Heidelberg, Germany
Human Papillomavirus 4	Gamma	E.-M. de Villiers	German Cancer Research Center	Heidelberg, Germany
Human Papillomavirus 5	Beta	E.-M. de Villiers	German Cancer Research Center	Heidelberg, Germany
Human Papillomavirus 6b	Alpha	E.-M. de Villiers	German Cancer Research Center	Heidelberg, Germany
Human Papillomavirus 7	Alpha	E.-M. de Villiers	German Cancer Research Center	Heidelberg, Germany
Human Papillomavirus 8	Beta	E.-M. de Villiers	German Cancer Research Center	Heidelberg, Germany
Human Papillomavirus 9	Beta	M. Favre	Institut Pasteur	Paris, France
Human Papillomavirus 10	Alpha	M. Favre	Institut Pasteur	Paris, France
Human Papillomavirus 11	Alpha	E.-M. de Villiers	German Cancer Research Center	Heidelberg, Germany
Human Papillomavirus 12	Beta	M. Favre	Institut Pasteur	Paris, France
Human Papillomavirus 13	Alpha	E.-M. de Villiers	German Cancer Research Center	Heidelberg, Germany
Human Papillomavirus 14D	Beta	M. Favre	Institut Pasteur	Paris, France
Human Papillomavirus 15	Beta	M. Favre	Institut Pasteur	Paris, France
Human Papillomavirus 16	Alpha	E.-M. de Villiers	German Cancer Research Center	Heidelberg, Germany
Human Papillomavirus 17	Beta	M. Favre	Institut Pasteur	Paris, France
Human Papillomavirus 18	Alpha	E.-M. de Villiers	German Cancer Research Center	Heidelberg, Germany
Human Papillomavirus 19	Beta	M. Favre	Institut Pasteur	Paris, France
Human Papillomavirus 20	Beta	M. Favre	Institut Pasteur	Paris, France
Human Papillomavirus 21	Beta	M. Favre	Institut Pasteur	Paris, France
Human Papillomavirus 22	Beta	M. Favre	Institut Pasteur	Paris, France
Human Papillomavirus 23	Beta	M. Favre	Institut Pasteur	Paris, France
Human Papillomavirus 24	Beta	M. Favre	Institut Pasteur	Paris, France
Human Papillomavirus 26	Alpha	E.-M. de Villiers	German Cancer Research Center	Heidelberg, Germany
Human Papillomavirus 27	Alpha	E.-M. de Villiers	German Cancer Research Center	Heidelberg, Germany
Human Papillomavirus 28	Alpha	M. Favre	Institut Pasteur	Paris, France
Human Papillomavirus 29	Alpha	M. Favre	Institut Pasteur	Paris, France
Human Papillomavirus 30	Alpha	E.-M. de Villiers	German Cancer Research Center	Heidelberg, Germany
Human Papillomavirus 31	Alpha	Lorna Sammoury	Qiagen	Washington, DC
Human Papillomavirus 32	Alpha	M. Favre	Institut Pasteur	Paris, France
Human Papillomavirus 33	Alpha	M. Favre	Institut Pasteur	Paris, France
Human Papillomavirus 34	Alpha	M. Favre	Institut Pasteur	Paris, France
Human Papillomavirus 36	Beta	M. Favre	Institut Pasteur	Paris, France
Human Papillomavirus 37	Beta	E.-M. de Villiers	German Cancer Research Center	Heidelberg, Germany
Human Papillomavirus 38	Beta	E.-M. de Villiers	German Cancer Research Center	Heidelberg, Germany
Human Papillomavirus 40	Alpha	E.-M. de Villiers	German Cancer Research Center	Heidelberg, Germany
Human Papillomavirus 41	Nu	E.-M. de Villiers	German Cancer Research Center	Heidelberg, Germany
Human Papillomavirus 42	Alpha	M. Favre	Institut Pasteur	Paris, France
Human Papillomavirus 45	Alpha	E.-M. de Villiers	German Cancer Research Center	Heidelberg, Germany
Human Papillomavirus 47	Beta	E.-M. de Villiers	German Cancer Research Center	Heidelberg, Germany
Human Papillomavirus 48	Gamma	E.-M. de Villiers	German Cancer Research Center	Heidelberg, Germany
Human Papillomavirus 49	Beta	M. Favre	Institut Pasteur	Paris, France
Human Papillomavirus 50	Gamma	M. Favre	Institut Pasteur	Paris, France
Human Papillomavirus 51	Alpha	E.-M. de Villiers	German Cancer Research Center	Heidelberg, Germany
Human Papillomavirus 52	Alpha	E.-M. de Villiers	German Cancer Research Center	Heidelberg, Germany
Human Papillomavirus 53	Alpha	E.-M. de Villiers	German Cancer Research Center	Heidelberg, Germany
Human Papillomavirus 54	Alpha	M. Favre	Institut Pasteur	Paris, France
Human Papillomavirus 56	Alpha	Lorna Sammoury	Qiagen	Washington, DC
Human Papillomavirus 57	Alpha	E.-M. de Villiers	German Cancer Research Center	Heidelberg, Germany
Human Papillomavirus 58	Alpha	T. Matsukura	Kyoto University	Kyoto, Japan
Human Papillomavirus 59	Alpha	T. Matsukura	Kyoto University	Kyoto, Japan
Human Papillomavirus 61	Alpha	T. Matsukura	Kyoto University	Kyoto, Japan
Human Papillomavirus 62	Alpha	R. Burk	Albert Einstein College of Medicine	Bronx, New York
Human Papillomavirus 63	Mu	E.-M. de Villiers	German Cancer Research Center	Heidelberg, Germany
Human Papillomavirus 65	Gamma	E.-M. de Villiers	German Cancer Research Center	Heidelberg, Germany
Human Papillomavirus 66	Alpha	M. Favre	Institut Pasteur	Paris, France
Human Papillomavirus 67	Alpha	T. Matsukura	Kyoto University	Kyoto, Japan
Human Papillomavirus 68a	Alpha	M. Favre	Institut Pasteur	Paris, France
Human Papillomavirus 69	Alpha	T. Matsukura	Kyoto University	Kyoto, Japan
Human Papillomavirus 70	Alpha	M. Favre	Institut Pasteur	Paris, France
Human Papillomavirus 71	Alpha	T. Matsukura	Kyoto University	Kyoto, Japan
Human Papillomavirus 72	Alpha	E.-M. de Villiers	German Cancer Research Center	Heidelberg, Germany
Human Papillomavirus 74	Alpha	M. Favre	Institut Pasteur	Paris, France
Human Papillomavirus 75	Beta	E.-M. de Villiers	German Cancer Research Center	Heidelberg, Germany
Human Papillomavirus 76	Beta	E.-M. de Villiers	German Cancer Research Center	Heidelberg, Germany
Human Papillomavirus 81	Alpha	T. Matsukura	Kyoto University	Kyoto, Japan
Human Papillomavirus 82	Alpga	T. Matsukura	Kyoto University	Kyoto, Japan
Human Papillomavirus 92	Beta	O. Forslund	Lund University	Lund, Sweden
Human Papillomavirus 93	Beta	O. Forslund	Lund University	Lund, Sweden
Human Papillomavirus 94	Alpha	E.-M. de Villiers	German Cancer Research Center	Heidelberg, Germany
Human Papillomavirus 96	Beta	O. Forslund	Lund University	Lund, Sweden
Human Papillomavirus 98	Beta	E.-M. de Villiers	German Cancer Research Center	Heidelberg, Germany
Human Papillomavirus 99	Beta	E.-M. de Villiers	German Cancer Research Center	Heidelberg, Germany
Human Papillomavirus 100	Beta	E.-M. de Villiers	German Cancer Research Center	Heidelberg, Germany
Human Papillomavirus 104	Beta	E.-M. de Villiers	German Cancer Research Center	Heidelberg, Germany
Human Papillomavirus 105	Beta	E.-M. de Villiers	German Cancer Research Center	Heidelberg, Germany
Human Papillomavirus 107	Beta	O. Forslund	Lund University	Lund, Sweden
Human Papillomavirus 108	Gamma	E.-M. de Villiers	German Cancer Research Center	Heidelberg, Germany
Human Papillomavirus 109	Gamma	O. Forslund	Lund University	Lund, Sweden
Human Papillomavirus 110	Beta	O. Forslund	Lund University	Lund, Sweden
Human Papillomavirus 111	Beta	O. Forslund	Lund University	Lund, Sweden
Human Papillomavirus 112	Gamma	O. Forslund	Lund University	Lund, Sweden
Human Papillomavirus 113	Beta	E.-M. de Villiers	German Cancer Research Center	Heidelberg, Germany
Human Papillomavirus 114	Alpha	O. Forslund	Lund University	Lund, Sweden
Human Papillomavirus 117	Alpha	I. Nindl	Charité – Universitätsmedizin Berlin	Berlin, Germany
Human Papillomavirus 118	Beta	I. Nindl	Charité – Universitätsmedizin Berlin	Berlin, Germany
Human Papillomavirus 125	Alpha	A. Kovanda	Jožef Stefan Institute	Ljubljana, Slovenia
Human Papillomavirus 127	Gamma	C. Buck	National Institutes of Health	Bethesda, Maryland
Human Papillomavirus 128	Gamma	I. Nindl	Charité – Universitätsmedizin Berlin	Berlin, Germany
Human Papillomavirus 129	Gamma	I. Nindl	Charité – Universitätsmedizin Berlin	Berlin, Germany
Human Papillomavirus 130	Gamma	I. Nindl	Charité – Universitätsmedizin Berlin	Berlin, Germany
Human Papillomavirus 131	Gamma	I. Nindl	Charité – Universitätsmedizin Berlin	Berlin, Germany
Human Papillomavirus 132	Gamma	I. Nindl	Charité – Universitätsmedizin Berlin	Berlin, Germany
Human Papillomavirus 133	Gamma	I. Nindl	Charité – Universitätsmedizin Berlin	Berlin, Germany
Human Papillomavirus 134	Gamma	I. Nindl	Charité – Universitätsmedizin Berlin	Berlin, Germany
Human Papillomavirus 148	Gamma	I. Nindl	Charité – Universitätsmedizin Berlin	Berlin, Germany
Human Papillomavirus 149	Gamma	I. Nindl	Charité – Universitätsmedizin Berlin	Berlin, Germany
Human Papillomavirus 150	Beta	A. Kovanda	Jožef Stefan Institute	Ljubljana, Slovenia
Human Papillomavirus 151	Beta	A. Kovanda	Jožef Stefan Institute	Ljubljana, Slovenia
Bandicoot PV 1		M. Bennett	Small Animal Specialist Hospital	North Ryde, Australia
Bovine Papillomavirus 1	Delta	C. Buck	National Institutes of Health	Bethesda, Maryland
Camelus dromedarius Papillomavirus 1	Delta	O. Forslund	Lund University	Lund, Sweden
Camelus dromedarius Papillomavirus 2	Delta	O. Forslund	Lund University	Lund, Sweden
Delphinius delphis Papillomavirus	Upsilon	I. Nindl	Charité – Universitätsmedizin Berlin	Berlin, Germany
European hedgehog Papillomavirus	Dyo	I. Nindl	Charité – Universitätsmedizin Berlin	Berlin, Germany
Felis domesticus Papillomavirus 1	Lambda	Van Ranst	Rega Institute for Medical Research	Leuven, Belgium
Fringilla coelebs Papillomavirus 1	Eta	R. Burk	Albert Einstein College of Medicine	Bronx, New York
Lynx rufus Papillomavirus 1	Lambda	Van Ranst	Rega Institute for Medical Research	Leuven, Belgium
Mus musculus Papillomavirus 1	Pi	I. Nindl	Charité – Universitätsmedizin Berlin	Berlin, Germany
Panthera leo persica Papillomavirus 1	Lambda	Van Ranst	Rega Institute for Medical Research	Leuven, Belgium
Phocoena phocoena Papillomavirus 1	Omikron	I. Nindl	Charité – Universitätsmedizin Berlin	Berlin, Germany
Psittacus erithacus timneh Papillomavirus 1	Theta	R. Burk	Albert Einstein College of Medicine	Bronx, New York
Puma concolor Papillomavirus 1	Lambda	Van Ranst	Rega Institute for Medical Research	Leuven, Belgium
Rattus norvegicus Papillomavirus 1	Pi	I. Nindl	Charité – Universitätsmedizin Berlin	Berlin, Germany
Rhesus monkey Papillomavirus	Alpha	C. Buck	National Institutes of Health	Bethesda, Maryland
Rousettus gegypiacus Papillomavirus 1	Psi	A. Rector	Rega Institute for Medical Research	Leuven, Belgium
Sus scrofa Papillomavirus 1	Dyodelta	A. Rector	Rega Institute for Medical Research	Leuven, Belgium
Tursiops truncatus Papillomavirus 1	Upsilon	A. Rector	Rega Institute for Medical Research	Leuven, Belgium
Unicia uncia Papillomavirus 1	Lambda	Van Ranst	Rega Institute for Medical Research	Leuven, Belgium
Ursus maritimus Papillomavirus 1	Omega	A. Rector	Rega Institute for Medical Research	Leuven, Belgium
