# Supplementary material for: Identification of virus-encoded microRNAs in divergent Papillomaviruses
Source: PLoS Pathog. 2018 Jul 26;14(7):e1007156. doi: 10.1371/journal.ppat.1007156 (PMC6062147; doi:10.1371/journal.ppat.1007156)
Supplement: S6 Dataset — This dataset contains information about the sequences of reporters and probes used in this study. (XLSX) [file ppat.1007156.s013.xlsx]

## Sheet: Reporter Sequences & Probes
PV miRNA sequence
FcPV miR-F1 perfect complement	5'-AAATTCCGGAGAGGGAACCGATTactgactgAAATTCCGGAGAGGGAACCGATT-3'
FcPV miR-F1 mutant site	5'-AAATTCCGGAGAGGGAAGGCATTatcgatcgatcgAAATTCCGGAGAGGGAAGGCATT-3'
FcPV miR-F2 perfect complement	5'-AGTATCTACTACCCGACCATATatcgatcgatcgAGTATCTACTACCCGACCATAT-3'
FcPV miR-F2 mutant site	5'-AGTATCTACTACCCCAGGATATatcgatcgatcgAGTATCTACTACCCCAGGATAT-3'
HPV17 miR-H1 perfect complement	5'-TCTTACAGGGGGACTACCATCAatcgatcgatcgTCTTACAGGGGGACTACCATGA-3'
HPV17 miR-H1 mutant site	5'-TCTTACAGGGGGACTAGGATCAatcgatcgatcgTCTTACAGGGGGACTAGGATCA-3'
HPV37 miR-H1 perfect complement	5'-TGATCCTAGTCCCCCTGTGCGACAGGGTACCGATTGATCCTAGTCCCCCTGTGCGA-3'
HPV37 miR-H1 mutant site	5'-TGATCCTAGTCCCGGTCTGCGACAGGGTACCGATTGATCCTAGTCCCGGTCTGCGA-3'
HPV41 miR-H1 perfect complement	5'-CACATGGACCGTCGAGGACACCatcgatcgatcgCACATGGACCGTCGAGGACACC-3'
HPV41 miR-H1 mutant site	5'-CACATGGACCGTCGAGCAGAGCatcgatcgatcgCACATGGACCGTCGAGCAGAGC-3'
Northern blot oligos
FcPV miR-F1 probe	5’- AATCGGTTCCCTCTCCGGAATTT -3’
FcPV miR-F2 probe	5’- ATATGGTCGGGTAGTAGATACT -3’
HPV17 miR-H1 probe	5′ - TCTTACAGGGGGACTAGGATCA-3′
HPV37 miR-H1 probe	5′ - TCGCACAGGGGGACTAGGATCA-3′
HPV41 miR-H1 probe	5′ -GGTGTCCTCGACGGTCCATGTG-3′
SV40 miR-S1 probe	5′ -GGCATGAAACA GGCA-3′
BLV miR-B4 probe	5'-AAAGGCGCAGAGACTGTGGTGCTA-3'
HSURNA probe	5'-AGAGTAACTCTCTGGCTGTGGGC-3'
PV E gene reporters
FcPV E region	nucleotides 2401-3870
FcPV E1 region	nucleotides 2003-2848
FcPV E2 region	nucleotides 3501-3890
HPV 41 E region	nucleotides 1567-3027
HPV 41 E1 region	nucleotides 1576-1982
HPV 41 E2 region	nucleotides 2683-3027
