# Supplementary material for: Identification of virus-encoded microRNAs in divergent Papillomaviruses
Source: PLoS Pathog. 2018 Jul 26;14(7):e1007156. doi: 10.1371/journal.ppat.1007156 (PMC6062147; doi:10.1371/journal.ppat.1007156)
Supplement: S7 Dataset — This dataset contains primary data used in re-analysis of Qian et al data (Fig 4B–4G), quantification of northern-blot-based experiments (Fig 5B and 5C), and luciferase-based assays (Figs 6 and 8). (XLSX) [file ppat.1007156.s014.xlsx]

## Sheet: Table of Contents
Table of Contents
Index	Sheet Name	Associated Figure(s)	Description
1	Table of Contents	N/A	Table of Contents
2	DNASeq	N/A	DNAseq Analysis of miDGE Libraries
3	Figure 4B	Figure 4B	RNA-seq coverage for the most abundantly mapped HPV in 303 tumors in the TCGA CESC project
4	Figure 4C	Figure 4C	Percentages of TCGA cervical squamous cell carcinoma (CESC) libraries with miRDeep2 miRNA identifications for each set of reference sequences. Number of libraries examined is 213.
5	Figure 4D	Figure 4D	Number of unique miRDeep2 miRNA identifications across TCGA CESC libraries for each set of reference sequences. Number of libraries examined is 213.
6	Figure 4E	Figure 4E	Percentages of Qian et al libraries with miRDeep2 miRNA identifications for each set of reference sequences. Number of libraries examined is 12.
7	Figure 4F	Figure 4F	Number of unique miRDeep2 miRNA identifications across Qian et al libraries for each set of reference sequences. Number of libraries examined is 12.
8	Figure 4G	Figure 4G	Raw read counts of all small RNAs mapping to the indicated reference sequences for each library from Qian et al.
9	Qian Re-Analysis Ref Sequences	Figure 4G	Accessions and descriptions of references sequences used in re-analysis of data from Qian et al.
10	Drosha Dependence ratios	Figure 5B	Measurements and analysis of northern blot data from Drosha dependence experiments
11	Dicer Dependence ratios	Figure 5C	Measurements and analysis of northern blot data from Dicer dependence experiments
12	RISC1 raw	Figure 6A	RISC reporter assays for the PV-encoded miRNAs, Experiment 1
13	RISC2 raw	Figure 6A	RISC reporter assays for the PV-encoded miRNAs, Experiment 2
14	RISC3 raw	Figure 6A	RISC reporter assays for the PV-encoded miRNAs, Experiment 3
15	RISC4 raw	Figure 6A	RISC reporter assays for the PV-encoded miRNAs, Experiment 4
16	RISC5 raw	Figure 6A	RISC reporter assays for the PV-encoded miRNAs, Experiment 5
17	Combined RISC luc data & stats	Figure 6A	RISC reporter assays for the PV-encoded miRNAs, Summary
18	FcPV E1-E2 Luciferase 1	Figure 8A	RISC reporter assays for the FcPV1 Early Region, Experiment 1
19	FcPV E1-E2 Luciferase 2	Figure 8A	RISC reporter assays for the FcPV1 Early Region, Experiment 2
20	FcPV E1-E2 Luciferase 3	Figure 8A	RISC reporter assays for the FcPV1 Early Region, Experiment 3
21	FcPV E1-E2 Luciferase 4	Figure 8A	RISC reporter assays for the FcPV1 Early Region, Experiment 4
22	Combined FcPV E gene luc	Figure 8A	RISC reporter assays for the FcPV1 Early Region, Summary
23	FcPV E1 Luciferase 1	Figure 8B	RISC reporter assays for the FcPV1 E1 Region, Experiment 1
24	FcPV E1 Luciferase 2	Figure 8B	RISC reporter assays for the FcPV1 E1 Region, Experiment 2
25	FcPV E1 Luciferase 3	Figure 8B	RISC reporter assays for the FcPV1 E1 Region, Experiment 3
26	FcPV E1 Luciferase 4	Figure 8B	RISC reporter assays for the FcPV1 E1 Region, Experiment 4
27	Combined FcPVE1 luc	Figure 8B	RISC reporter assays for the FcPV1 E1 Region, Summary
28	FcPV E2 Luciferase 1	Figure 8C	RISC reporter assays for the FcPV1 E2 Region, Experiment 1
29	FcPV E2 Luciferase 2	Figure 8C	RISC reporter assays for the FcPV1 E2 Region, Experiment 2
30	FcPV E2 Luciferase 3	Figure 8C	RISC reporter assays for the FcPV1 E2 Region, Experiment 3
31	FcPV E2 Luciferase 4	Figure 8C	RISC reporter assays for the FcPV1 E2 Region, Experiment 4
32	FcPV E2 Luciferase 5	Figure 8C	RISC reporter assays for the FcPV1 E2 Region, Experiment 5
33	FcPV E2 Luciferase 6	Figure 8C	RISC reporter assays for the FcPV1 E2 Region, Experiment 6
34	FcPV E2 Luciferase 7	Figure 8C	RISC reporter assays for the FcPV1 E2 Region, Experiment 7
35	FcPV E2 Luciferase 8	Figure 8C	RISC reporter assays for the FcPV1 E2 Region, Experiment 8
36	FcPV E2 Luciferase 9	Figure 8C	RISC reporter assays for the FcPV1 E2 Region, Experiment 9
37	FcPV E2 Luciferase 10	Figure 8C	RISC reporter assays for the FcPV1 E2 Region, Experiment 10
38	FcPV E2 Luciferase 11	Figure 8C	RISC reporter assays for the FcPV1 E2 Region, Experiment 11
39	FcPV E2 Luciferase 12	Figure 8C	RISC reporter assays for the FcPV1 E2 Region, Experiment 12
40	Combined FcPV E2 luc	Figure 8C	RISC reporter assays for the FcPV1 E2 Region, Summary
41	HPV41 Luciferase 1	Figure 8D	RISC reporter assays for the HPV41 E1, E2, and Early Regions, Experiment 1
42	HPV41 Luciferase 2	Figure 8D	RISC reporter assays for the HPV41 E1, E2, and Early Regions, Experiment 2
43	HPV41 Luciferase 3	Figure 8D	RISC reporter assays for the HPV41 E1, E2, and Early Regions, Experiment 3
44	HPV41 Luciferase 4	Figure 8D	RISC reporter assays for the HPV41 E1, E2, and Early Regions, Experiment 4
45	HPV41 Luciferase 5	Figure 8D	RISC reporter assays for the HPV41 E1, E2, and Early Regions, Experiment 5
46	HPV41 Luciferase 6	Figure 8D	RISC reporter assays for the HPV41 E1, E2, and Early Regions, Experiment 6
47	HPV41 Luciferase 7	Figure 8D	RISC reporter assays for the HPV41 E1, E2, and Early Regions, Experiment 7
48	HPV41 Luciferase 8	Figure 8D	RISC reporter assays for the HPV41 E1, E2, and Early Regions, Experiment 8
49	Combined HPV41 luc	Figure 8D	RISC reporter assays for the HPV41 E1, E2, and Early Regions, Summary

## Sheet: DNASeq
			longest consensus (libraries I-V):			Library I						Library II						Library III						Library IV						Library V
						# of genomes:	44					# of genomes:	35					# of genomes:	31					# of genomes:	21					# of genomes:	107
						total length:	263013					total length:	231577					total length:	113335					total length:	133058					total length:	617839
						reads total:	1043235					reads total:	15128083					reads total:	13669607					reads total:	2601406					reads total:	3031648
						mapped reads:	136943					mapped reads:	4151658					mapped reads:	2336564					mapped reads:	294849					mapped reads:	227340
						% mapped:	0.131268					% mapped:	0.274434					% mapped:	0.170931					% mapped:	0.113342					% mapped:	0.0749889
subject name	subject description	subject length	consensus length	% of subject length	subject in library?	mapped reads	average coverage	% of mapped reads	consensus length	% of subject length	subject in library?	mapped reads	average coverage	% of mapped reads	consensus length	% of subject length	subject in library?	mapped reads	average coverage	% of mapped reads	consensus length	% of subject length	subject in library?	mapped reads	average coverage	% of mapped reads	consensus length	% of subject length	subject in library?	mapped reads	average coverage	% of mapped reads	consensus length	% of subject length
gi|9627145|ref|NC_001531.1|	Human papillomavirus - 5, complete genome	7746	7749	1.00039	TRUE	376	3.25	0.00274567	6178	0.797573	FALSE	4847	30.51	0.00116749	2641	0.34095	FALSE	60	0.25	2.56787e-05	350	0.0451846	FALSE	10380	269.5	0.0352045	7749	1.00039	TRUE	808	21.19	0.00355415	7747	1.00013
gi|3228267|dbj|D21208.1|	Human papillomavirus type 67 complete genome	7801	7803	1.00026	FALSE	10	0.06	7.30231e-05	92	0.0117934	FALSE	767	3.77	0.000184745	302	0.038713	FALSE	301	1.49	0.000128822	87	0.0111524	FALSE	0	0	0	0	0	TRUE	1529	39.32	0.00672561	7803	1.00026
gi|333026|gb|M14119.1|	PPH11 Human papillomavirus type 11 (HPV-11) complete genome	7931	7933	1.00025	TRUE	82	0.71	0.000598789	3776	0.476106	FALSE	138	0.82	3.32397e-05	1398	0.17627	FALSE	0	0	0	0	0	FALSE	20107	509.96	0.0681942	7933	1.00025	TRUE	4	0.1	1.75948e-05	386	0.0486698
gi|293596026|gb|HM011560.1|	Polyomavirus HPyV6 isolate 607a, complete genome	4926	4927	1.0002	TRUE	729	9.83	0.00532338	4927	1.0002	FALSE	2	0.01	4.81735e-07	64	0.0129923	FALSE	0	0	0	0	0	FALSE	0	0	0	0	0	TRUE	0	0	0	0	0
gi|9626597|ref|NC_001457.1|	Human papillomavirus type 4, complete genome	7353	7354	1.00014	TRUE	1919	16.49	0.0140131	4751	0.646131	FALSE	9	0.05	2.16781e-06	243	0.0330477	FALSE	87	0.56	3.72342e-05	172	0.0233918	TRUE	2626	74.52	0.00890625	7354	1.00014	TRUE	2164	60.58	0.00951878	7242	0.984904
gi|9626032|ref|NC_001352.1|	Human papillomavirus - 2, complete genome	7860	7861	1.00013	TRUE	203	1.72	0.00148237	5758	0.73257	FALSE	75404	484.78	0.0181624	7860	1	FALSE	14	0.09	5.9917e-06	551	0.0701018	FALSE	6064	155.32	0.0205665	7861	1.00013	TRUE	89	2.29	0.000391484	6101	0.776209
gi|256807724|gb|GQ246950.1|	Human papillomavirus type 117 clone K6, complete genome	7895	7896	1.00013	FALSE	20	0.14	0.000146046	118	0.0149462	TRUE	26262	167.77	0.00632567	7896	1.00013	FALSE	19	0.09	8.1316e-06	363	0.0459785	FALSE	0	0	0	0	0	TRUE	0	0	0	0	0
gi|310698439|ref|NC_001526.2|	Human papillomavirus type 16, complete genome	7905	7906	1.00013	TRUE	466	3.96	0.00340288	6825	0.863378	FALSE	599	3.53	0.00014428	7040	0.890576	FALSE	21	0.07	8.98756e-06	56	0.00708412	TRUE	14297	354.08	0.0484892	7906	1.00013	TRUE	190	4.35	0.000835753	3414	0.431879
gi|1020170|gb|U31779.1|	HPU31779 Human papillomavirus type 21, complete genome	7779	7779	1	FALSE	7	0.05	5.11162e-05	54	0.00694177	TRUE	12918	84.19	0.00311153	7779	1	FALSE	20	0.08	8.55958e-06	313	0.0402365	FALSE	0	0	0	0	0	TRUE	125	3.24	0.000549837	6518	0.837897
gi|1020178|gb|U31780.1|	HPU31780 Human papillomavirus type 22, complete genome	7368	7368	1	FALSE	9	0.07	6.57208e-05	59	0.0080076	TRUE	53854	368.92	0.0129717	7368	1	FALSE	114	0.68	4.87896e-05	556	0.0754615	FALSE	0	0	0	0	0	TRUE	233	6.32	0.0010249	7221	0.980049
gi|1020186|gb|U31781.1|	HPU31781 Human papillomavirus type 23, complete genome	7324	7324	1	FALSE	3	0.02	2.19069e-05	70	0.00955762	TRUE	53056	367.22	0.0127795	7324	1	FALSE	11	0.07	4.70777e-06	509	0.0694975	FALSE	0	0	0	0	0	TRUE	0	0	0	0	0
gi|1020194|gb|U31782.1|	HPU31782 Human papillomavirus type 24, complete genome	7452	7452	1	FALSE	1	0.00926	7.30231e-06	69	0.00925926	TRUE	22567	153.68	0.00543566	6369	0.85467	FALSE	29	0.14	1.24114e-05	520	0.0697799	FALSE	0	0	0	0	0	TRUE	350	9.71	0.00153954	7452	1
gi|1020218|gb|U31785.1|	HPU31785 Human papillomavirus type 36, complete genome	7722	7722	1	FALSE	10	0.07	7.30231e-05	293	0.0379435	TRUE	223973	1469.75	0.0539478	7722	1	FALSE	36	0.23	1.54072e-05	1360	0.17612	FALSE	8	0.15	2.71325e-05	205	0.0265475	TRUE	26	0.64	0.000114366	2723	0.352629
gi|1020226|gb|U31786.1|	HPU31786 Human papillomavirus type 37, complete genome	7421	7421	1	TRUE	3458	31.14	0.0252514	7421	1	FALSE	254	1.21	6.11804e-05	389	0.0524188	FALSE	222	1.1	9.50113e-05	373	0.0502628	FALSE	0	0	0	0	0	TRUE	84	2.35	0.000369491	5692	0.767013
gi|1020234|gb|U31787.1|	HPU31787 Human papillomavirus type 38, complete genome	7400	7400	1	TRUE	3429	31.09	0.0250396	7400	1	FALSE	904	4	0.000217744	799	0.107973	FALSE	2	0.01	8.55958e-07	88	0.0118919	TRUE	0	0	0	0	0	TRUE	1416	38.67	0.00622856	7400	1
gi|1020258|gb|U31790.1|	HPU31790 Human papillomavirus type 50, complete genome	7184	7184	1	FALSE	0	0	0	0	0	TRUE	383499	2709.91	0.0923725	7184	1	FALSE	140	0.94	5.9917e-05	2437	0.339226	FALSE	0	0	0	0	0	TRUE	30	0.92	0.000131961	3849	0.535774
gi|165909217|gb|EU240894.1|	Tursiops truncatus papillomavirus type 1, complete genome	8089	8089	1	FALSE	14	0.07	0.000102232	56	0.00692298	FALSE	445	1.6	0.000107186	2096	0.259117	TRUE	211270	1327.69	0.0904191	8089	1	FALSE	0	0	0	0	0	FALSE	0	0	0	0	0
gi|189003650|gb|EU541442.1|	Human papillomavirus type 112, complete genome	7227	7227	1	FALSE	35	0.28	0.000255581	260	0.0359762	FALSE	646	3.7	0.0001556	734	0.101564	TRUE	15983	109.44	0.00684039	7227	1	FALSE	0	0	0	0	0	TRUE	0	0	0	0	0
gi|21693250|gb|AF420235.1|	Psittacus erithacus timneh papillomavirus, complete genome	7304	7304	1	FALSE	2	0.01	1.46046e-05	52	0.00711939	FALSE	6	0.04	1.44521e-06	281	0.0384721	TRUE	3376	23.11	0.00144486	7304	1	FALSE	0	0	0	0	0	FALSE	0	0	0	0	0
gi|21724205|gb|AY057109.1|	Fringilla coelebs papillomavirus, complete genome	7729	7729	1	FALSE	0	0	0	0	0	FALSE	4	0.03	9.6347e-07	203	0.0262647	TRUE	9284	60.2	0.00397336	7729	1	FALSE	0	0	0	0	0	FALSE	0	0	0	0	0
gi|218203064|gb|FJ379293.1|	European hedgehog papillomavirus, complete genome	8256	8256	1	FALSE	74	0.47	0.000540371	318	0.0385174	TRUE	29399	178.55	0.00708127	8256	1	FALSE	362	1.53	0.000154928	340	0.0411822	FALSE	0	0	0	0	0	TRUE	10	0.13	4.3987e-05	165	0.0199855
gi|222386|dbj|D90400.1|	PPH58 Human papillomavirus type 58 complete genome	7824	7824	1	FALSE	11	0.08	8.03254e-05	133	0.016999	FALSE	1	0.00435	2.40868e-07	34	0.0043456	FALSE	164	0.77	7.01885e-05	78	0.00996933	FALSE	0	0	0	0	0	TRUE	390	10.01	0.00171549	7824	1
gi|224762743|emb|FM212639.1|	Human papillomavirus type 108, complete genome	7149	7149	1	TRUE	41	0.28	0.000299395	479	0.0670024	FALSE	27	0.12	6.50343e-06	65	0.00909218	FALSE	24	0.1	1.02715e-05	82	0.0114701	TRUE	6006	169.45	0.0203697	7149	1	TRUE	0	0	0	0	0
gi|238623442|emb|FM955839.1|	Human papillomavirus type 100, complete genome	7380	7380	1	TRUE	3133	28.74	0.0228781	7380	1	FALSE	56	0.33	1.34886e-05	1015	0.137534	FALSE	7	0.04	2.99585e-06	247	0.0334688	TRUE	2251	57.84	0.00763442	7377	0.999593	TRUE	320	6.82	0.00140758	6040	0.818428
gi|255762023|gb|GQ180114.1|	Rattus norvegicus papillomavirus 1 EES-2009, complete genome	7378	7378	1	FALSE	0	0	0	0	0	TRUE	20597	140.95	0.00496115	7378	1	FALSE	12	0.07	5.13575e-06	259	0.0351044	FALSE	0	0	0	0	0	TRUE	2	0.0084	8.7974e-06	31	0.00420168
gi|260169909|gb|GQ472847.1|	Human papillomavirus type 42 isolate TJ43-42, complete genome	7920	7920	1	FALSE	1	0.00417	7.30231e-06	35	0.00441919	FALSE	98	0.48	2.3605e-05	286	0.0361111	FALSE	298	0.96	0.000127538	61	0.00770202	FALSE	2	0.0048	6.78313e-06	20	0.00252525	TRUE	1079	27.25	0.0047462	7920	1
gi|27451616|gb|AF531420.1|	Human papillomavirus type 92, complete genome	7461	7461	1	FALSE	12	0.08	8.76277e-05	155	0.0207747	FALSE	410	2.43	9.87557e-05	1197	0.160434	TRUE	29654	197.21	0.0126913	7461	1	FALSE	0	0	0	0	0	FALSE	8	0.14	3.51896e-05	157	0.0210428
gi|293596062|gb|HM011566.1|	Polyomavirus HPyV7 isolate 713a, complete genome	4952	4952	1	TRUE	1373	18.52	0.0100261	4952	1	FALSE	5	0.03	1.20434e-06	87	0.0175687	FALSE	3	0.02	1.28394e-06	59	0.0119144	FALSE	0	0	0	0	0	TRUE	0	0	0	0	0
gi|293596086|gb|HM011570.1|	Gammapapillomavirus HPV127 isolate R3a, complete genome	7181	7181	1	FALSE	1	0.00529	7.30231e-06	38	0.00529174	TRUE	19957	141.16	0.004807	7181	1	FALSE	78	0.32	3.33824e-05	322	0.0448406	FALSE	0	0	0	0	0	TRUE	0	0	0	0	0
gi|300252196|gb|GU117621.1|	Phocoena phocoena papillomavirus 1, complete genome	7596	7596	1	FALSE	0	0	0	0	0	TRUE	30447	202.58	0.0073337	7596	1	FALSE	9	0.05	3.85181e-06	335	0.0441022	FALSE	0	0	0	0	0	TRUE	0	0	0	0	0
gi|300431678|gb|GU989205.1|	Trichodysplasia spinulosa-associated polyomavirus, complete genome	5232	5232	1	TRUE	1190	15.34	0.00868975	5232	1	FALSE	3	0.02	7.22603e-07	98	0.0187309	FALSE	0	0	0	0	0	FALSE	0	0	0	0	0	TRUE	0	0	0	0	0
gi|312100|emb|X70829.1|	Human papillomavirus type 65 complete genome	7308	7308	1	TRUE	1878	16.14	0.0137137	6893	0.943213	FALSE	1191	7.14	0.000286873	324	0.044335	FALSE	1	0.00616	4.27979e-07	45	0.00615764	TRUE	23881	670.76	0.080994	7308	1	TRUE	1511	41.38	0.00664643	7101	0.971675
gi|313755942|gb|GU225708.1|	Human papillomavirus type 128, complete genome	7259	7259	1	FALSE	43	0.29	0.000313999	133	0.0183221	TRUE	241851	1685.93	0.0582541	7259	1	FALSE	29	0.2	1.24114e-05	1126	0.155118	FALSE	0	0	0	0	0	TRUE	371	9.69	0.00163192	4888	0.673371
gi|313755950|gb|GU233853.1|	Human papillomavirus type 129, complete genome	7219	7219	1	FALSE	11	0.06	8.03254e-05	76	0.0105278	TRUE	206058	1438.57	0.0496327	7219	1	FALSE	69	0.41	2.95305e-05	1327	0.18382	FALSE	1	0.02	3.39157e-06	166	0.0229949	TRUE	66	1.79	0.000290314	2758	0.382047
gi|326314791|gb|HQ912791.1|	Camelus dromedarius papillomavirus type 2, complete genome	7906	7906	1	FALSE	0	0	0	0	0	FALSE	13	0.06	3.13128e-06	267	0.0337718	TRUE	5581	35.69	0.00238855	7906	1	FALSE	0	0	0	0	0	FALSE	880	22.7	0.00387085	7906	1
gi|393010259|gb|JQ898291.1|	MW polyomavirus strain MA095, complete genome	4927	4927	1	FALSE	0	0	0	0	0	FALSE	39	0.4	9.39384e-06	1461	0.296529	TRUE	98800	995.99	0.0422843	4927	1	FALSE	0	0	0	0	0	FALSE	0	0	0	0	0
gi|393010265|gb|JQ898292.1|	MW polyomavirus strain WD976, complete genome	4939	4939	1	FALSE	0	0	0	0	0	FALSE	59	0.6	1.42112e-05	2062	0.417493	TRUE	112307	1146.17	0.048065	4939	1	FALSE	0	0	0	0	0	FALSE	0	0	0	0	0
gi|396910|emb|X74466.1|	Human papillomavirus type 12 genomic DNA	7673	7673	1	FALSE	3	0.03	2.19069e-05	130	0.0169425	TRUE	33726	222.1	0.0081235	7673	1	FALSE	12	0.06	5.13575e-06	402	0.0523915	FALSE	6	0.04	2.03494e-05	124	0.0161606	TRUE	314	8.5	0.00138119	7621	0.993223
gi|396940|emb|X74470.1|	Human papillomavirus type 19 genomic DNA	7685	7685	1	FALSE	36	0.23	0.000262883	191	0.0248536	TRUE	24860	163.93	0.00598797	7685	1	FALSE	233	1.32	9.97191e-05	324	0.0421601	FALSE	6	0.04	2.03494e-05	113	0.014704	TRUE	65	1.79	0.000285915	4675	0.608328
gi|397005|emb|X74462.1|	Human papillomavirus type 3 genomic DNA	7820	7820	1	TRUE	328	2.79	0.00239516	6034	0.771611	FALSE	238	1.15	5.73265e-05	1430	0.182864	FALSE	6	0.03	2.56787e-06	67	0.00856777	TRUE	7734	193.09	0.0262304	7820	1	TRUE	72	1.96	0.000316706	6145	0.785806
gi|397022|emb|X74479.1|	Human papillomavirus type 45 genomic DNA	7858	7858	1	TRUE	3406	29.16	0.0248717	7858	1	FALSE	9	0.04	2.16781e-06	169	0.0215067	FALSE	10	0.03	4.27979e-06	57	0.00725375	TRUE	0	0	0	0	0	TRUE	138	3.65	0.00060702	6968	0.88674
gi|397030|emb|X74480.1|	Human papillomavirus type 49 genomic DNA	7560	7560	1	FALSE	0	0	0	0	0	TRUE	276828	1854.39	0.0666789	7560	1	FALSE	46	0.29	1.9687e-05	1789	0.23664	FALSE	0	0	0	0	0	TRUE	4066	112.01	0.0178851	7560	1
gi|60295|emb|X62843.1|	Human papilloma virus type 13 DNA	7880	7880	1	TRUE	295	2.41	0.00215418	6248	0.792893	FALSE	627	2.92	0.000151024	475	0.0602792	FALSE	2	0.00685	8.55958e-07	54	0.00685279	TRUE	4108	107.07	0.0139326	7880	1	TRUE	4	0.03	1.75948e-05	110	0.0139594
gi|62547897|gb|AY904722.1|	Lynx rufus papillomavirus type 1, complete genome	8233	8233	1	FALSE	9	0.05	6.57208e-05	47	0.00570873	FALSE	195	0.94	4.69692e-05	104	0.0126321	FALSE	34	0.12	1.45513e-05	60	0.00728774	FALSE	0	0	0	0	0	TRUE	5670	141.21	0.0249406	8233	1
gi|9626053|ref|NC_001355.1|	Human papillomavirus type 6b, complete genome	7902	7902	1	FALSE	1	0.0062	7.30231e-06	53	0.00670716	TRUE	80730	519.17	0.0194452	7902	1	FALSE	5	0.03	2.13989e-06	232	0.0293597	FALSE	0	0	0	0	0	TRUE	162	3.82	0.000712589	6959	0.880663
gi|9626069|ref|NC_001357.1|	Human papillomavirus - 18, complete genome	7857	7857	1	TRUE	317	2.52	0.00231483	6242	0.794451	FALSE	9	0.04	2.16781e-06	136	0.0173094	FALSE	1	0.0042	4.27979e-07	31	0.00394553	FALSE	4911	126.09	0.016656	7857	1	TRUE	187	4.78	0.000822557	7317	0.931271
gi|9626605|ref|NC_001458.1|	Human papillomavirus type 63, complete genome	7348	7348	1	TRUE	140	1.24	0.00102232	4726	0.643168	FALSE	91	0.36	2.1919e-05	365	0.0496734	FALSE	93	0.35	3.9802e-05	161	0.0219107	TRUE	19781	541.92	0.0670886	7348	1	TRUE	199	5.74	0.000875341	6876	0.935765
gi|9628542|ref|NC_001690.1|	Human papillomavirus type 48, complete genome	7100	7100	1	TRUE	898	8.33	0.00655747	7098	0.999718	FALSE	20	0.11	4.81735e-06	344	0.0484507	FALSE	37	0.19	1.58352e-05	69	0.00971831	FALSE	0	0	0	0	0	TRUE	385	11.28	0.0016935	7100	1
gi|30315794|ref|NC_004765.1|	Felis domesticus papillomavirus type 1, complete genome	8300	8299	0.99988	FALSE	0	0	0	0	0	FALSE	14	0.05	3.37215e-06	41	0.00493976	FALSE	0	0	0	0	0	FALSE	0	0	0	0	0	TRUE	1659	41.27	0.00729744	8299	0.99988
gi|1020202|gb|U31783.1|	HPU31783 Human papillomavirus type 28, complete genome	7959	7958	0.999874	FALSE	0	0	0	0	0	TRUE	36085	229.45	0.00869171	7958	0.999874	FALSE	158	0.68	6.76207e-05	228	0.0286468	FALSE	0	0	0	0	0	TRUE	121	3.26	0.000532242	6373	0.800729
gi|1020162|gb|U31778.1|	HPU31778 Human papillomavirus type 20, complete genome	7757	7756	0.999871	FALSE	7	0.06	5.11162e-05	64	0.00825061	TRUE	72820	475.72	0.01754	7756	0.999871	FALSE	23	0.12	9.84351e-06	519	0.0669073	FALSE	0	0	0	0	0	TRUE	216	5.89	0.000950119	7403	0.954364
gi|326314783|gb|HQ912790.1|	Camelus dromedarius papillomavirus type 1, complete genome	7679	7678	0.99987	FALSE	0	0	0	0	0	FALSE	11	0.05	2.64954e-06	165	0.0214872	TRUE	4793	31.44	0.0020513	7678	0.99987	FALSE	0	0	0	0	0	FALSE	0	0	0	0	0
gi|50236486|gb|AY382779.2|	Human papillomavirus type 96, complete genome	7438	7437	0.999866	FALSE	21	0.16	0.000153348	74	0.00994891	FALSE	1039	5.8	0.000250261	1524	0.204894	TRUE	50737	340.54	0.0217144	7437	0.999866	FALSE	0	0	0	0	0	FALSE	0	0	0	0	0
gi|9627396|ref|NC_001596.1|	Human papillomavirus type 9, complete genome	7434	7433	0.999865	FALSE	33	0.16	0.000240976	109	0.0146624	TRUE	46744	317.45	0.0112591	7433	0.999865	FALSE	7	0.04	2.99585e-06	251	0.0337638	FALSE	2	0.01	6.78313e-06	40	0.00538068	TRUE	225	6.06	0.000989707	7342	0.987624
gi|396932|emb|X74469.1|	Human papillomavirus type 17 genomic DNA	7427	7426	0.999865	FALSE	20	0.14	0.000146046	108	0.0145415	TRUE	26850	182.88	0.0064673	7426	0.999865	FALSE	9	0.05	3.85181e-06	247	0.033257	FALSE	6	0.05	2.03494e-05	94	0.0126565	TRUE	344	9.56	0.00151315	7318	0.985324
gi|186461194|gb|EU410348.1|	Human papillomavirus type 110, complete genome	7423	7422	0.999865	FALSE	0	0	0	0	0	FALSE	30	0.16	7.22603e-06	746	0.100498	TRUE	14834	100.24	0.00634864	7422	0.999865	FALSE	0	0	0	0	0	FALSE	0	0	0	0	0
gi|397038|emb|X74481.1|	Human papillomavirus type 52 genomic DNA	7942	7937	0.99937	TRUE	3751	31.65	0.027391	7937	0.99937	FALSE	5	0.02	1.20434e-06	64	0.00805842	FALSE	11	0.04	4.70777e-06	33	0.00415512	FALSE	0	0	0	0	0	TRUE	356	8.96	0.00156594	7830	0.985898
gi|126131393|gb|EF422221.1|	Human papillomavirus type 107, complete genome	7562	7553	0.99881	FALSE	0	0	0	0	0	FALSE	70	0.44	1.68607e-05	1238	0.163713	TRUE	22188	146.77	0.00949599	7553	0.99881	FALSE	0	0	0	0	0	FALSE	0	0	0	0	0
gi|9626063|ref|NC_001356.1|	Human papillomavirus - 1, complete genome	7815	7799	0.997953	TRUE	542	4.63	0.00395785	7747	0.991299	FALSE	8	0.04	1.92694e-06	63	0.00806142	FALSE	64	0.33	2.73906e-05	54	0.00690979	FALSE	6585	178.96	0.0223335	7799	0.997953	TRUE	396	10.68	0.00174188	7723	0.988228
gi|60882|emb|X55965.1|	Human papillomavirus type 57 complete DNA	7861	7843	0.99771	TRUE	1205	10.28	0.00879928	7843	0.99771	FALSE	45	0.26	1.0839e-05	1276	0.16232	FALSE	2	0.00967	8.55958e-07	77	0.00979519	TRUE	0	0	0	0	0	TRUE	0	0	0	0	0
gi|333062|gb|M32305.1|	PPH47CG Human papillomavirus type 47 (HPV-47) +-sense strand	7726	7708	0.99767	TRUE	108	0.93	0.000788649	4629	0.599146	FALSE	1337	6.86	0.00032204	1484	0.192079	FALSE	4	0.02	1.71192e-06	90	0.011649	TRUE	5	0.08	1.69578e-05	238	0.0308051	TRUE	2680	70.52	0.0117885	7708	0.99767
gi|9627334|ref|NC_001587.1|	Human papillomavirus type 34, complete genome	7723	7698	0.996763	FALSE	712	5.91	0.00519924	5923	0.76693	FALSE	3	0.02	7.22603e-07	106	0.0137252	FALSE	14	0.05	5.9917e-06	108	0.0139842	FALSE	0	0	0	0	0	TRUE	423	11.16	0.00186065	7698	0.996763
gi|9626041|ref|NC_001354.1|	Human papillomavirus type 41, complete genome	7614	7589	0.996717	TRUE	760	6.59	0.00554975	7589	0.996717	FALSE	7	0.02	1.68607e-06	53	0.00696086	FALSE	3	0.01	1.28394e-06	28	0.00367744	TRUE	0	0	0	0	0	TRUE	22	0.67	9.67714e-05	2738	0.359601
gi|62547913|gb|AY904724.1|	Panthera leo persica papillomavirus type 1, complete genome	8103	8050	0.993459	FALSE	0	0	0	0	0	FALSE	4	0.02	9.6347e-07	130	0.0160434	FALSE	2	0.00765	8.55958e-07	30	0.00370233	FALSE	0	0	0	0	0	TRUE	3922	102.02	0.0172517	8050	0.993459
gi|312451789|gb|GU117630.1|	Human papillomavirus type 130, complete genome	7388	7339	0.993368	FALSE	3	0.02	2.19069e-05	82	0.0110991	TRUE	104987	721.27	0.025288	7339	0.993368	FALSE	9	0.06	3.85181e-06	449	0.0607742	FALSE	0	0	0	0	0	TRUE	98	2.5	0.000431072	6248	0.845696
gi|238623465|emb|FM955842.1|	Human papillomavirus type 113, complete genome	7412	7361	0.993119	TRUE	2591	23.5	0.0189203	7361	0.993119	FALSE	19	0.11	4.57648e-06	525	0.0708311	FALSE	4	0.02	1.71192e-06	168	0.0226659	TRUE	19596	544.82	0.0664611	7361	0.993119	TRUE	415	12.35	0.00182546	7361	0.993119
gi|312451781|gb|GU117629.1|	Human papillomavirus type 149, complete genome	7333	7256	0.9895	FALSE	57	0.45	0.000416232	166	0.0226374	TRUE	8910	61.68	0.00214613	7256	0.9895	FALSE	5	0.03	2.13989e-06	189	0.0257739	FALSE	0	0	0	0	0	TRUE	6	0.07	2.63922e-05	117	0.0159553
gi|9627305|ref|NC_001583.1|	Human papillomavirus type 26, complete genome	7855	7742	0.985614	TRUE	133	1.13	0.000971207	4597	0.585232	FALSE	50	0.24	1.20434e-05	347	0.0441757	FALSE	30	0.1	1.28394e-05	29	0.00369192	TRUE	279	7.24	0.000946247	7742	0.985614	TRUE	2	0.02	8.7974e-06	79	0.0100573
gi|312451813|gb|GU117633.1|	Human papillomavirus type 133, complete genome	7358	7239	0.983827	FALSE	98	0.69	0.000715626	375	0.0509649	TRUE	3382	22.93	0.000814614	7239	0.983827	FALSE	66	0.24	2.82466e-05	62	0.0084262	FALSE	0	0	0	0	0	TRUE	8	0.06	3.51896e-05	71	0.00964936
gi|6970427|dbj|AB027021.1|	Human papillomavirus type 82 DNA, complete genome	7871	7743	0.983738	FALSE	35	0.2	0.000255581	84	0.0106721	FALSE	30	0.17	7.22603e-06	342	0.0434506	FALSE	26	0.1	1.11275e-05	34	0.00431965	FALSE	0	0	0	0	0	TRUE	319	8.25	0.00140318	7743	0.983738
gi|312451821|gb|GU117634.1|	Human papillomavirus type 134, complete genome	7309	7185	0.983035	FALSE	103	0.64	0.000752138	221	0.0302367	TRUE	147198	1017.54	0.0354552	7185	0.983035	FALSE	18	0.12	7.70362e-06	752	0.102887	FALSE	0	0	0	0	0	TRUE	0	0	0	0	0
gi|396918|emb|X74467.1|	Human papillomavirus type 14D genomic DNA	7439	7278	0.978357	FALSE	23	0.2	0.000167953	108	0.0145181	TRUE	1770	9.75	0.000426336	1903	0.255814	FALSE	24	0.11	1.02715e-05	266	0.0357575	FALSE	2	0.00524	6.78313e-06	21	0.00282296	TRUE	354	9.53	0.00155714	7278	0.978357
gi|6970418|dbj|AB027020.1|	Human papillomavirus type 69 DNA, complete genome	7700	7533	0.978312	FALSE	13	0.07	9.493e-05	125	0.0162338	FALSE	7546	26.52	0.00181759	324	0.0420779	FALSE	30571	107.37	0.0130837	129	0.0167532	FALSE	2	0.00701	6.78313e-06	26	0.00337662	TRUE	340	8.44	0.00149556	7533	0.978312
gi|256807731|gb|GQ246951.1|	Human papillomavirus type 118 clone K2, complete genome	7597	7421	0.976833	FALSE	5	0.03	3.65115e-05	50	0.00658155	TRUE	62600	416.37	0.0150783	7421	0.976833	FALSE	115	0.65	4.92176e-05	957	0.125971	FALSE	0	0	0	0	0	TRUE	1842	36.95	0.0081024	2499	0.328946
gi|300252705|gb|GU117620.1|	Delphinus delphis papillomavirus, complete genome	7852	7639	0.972873	FALSE	18	0.14	0.000131442	149	0.0189761	TRUE	5617	34.65	0.00135295	7639	0.972873	FALSE	31	0.17	1.32673e-05	708	0.0901681	FALSE	0	0	0	0	0	TRUE	0	0	0	0	0
gi|333087|gb|M62877.1|	PPHDNA Human papilloma virus type 51 genomic DNA, partial sequence	7808	7585	0.97144	TRUE	23	0.16	0.000167953	423	0.0541752	FALSE	2	0.01	4.81735e-07	43	0.00550717	FALSE	10	0.04	4.27979e-06	61	0.0078125	FALSE	10	0.02	3.39157e-05	18	0.00230533	TRUE	1308	33.58	0.0057535	7585	0.97144
gi|40804509|emb|AJ620209.1|	Human papillomavirus type 81 complete genome	8070	7727	0.957497	FALSE	1	0.00582	7.30231e-06	46	0.00570012	FALSE	62178	208.08	0.0149767	136	0.0168525	FALSE	70617	236.32	0.0302226	34	0.00421314	FALSE	72	0.24	0.000244193	28	0.00346964	TRUE	390	6.98	0.00171549	7727	0.957497
gi|9627377|ref|NC_001593.1|	Human papillomavirus type 53, complete genome	7856	7488	0.953157	TRUE	1142	9.76	0.00833924	7488	0.953157	FALSE	12	0.05	2.89041e-06	288	0.0366599	FALSE	0	0	0	0	0	TRUE	12	0.28	4.06988e-05	1075	0.136838	TRUE	0	0	0	0	0
gi|333245|gb|M62849.1|	PPHT39 Human papillomavirus ORFs	7833	7402	0.944976	FALSE	18	0.13	0.000131442	139	0.0177454	FALSE	161	0.65	3.87797e-05	340	0.0434061	FALSE	1	0.00421	4.27979e-07	33	0.00421295	FALSE	0	0	0	0	0	TRUE	196	5.07	0.000862145	7402	0.944976
gi|238623435|emb|FM955838.1|	Human papillomavirus type 99, complete genome	7698	7237	0.940114	TRUE	659	5.65	0.00481222	7237	0.940114	FALSE	1094	5.93	0.000263509	1695	0.220187	FALSE	6	0.03	2.56787e-06	138	0.0179267	FALSE	0	0	0	0	0	TRUE	0	0	0	0	0
gi|333074|gb|M12737.1|	PPH8CG Human papillomavirus type 8, complete genome	7654	7064	0.922916	FALSE	6	0.05	4.38138e-05	198	0.0258688	TRUE	578	3.74	0.000139221	7064	0.922916	FALSE	181	0.97	7.74642e-05	181	0.0236478	FALSE	3	0.03	1.01747e-05	174	0.0227332	TRUE	0	0	0	0	0
gi|186461202|gb|EU410349.1|	Human papillomavirus type 111, complete genome	7384	6795	0.920233	FALSE	8	0.05	5.84185e-05	218	0.0295233	FALSE	1143	4.9	0.000275312	705	0.0954767	TRUE	12	0.05	5.13575e-06	187	0.025325	TRUE	12	0.08	4.06988e-05	218	0.0295233	TRUE	129	3.62	0.000567432	6795	0.920233
gi|2911551|emb|Y15174.1|	Human papillomavirus type 76 E6, E7, E1, E2, E4, L2, and L1 genes	7549	6845	0.906743	TRUE	294	2.58	0.00214688	6845	0.906743	FALSE	130	0.79	3.13128e-05	1613	0.213671	FALSE	5	0.03	2.13989e-06	201	0.026626	FALSE	0	0	0	0	0	TRUE	0	0	0	0	0
gi|397014|emb|X74478.1|	Human papillomavirus type 40 genomic DNA	7909	6749	0.853332	TRUE	462	3.93	0.00337367	6749	0.853332	FALSE	150	0.74	3.61301e-05	77	0.00973574	FALSE	0	0	0	0	0	FALSE	3	0.02	1.01747e-05	41	0.00518397	TRUE	113	2.71	0.000497053	6377	0.806297
gi|9627389|ref|NC_001595.1|	Human papillomavirus type 7, complete genome	8027	6724	0.837673	TRUE	313	2.65	0.00228562	6724	0.837673	FALSE	4	0.02	9.6347e-07	135	0.0168182	FALSE	0	0	0	0	0	FALSE	6267	158.4	0.0212549	4132	0.514763	TRUE	237	5.89	0.00104249	5209	0.648935
gi|312451805|gb|GU117632.1|	Human papillomavirus type 132, complete genome	7125	5936	0.833123	FALSE	5	0.04	3.65115e-05	59	0.0082807	TRUE	19	0.08	4.57648e-06	192	0.0269474	FALSE	11	0.04	4.70777e-06	56	0.00785965	FALSE	0	0	0	0	0	TRUE	91	2.63	0.000400282	5936	0.833123
gi|396973|emb|X74474.1|	Human papillomavirus type 30 genomic DNA	7852	6049	0.770377	TRUE	269	2.31	0.00196432	6049	0.770377	FALSE	6	0.03	1.44521e-06	159	0.0202496	FALSE	2	0.0065	8.55958e-07	52	0.00662252	FALSE	0	0	0	0	0	TRUE	50	1.33	0.000219935	4390	0.559093
gi|557236|emb|X77858.1|	Human papilloma virus type 59, complete viral genome	7896	5708	0.722898	FALSE	19	0.12	0.000138744	277	0.0350811	FALSE	679	3.37	0.000163549	386	0.0488855	FALSE	177	0.86	7.57523e-05	196	0.0248227	FALSE	0	0	0	0	0	TRUE	86	2.15	0.000378288	5708	0.722898
gi|157805407|gb|EF536349.1|	Ursus maritimus papillomavirus type 1, complete genome	7582	5377	0.70918	FALSE	3	0.02	2.19069e-05	161	0.0212345	FALSE	334	2.22	8.04498e-05	3965	0.522949	TRUE	1034208	6835.67	0.442619	5377	0.70918	FALSE	0	0	0	0	0	FALSE	0	0	0	0	0
gi|165973999|ref|NC_010277.1|	Merkel cell polyomavirus, complete genome	5387	3679	0.68294	TRUE	793	9.82	0.00579073	3677	0.682569	TRUE	926957	8698.26	0.223274	3679	0.68294	FALSE	301	2.82	0.000128822	2878	0.534249	FALSE	0	0	0	0	0	TRUE	0	0	0	0	0
gi|9627327|ref|NC_001586.1|	Human papillomavirus type 32, complete genome	7961	5342	0.671021	FALSE	1	0.00703	7.30231e-06	54	0.00678307	FALSE	5	0.02	1.20434e-06	174	0.0218566	FALSE	2	0.00703	8.55958e-07	28	0.00351715	FALSE	0	0	0	0	0	TRUE	78	1.86	0.000343098	5342	0.671021
gi|333049|gb|M12732.1|	PPH33CG Human papillomavirus type 33, complete genome	7909	5138	0.64964	FALSE	14	0.1	0.000102232	197	0.0249083	FALSE	6	0.03	1.44521e-06	189	0.0238968	FALSE	2	0.01	8.55958e-07	86	0.0108737	FALSE	0	0	0	0	0	TRUE	100	2.32	0.00043987	5138	0.64964
gi|238623450|emb|FM955840.1|	Human papillomavirus type 104, complete genome	7386	4763	0.644869	TRUE	63	0.58	0.000460045	3010	0.407528	FALSE	214	1.45	5.15457e-05	491	0.0664771	FALSE	12	0.07	5.13575e-06	315	0.0426483	FALSE	2	0.02	6.78313e-06	57	0.0077173	TRUE	56	1.45	0.000246327	4763	0.644869
gi|317184530|gb|HQ696595.1|	Human polyomavirus 9 isolate HPyV9, complete genome	5026	3137	0.624154	TRUE	6219	84.68	0.0454131	3137	0.624154	FALSE	4	0.02	9.6347e-07	32	0.00636689	FALSE	3	0.02	1.28394e-06	88	0.017509	FALSE	0	0	0	0	0	TRUE	0	0	0	0	0
gi|151549157|gb|EF395818.1|	Sus scrofa papillomavirus type 1 isolate variant a, complete genome	7260	3784	0.521212	FALSE	32	0.17	0.000233674	123	0.0169421	FALSE	734	3.41	0.000176797	262	0.0360882	TRUE	12194	85.3	0.00521877	3784	0.521212	FALSE	0	0	0	0	0	FALSE	0	0	0	0	0
gi|333048|gb|J04353.1|	PPH31A Human papillomavirus type 31 (HPV-31) complete genome	7912	3596	0.454499	FALSE	3	0.02	2.19069e-05	108	0.0136502	FALSE	16	0.07	3.85388e-06	185	0.0233822	FALSE	22	0.09	9.41553e-06	40	0.00505561	FALSE	0	0	0	0	0	TRUE	233	5.71	0.0010249	3596	0.454499
gi|396964|emb|X74473.1|	Human papillomavirus type 27 genomic DNA	7823	3362	0.429758	TRUE	60	0.51	0.000438138	2204	0.281733	FALSE	1291	8.34	0.00031096	3362	0.429758	FALSE	136	0.56	5.82051e-05	108	0.0138054	FALSE	5	0.03	1.69578e-05	88	0.0112489	TRUE	0	0	0	0	0
gi|9628421|ref|NC_001669.1|	Simian virus 40, complete genome	5243	1859	0.354568	TRUE	91226	1091.95	0.66616	602	0.11482	TRUE	452149	4016.35	0.108908	1859	0.354568	TRUE	591710	5264.99	0.253239	967	0.184436	FALSE	113127	2981.67	0.383678	505	0.0963189	TRUE	183853	4817	0.808714	512	0.097654
gi|290964861|emb|FN677756.1|	Human papillomavirus type 151, complete genome, isolate SIBX2	7386	2457	0.332656	FALSE	0	0	0	0	0	FALSE	1050	6.92	0.000252911	2457	0.332656	TRUE	45	0.24	1.9259e-05	85	0.0115083	FALSE	0	0	0	0	0	FALSE	0	0	0	0	0
gi|37089393|gb|AY382778.1|	Human papillomavirus type 93, complete genome	7450	2295	0.308054	FALSE	1	0.0055	7.30231e-06	42	0.00563758	FALSE	30	0.17	7.22603e-06	935	0.125503	TRUE	12592	82.99	0.00538911	2295	0.308054	FALSE	0	0	0	0	0	TRUE	283	7.52	0.00124483	2122	0.284832
gi|9628445|ref|NC_001678.1|	Rhesus monkey papillomavirus, complete genome	8028	2350	0.292725	FALSE	9	0.06	6.57208e-05	182	0.0226707	FALSE	7	0.03	1.68607e-06	68	0.00847035	FALSE	9	0.04	3.85181e-06	137	0.0170653	FALSE	0	0	0	0	0	TRUE	1160	28.27	0.00510249	2350	0.292725
gi|40804528|emb|AJ620211.1|	Human papillomavirus type 94 complete genome	7881	1876	0.238041	TRUE	0	0	0	0	0	FALSE	364	1.96	8.76758e-05	1876	0.238041	FALSE	54	0.22	2.31109e-05	75	0.00951656	FALSE	0	0	0	0	0	TRUE	0	0	0	0	0
gi|238623458|emb|FM955841.1|	Human papillomavirus type 105, complete genome	7667	1763	0.229947	TRUE	686	5.78	0.00500938	1073	0.13995	FALSE	343	1.97	8.26176e-05	1763	0.229947	FALSE	85	0.44	3.63782e-05	258	0.0336507	TRUE	26673	617.98	0.0904633	951	0.124038	TRUE	1148	25.94	0.00504971	952	0.124169
gi|2911544|emb|Y15173.1|	Human papillomavirus type 75 E6, E7, E1, E2, E4, L2, and L1 genes	7537	1572	0.208571	TRUE	15	0.1	0.000109535	119	0.0157888	FALSE	1433	7.86	0.000345163	1572	0.208571	FALSE	518	2.67	0.000221693	148	0.0196365	TRUE	0	0	0	0	0	TRUE	0	0	0	0	0
gi|262113834|emb|FM955837.2|	Human papillomavirus type 98, complete genome	7466	1551	0.207742	TRUE	27	0.24	0.000197162	1551	0.207742	FALSE	199	1.31	4.79327e-05	1074	0.143852	FALSE	61	0.25	2.61067e-05	320	0.042861	TRUE	12	0.34	4.06988e-05	1054	0.141173	TRUE	2	0.05	8.7974e-06	198	0.0265202
gi|9627257|ref|NC_001576.1|	Human papillomavirus type 10, complete genome	7919	1454	0.183609	FALSE	5	0.02	3.65115e-05	41	0.00517742	FALSE	259	1.5	6.23847e-05	1454	0.183609	FALSE	3	0.01	1.28394e-06	107	0.0135118	FALSE	0	0	0	0	0	TRUE	32	0.66	0.000140758	471	0.0594772
gi|9628437|ref|NC_001676.1|	Human papillomavirus 54, complete genome	7759	1361	0.175409	FALSE	6	0.04	4.38138e-05	158	0.0203634	TRUE	126	0.62	3.03493e-05	1361	0.175409	FALSE	66	0.24	2.82466e-05	101	0.0130171	FALSE	0	0	0	0	0	TRUE	2	0.03	8.7974e-06	98	0.0126305
gi|1173493|gb|U21941.1|	HPU21941 Human papillomavirus type 70, complete genome	7905	1182	0.149526	FALSE	10	0.05	7.30231e-05	47	0.0059456	TRUE	340650	2144.25	0.0820516	1182	0.149526	FALSE	57	0.33	2.43948e-05	1066	0.134851	FALSE	0	0	0	0	0	TRUE	1071	23.79	0.00471101	1066	0.134851
gi|396924|emb|X74468.1|	Human papillomavirus type 15 genomic DNA	7412	951	0.128305	FALSE	0	0	0	0	0	FALSE	2091	8.75	0.000503654	951	0.128305	TRUE	42	0.17	1.79751e-05	284	0.0383162	FALSE	0	0	0	0	0	FALSE	0	0	0	0	0
gi|339639364|emb|FN547152.2|	Human papillomavirus type 125 complete genome, strain SIBX9	7809	890	0.113971	FALSE	2	0.01	1.46046e-05	59	0.00755538	FALSE	230	1.4	5.53996e-05	890	0.113971	TRUE	5	0.02	2.13989e-06	147	0.0188244	FALSE	0	0	0	0	0	FALSE	4	0.04	1.75948e-05	158	0.0202331
gi|290964853|emb|FN677755.1|	Human papillomavirus type 150, complete genome, isolate SIBX1	7436	646	0.0868747	FALSE	11	0.05	8.03254e-05	37	0.00497579	FALSE	1094	5.01	0.000263509	335	0.0450511	TRUE	236	1.49	0.000101003	646	0.0868747	FALSE	0	0	0	0	0	FALSE	0	0	0	0	0
gi|71726685|gb|DQ080079.1|	Human papillomavirus type 68a, complete genome	7822	491	0.0627717	FALSE	51	0.32	0.000372418	261	0.0333674	FALSE	170	0.65	4.09475e-05	491	0.0627717	TRUE	1	0.00575	4.27979e-07	45	0.005753	FALSE	0	0	0	0	0	TRUE	0	0	0	0	0
gi|1020210|gb|U31784.1|	HPU31784 Human papillomavirus type 29, complete genome	7916	458	0.0578575	FALSE	1	0.00884	7.30231e-06	70	0.00884285	FALSE	75	0.45	1.80651e-05	458	0.0578575	TRUE	6	0.02	2.56787e-06	71	0.00896918	FALSE	0	0	0	0	0	FALSE	0	0	0	0	0
gi|189003642|gb|EU541441.1|	Human papillomavirus type 109, complete genome	7346	348	0.0473727	FALSE	79	0.42	0.000576882	252	0.0343044	FALSE	358	1.34	8.62306e-05	348	0.0473727	TRUE	46	0.18	1.9687e-05	90	0.0122516	FALSE	0	0	0	0	0	TRUE	0	0	0	0	0
gi|138374823|gb|EF177181.1|	Human papillomavirus type 56 clone Qv25665, complete genome	7845	297	0.0378585	FALSE	1	0.0088	7.30231e-06	69	0.00879541	FALSE	40	0.18	9.6347e-06	297	0.0378585	FALSE	1	0.00446	4.27979e-07	35	0.00446144	FALSE	0	0	0	0	0	TRUE	0	0	0	0	0
gi|77157775|gb|DQ180494.1|	Uncia uncia papillomavirus type 1, complete genome	8078	300	0.0371379	FALSE	1	0.00446	7.30231e-06	37	0.00458034	FALSE	10	0.04	2.40868e-06	119	0.0147314	FALSE	2	0.00644	8.55958e-07	52	0.00643724	FALSE	0	0	0	0	0	TRUE	4	0.1	1.75948e-05	300	0.0371379
gi|12060351|dbj|AB040456.1|	Human papillomavirus type 71 DNA, complete genome	8017	272	0.0339279	FALSE	149	0.82	0.00108804	99	0.0123488	FALSE	60	0.22	1.44521e-05	272	0.0339279	FALSE	143	0.51	6.1201e-05	145	0.0180866	FALSE	0	0	0	0	0	TRUE	0	0	0	0	0
gi|39932599|gb|AY395706.1|	Human papillomavirus type 62 isolate Qv18091, complete genome	8092	264	0.0326248	FALSE	0	0	0	0	0	FALSE	21	0.1	5.05822e-06	264	0.0326248	FALSE	2	0.00914	8.55958e-07	73	0.00902126	FALSE	0	0	0	0	0	TRUE	0	0	0	0	0
gi|1020290|gb|U31794.1|	HPU31794 Human papillomavirus type 66, complete genome	7824	242	0.0309305	FALSE	11	0.06	8.03254e-05	44	0.00562372	FALSE	22	0.09	5.29909e-06	225	0.0287577	TRUE	2	0.00792	8.55958e-07	31	0.00396217	FALSE	0	0	0	0	0	TRUE	1	0.03	4.3987e-06	242	0.0309305
gi|1491683|emb|X94164.1|	Human papillomavirus type 72 E6, E7, E1A, E1B, E2, E4, L2, and L1 genes	7988	243	0.0304206	TRUE	3	0.02	2.19069e-05	44	0.00550826	FALSE	4	0.02	9.6347e-07	129	0.0161492	FALSE	6	0.03	2.56787e-06	76	0.00951427	TRUE	2	0.06	6.78313e-06	243	0.0304206	TRUE	0	0	0	0	0
gi|27462483|gb|AF436130.1|	Human papillomavirus type 74 subtype AE10, complete genome	7887	219	0.0277672	FALSE	1	0.00469	7.30231e-06	38	0.00481806	FALSE	11	0.05	2.64954e-06	219	0.0277672	TRUE	0	0	0	0	0	FALSE	0	0	0	0	0	TRUE	0	0	0	0	0
gi|289656451|gb|GQ244463.1|	Human papillomavirus type 114, complete genome	8069	224	0.0277606	FALSE	6	0.03	4.38138e-05	163	0.0202008	FALSE	34	0.17	8.1895e-06	224	0.0277606	TRUE	2	0.00756	8.55958e-07	32	0.0039658	FALSE	3	0.00892	1.01747e-05	24	0.00297435	FALSE	8	0.03	3.51896e-05	79	0.00979056
gi|309273978|gb|GU129016.1|	Human papillomavirus type 148, complete genome	7164	177	0.0247069	FALSE	0	0	0	0	0	FALSE	12	0.06	2.89041e-06	177	0.0247069	TRUE	0	0	0	0	0	FALSE	0	0	0	0	0	FALSE	0	0	0	0	0
gi|9628642|ref|NC_001699.1|	JC polyomavirus, complete genome	5130	117	0.022807	TRUE	0	0	0	0	0	FALSE	17	0.09	4.09475e-06	50	0.00974659	FALSE	25	0.14	1.06995e-05	117	0.022807	FALSE	0	0	0	0	0	TRUE	0	0	0	0	0
gi|312451797|gb|GU117631.1|	Human papillomavirus type 131, complete genome	7182	154	0.0214425	FALSE	12	0.1	8.76277e-05	62	0.00863269	FALSE	6	0.03	1.44521e-06	129	0.0179616	TRUE	28	0.14	1.19834e-05	75	0.0104428	FALSE	0	0	0	0	0	FALSE	10	0.12	4.3987e-05	154	0.0214425
gi|9627056|ref|NC_001522.1|	Bovine papillomavirus - 1, complete genome	7945	162	0.0203902	FALSE	0	0	0	0	0	FALSE	21	0.08	5.05822e-06	162	0.0203902	TRUE	10	0.03	4.27979e-06	117	0.0147262	FALSE	0	0	0	0	0	FALSE	0	0	0	0	0
gi|9628574|ref|NC_001694.1|	Human papillomavirus - 61, complete genome	7989	161	0.0201527	FALSE	1	0.00501	7.30231e-06	38	0.00475654	FALSE	52	0.17	1.25251e-05	100	0.0125172	FALSE	38	0.15	1.62632e-05	161	0.0201527	FALSE	0	0	0	0	0	TRUE	0	0	0	0	0
gi|295924008|gb|GU808564.1|	Mus musculus papillomavirus type 1 isolate MusPV, complete genome	7510	132	0.0175766	FALSE	9	0.05	6.57208e-05	107	0.0142477	TRUE	4	0.02	9.6347e-07	132	0.0175766	FALSE	39	0.15	1.66912e-05	132	0.0175766	FALSE	0	0	0	0	0	TRUE	0	0	0	0	0
gi|86371928|gb|DQ366842.1|	Rousettus aegyptiacus papillomavirus type 1, complete genome	7970	134	0.016813	FALSE	1	0.00439	7.30231e-06	35	0.00439147	FALSE	118	0.42	2.84224e-05	31	0.00388959	TRUE	201	0.71	8.60238e-05	134	0.016813	FALSE	0	0	0	0	0	FALSE	0	0	0	0	0
gi|62547905|gb|AY904723.1|	Puma concolor papillomavirus type 1, complete genome	8321	56	0.00672996	FALSE	0	0	0	0	0	FALSE	2	0.00673	4.81735e-07	54	0.0064896	FALSE	13	0.04	5.56373e-06	56	0.00672996	FALSE	0	0	0	0	0	TRUE	0	0	0	0	0

## Sheet: Figure 4B
Sample	Virus	Bases Cov	Total Bases	Fraction	Percentage
TCGA-HM-A6W2-01A	HPV1	28	7815	0.00358285	0.358285
TCGA-VS-A9V4-01A	HPV16	48	7905	0.00607211	0.607211
TCGA-HM-A6W2-06A	HPV1	55	7815	0.00703775	0.703775
TCGA-MY-A5BF-11A	HPV16	297	7905	0.0375712	3.75712
TCGA-VS-A9UJ-01A	HPV16	326	7905	0.0412397	4.12397
TCGA-EK-A2PM-01A	HPV70	356	7904	0.0450405	4.50405
TCGA-JW-A5VH-01A	HPV30	405	7851	0.0515858	5.15858
TCGA-HM-A3JJ-11A	HPV16	479	7905	0.0605946	6.05946
TCGA-VS-A9UT-01A	HPV52	842	7941	0.106032	10.6032
TCGA-FU-A3HZ-01A	HPV16	854	7905	0.108033	10.8033
TCGA-IR-A3LA-01A	HPV16	960	7905	0.121442	12.1442
TCGA-EA-A410-01A	HPV16	966	7905	0.122201	12.2201
TCGA-VS-A8EJ-01A	HPV16	978	7905	0.123719	12.3719
TCGA-VS-A9V1-01A	HPV45	1109	7858	0.14113	14.113
TCGA-JW-A5VI-01A	HPV30	1119	7851	0.14253	14.253
TCGA-MA-AA43-01A	HPV18	1198	7857	0.152475	15.2475
TCGA-Q1-A5R3-01A	HPV18	1214	7856	0.154532	15.4532
TCGA-FU-A3EO-11A	HPV16	1397	7905	0.176724	17.6724
TCGA-EA-A5ZF-01A	HPV18	1415	7856	0.180117	18.0117
TCGA-C5-A8YT-01A	HPV45	1422	7857	0.180985	18.0985
TCGA-EK-A2RC-01A	HPV16	1494	7905	0.188994	18.8994
TCGA-C5-A8YQ-01A	HPV16	1499	7905	0.189627	18.9627
TCGA-ZJ-AAXU-01A	HPV16	1613	7905	0.204048	20.4048
TCGA-VS-A8QH-01A	HPV16	1619	7905	0.204807	20.4807
TCGA-C5-A1BF-01B	HPV18	1662	7856	0.211558	21.1558
TCGA-EX-A8YF-01A	HPV18	1732	7856	0.220468	22.0468
TCGA-EA-A5ZE-01A	HPV59	1949	7895	0.246865	24.6865
TCGA-ZJ-AAXF-01A	HPV16	1971	7905	0.249336	24.9336
TCGA-UC-A7PG-01A	HPV16	2012	7905	0.254522	25.4522
TCGA-FU-A5XV-01A	HPV18	2045	7857	0.260277	26.0277
TCGA-C5-A1BM-01A	HPV18	2045	7856	0.260311	26.0311
TCGA-GH-A9DA-01A	HPV45	2099	7858	0.267116	26.7116
TCGA-UC-A7PG-06A	HPV16	2136	7905	0.270209	27.0209
TCGA-EX-A3L1-01A	HPV45	2159	7857	0.274787	27.4787
TCGA-EA-A3Y4-01A	HPV45	2160	7858	0.274879	27.4879
TCGA-VS-A9UH-01A	HPV45	2170	7858	0.276152	27.6152
TCGA-EX-A69M-01A	HPV52	2213	7942	0.278645	27.8645
TCGA-ZJ-AAX8-01A	HPV70	2228	7905	0.281847	28.1847
TCGA-ZJ-AAX4-01A	HPV16	2277	7906	0.288009	28.8009
TCGA-JW-A5VK-01A	HPV26	2273	7854	0.289407	28.9407
TCGA-IR-A3LC-01A	HPV16	2299	7906	0.290792	29.0792
TCGA-DG-A2KM-01A	HPV16	2305	7905	0.291588	29.1588
TCGA-VS-A94Y-01A	HPV45	2337	7857	0.297442	29.7442
TCGA-JW-A5VJ-01A	HPV18	2340	7857	0.297824	29.7824
TCGA-EK-A3GM-01A	HPV45	2344	7857	0.298333	29.8333
TCGA-C5-A7UE-01A	HPV16	2377	7905	0.300696	30.0696
TCGA-VS-A9UB-01A	HPV45	2385	7857	0.303551	30.3551
TCGA-VS-A958-01A	HPV39	2412	7832	0.307967	30.7967
TCGA-EA-A44S-01A	HPV16	2459	7905	0.311069	31.1069
TCGA-MU-A5YI-01A	HPV16	2532	7905	0.320304	32.0304
TCGA-DS-A7WH-01A	HPV16	2557	7906	0.323425	32.3425
TCGA-EK-A2IR-01A	HPV16	2577	7905	0.325996	32.5996
TCGA-VS-A94Z-01A	HPV16	2620	7905	0.331436	33.1436
TCGA-R2-A69V-01A	HPV39	2614	7832	0.333759	33.3759
TCGA-Q1-A5R2-01A	HPV16	2693	7905	0.34067	34.067
TCGA-IR-A3LH-01A	HPV45	2688	7858	0.342072	34.2072
TCGA-C5-A1M8-01A	HPV16	2804	7906	0.354667	35.4667
TCGA-EA-A50E-01A	HPV16	2832	7905	0.358254	35.8254
TCGA-VS-A9U6-01A	HPV33	2862	7908	0.361912	36.1912
TCGA-EA-A1QS-01A	HPV39	2938	7833	0.37508	37.508
TCGA-EK-A2PL-01A	HPV39	2953	7833	0.376995	37.6995
TCGA-LP-A4AW-01A	HPV16	3078	7905	0.389374	38.9374
TCGA-ZJ-AAXT-01A	HPV18	3127	7856	0.39804	39.804
TCGA-C5-A1BK-01B	HPV16	3154	7905	0.398988	39.8988
TCGA-EK-A2H0-01A	HPV68	3145	7822	0.402071	40.2071
TCGA-VS-A8EG-01A	HPV16	3207	7906	0.405641	40.5641
TCGA-VS-A9V0-01A	HPV33	3208	7908	0.405665	40.5665
TCGA-DR-A0ZM-01A	HPV16	3211	7905	0.406199	40.6199
TCGA-ZJ-A8QQ-01A	HPV68	3188	7822	0.407568	40.7568
TCGA-EA-A5ZD-01A	HPV58	3217	7823	0.411223	41.1223
TCGA-C5-A7XC-01A	HPV16	3258	7905	0.412144	41.2144
TCGA-C5-A2LV-01A	HPV16	3292	7906	0.416393	41.6393
TCGA-MU-A8JM-01A	HPV16	3318	7905	0.419734	41.9734
TCGA-VS-A9UU-01A	HPV16	3345	7906	0.423096	42.3096
TCGA-C5-A1BE-01B	HPV16	3355	7905	0.424415	42.4415
TCGA-DS-A1OB-01A	HPV31	3362	7911	0.424978	42.4978
TCGA-DG-A2KJ-01A	HPV18	3368	7856	0.428717	42.8717
TCGA-C5-A1BN-01B	HPV45	3383	7858	0.430517	43.0517
TCGA-EK-A2RK-01A	HPV16	3431	7905	0.434029	43.4029
TCGA-HM-A3JK-01A	HPV35	3523	7879	0.447138	44.7138
TCGA-MU-A51Y-01A	HPV16	3535	7905	0.447185	44.7185
TCGA-EK-A2RE-01A	HPV16	3538	7905	0.447565	44.7565
TCGA-EK-A2RJ-01A	HPV59	3578	7895	0.453198	45.3198
TCGA-UC-A7PD-01A	HPV16	3618	7905	0.457685	45.7685
TCGA-VS-A9UR-01A	HPV16	3625	7905	0.458571	45.8571
TCGA-EA-A3HR-01A	HPV73	3551	7699	0.461229	46.1229
TCGA-Q1-A6DW-01A	HPV16	3689	7906	0.466608	46.6608
TCGA-C5-A2LT-01A	HPV70	3866	7904	0.489119	48.9119
TCGA-IR-A3L7-01A	HPV18	3890	7856	0.495163	49.5163
TCGA-C5-A0TN-01A	HPV16	3930	7905	0.497154	49.7154
TCGA-C5-A8YR-01A	HPV45	3926	7858	0.499618	49.9618
TCGA-C5-A907-01A	HPV18	3940	7857	0.501464	50.1464
TCGA-C5-A7CM-01A	HPV18	3943	7857	0.501845	50.1845
TCGA-DS-A0VL-01A	HPV16	3982	7906	0.503668	50.3668
TCGA-C5-A8ZZ-01A	HPV16	4059	7905	0.513472	51.3472
TCGA-FU-A23L-01A	HPV45	4044	7858	0.514635	51.4635
TCGA-C5-A901-01A	HPV16	4138	7905	0.523466	52.3466
TCGA-C5-A2LY-01A	HPV16	4174	7905	0.52802	52.802
TCGA-C5-A1ME-01A	HPV18	4173	7857	0.531119	53.1119
TCGA-IR-A3LK-01A	HPV31	4240	7911	0.535963	53.5963
TCGA-RA-A741-01A	HPV16	4255	7906	0.538199	53.8199
TCGA-C5-A1M6-01A	HPV18	4272	7857	0.543719	54.3719
TCGA-DS-A7WI-01A	HPV16	4385	7905	0.554712	55.4712
TCGA-FU-A3EO-01A	HPV16	4489	7905	0.567868	56.7868
TCGA-C5-A1MF-01A	HPV45	4471	7857	0.569047	56.9047
TCGA-C5-A7CK-01A	HPV16	4501	7905	0.569386	56.9386
TCGA-EK-A2RB-01A	HPV16	4507	7906	0.570073	57.0073
TCGA-LP-A5U3-01A	HPV16	4507	7905	0.570145	57.0145
TCGA-VS-A9UV-01A	HPV52	4550	7941	0.572976	57.2976
TCGA-EK-A2H1-01A	HPV16	4659	7905	0.589374	58.9374
TCGA-VS-A9UY-01A	HPV16	4668	7905	0.590512	59.0512
TCGA-C5-A1BJ-01A	HPV16	4669	7906	0.590564	59.0564
TCGA-EK-A2PK-01A	HPV18	4653	7857	0.592211	59.2211
TCGA-4J-AA1J-01A	HPV18	4664	7856	0.593686	59.3686
TCGA-JW-A852-01A	HPV16	4736	7905	0.599114	59.9114
TCGA-EA-A78R-01A	HPV52	4863	7942	0.612314	61.2314
TCGA-C5-A8XJ-01A	HPV33	4857	7909	0.614111	61.4111
TCGA-VS-A957-01A	HPV33	4917	7909	0.621697	62.1697
TCGA-EK-A2RL-01A	HPV16	4923	7905	0.62277	62.277
TCGA-JW-A5VG-01A	HPV59	4941	7896	0.62576	62.576
TCGA-VS-A9UC-01A	HPV33	5010	7908	0.633536	63.3536
TCGA-LP-A4AV-01A	HPV56	4970	7844	0.633605	63.3605
TCGA-VS-A9UI-01A	HPV52	5103	7941	0.642614	64.2614
TCGA-EK-A2RO-01A	HPV16	5085	7905	0.643264	64.3264
TCGA-PN-A8MA-01A	HPV16	5115	7906	0.646977	64.6977
TCGA-MY-A5BD-01A	HPV16	5155	7905	0.652119	65.2119
TCGA-FU-A770-01A	HPV16	5255	7906	0.664685	66.4685
TCGA-HG-A2PA-01A	HPV16	5272	7905	0.66692	66.692
TCGA-ZJ-AAXA-01A	HPV16	5287	7906	0.668733	66.8733
TCGA-EA-A6QX-01A	HPV58	5242	7823	0.670075	67.0075
TCGA-VS-A8Q9-01A	HPV51	5236	7808	0.670594	67.0594
TCGA-DS-A3LQ-01A	HPV69	5164	7700	0.670649	67.0649
TCGA-LP-A4AU-01A	HPV18	5270	7856	0.670825	67.0825
TCGA-C5-A1MI-01A	HPV18	5297	7857	0.674176	67.4176
TCGA-VS-A8Q8-01A	HPV16	5355	7905	0.677419	67.7419
TCGA-FU-A3YQ-01A	HPV16	5371	7905	0.679443	67.9443
TCGA-EK-A3GJ-01A	HPV58	5333	7824	0.681621	68.1621
TCGA-EA-A5O9-01A	HPV16	5396	7906	0.68252	68.252
TCGA-VS-A8EL-01A	HPV31	5403	7912	0.682887	68.2887
TCGA-VS-A9V3-01A	HPV58	5487	7823	0.701393	70.1393
TCGA-Q1-A73S-01A	HPV18	5591	7856	0.711685	71.1685
TCGA-VS-A950-01A	HPV35	5678	7879	0.72065	72.065
TCGA-MA-AA3Z-01A	HPV16	5706	7905	0.721822	72.1822
TCGA-ZJ-AB0I-01A	HPV16	5731	7905	0.724984	72.4984
TCGA-VS-A8QF-01A	HPV16	5759	7906	0.728434	72.8434
TCGA-UC-A7PI-01A	HPV18	5763	7857	0.733486	73.3486
TCGA-EK-A2RM-01A	HPV18	5777	7857	0.735268	73.5268
TCGA-FU-A3WB-01A	HPV16	5816	7905	0.735737	73.5737
TCGA-DS-A0VN-01A	HPV16	5840	7905	0.738773	73.8773
TCGA-IR-A3LB-01A	HPV45	5918	7858	0.753118	75.3118
TCGA-C5-A1M7-01A	HPV18	5924	7857	0.753977	75.3977
TCGA-C5-A7CL-01A	HPV16	5966	7905	0.754712	75.4712
TCGA-DS-A5RQ-01A	HPV16	5972	7905	0.755471	75.5471
TCGA-MY-A5BE-01A	HPV16	5977	7905	0.756104	75.6104
TCGA-VS-A8EH-01A	HPV16	5990	7906	0.757652	75.7652
TCGA-C5-A7X3-01A	HPV45	5977	7857	0.760723	76.0723
TCGA-VS-A9UM-01A	HPV16	6018	7906	0.761194	76.1194
TCGA-EA-A3HS-01A	HPV16	6020	7906	0.761447	76.1447
TCGA-ZJ-AAXB-01A	HPV18	6016	7857	0.765687	76.5687
TCGA-DG-A2KH-01A	HPV18	6069	7857	0.772432	77.2432
TCGA-DG-A2KK-01A	HPV16	6111	7905	0.773055	77.3055
TCGA-VS-A8QC-01A	HPV16	6158	7906	0.778902	77.8902
TCGA-Q1-A73O-01A	HPV18	6202	7857	0.78936	78.936
TCGA-VS-A8EK-01A	HPV35	6230	7878	0.79081	79.081
TCGA-JX-A3PZ-01A	HPV45	6277	7858	0.798804	79.8804
TCGA-VS-A8EB-01A	HPV16	6321	7905	0.79962	79.962
TCGA-MA-AA42-01A	HPV16	6323	7906	0.799772	79.9772
TCGA-EK-A2GZ-01A	HPV52	6366	7941	0.801662	80.1662
TCGA-Q1-A73Q-01A	HPV33	6397	7909	0.808825	80.8825
TCGA-C5-A7X5-01A	HPV35	6426	7879	0.815586	81.5586
TCGA-C5-A1MH-01A	HPV16	6458	7905	0.816951	81.6951
TCGA-EK-A2PI-01A	HPV16	6462	7906	0.817354	81.7354
TCGA-EX-A1H6-01B	HPV16	6569	7905	0.830993	83.0993
TCGA-EX-A1H5-01A	HPV16	6594	7906	0.83405	83.405
TCGA-VS-A94X-01A	HPV45	6603	7858	0.84029	84.029
TCGA-C5-A905-01A	HPV16	6645	7905	0.840607	84.0607
TCGA-C5-A8XI-01A	HPV52	6687	7942	0.841979	84.1979
TCGA-C5-A1M5-01A	HPV33	6684	7909	0.845113	84.5113
TCGA-EK-A2RN-01A	HPV16	6693	7905	0.846679	84.6679
TCGA-VS-A9V2-01A	HPV16	6712	7905	0.849083	84.9083
TCGA-HM-A4S6-01A	HPV16	6715	7905	0.849462	84.9462
TCGA-C5-A1MQ-01A	HPV18	6686	7857	0.850961	85.0961
TCGA-C5-A2M1-01A	HPV16	6735	7906	0.851885	85.1885
TCGA-LP-A5U2-01A	HPV16	6744	7906	0.853023	85.3023
TCGA-ZJ-AAXJ-01A	HPV16	6755	7906	0.854414	85.4414
TCGA-EX-A69L-01A	HPV16	6774	7906	0.856818	85.6818
TCGA-DS-A1O9-01A	HPV73	6610	7700	0.858442	85.8442
TCGA-C5-A1BQ-01C	HPV31	6809	7912	0.860592	86.0592
TCGA-VS-A959-01A	HPV31	6858	7912	0.866785	86.6785
TCGA-EA-A5FO-01A	HPV16	6854	7905	0.867046	86.7046
TCGA-VS-A8QM-01A	HPV16	6862	7905	0.868058	86.8058
TCGA-UC-A7PF-01A	HPV16	6881	7906	0.870352	87.0352
TCGA-MY-A5BF-01A	HPV16	6923	7905	0.875775	87.5775
TCGA-JW-A69B-01A	HPV16	6937	7906	0.877435	87.7435
TCGA-DS-A1OD-01A	HPV16	6943	7906	0.878194	87.8194
TCGA-VS-A954-01A	HPV35	6968	7878	0.884488	88.4488
TCGA-IR-A3LL-01A	HPV16	7001	7906	0.88553	88.553
TCGA-C5-A8XH-01A	HPV16	7109	7905	0.899304	89.9304
TCGA-JX-A3Q8-01A	HPV16	7109	7905	0.899304	89.9304
TCGA-ZJ-AB0H-01A	HPV18	7066	7856	0.89944	89.944
TCGA-DS-A1OA-01A	HPV58	7040	7823	0.899911	89.9911
TCGA-IR-A3LI-01A	HPV16	7121	7906	0.900708	90.0708
TCGA-FU-A23K-01A	HPV18	7118	7857	0.905944	90.5944
TCGA-MA-AA3Y-01A	HPV39	7115	7833	0.908337	90.8337
TCGA-EA-A43B-01A	HPV16	7199	7906	0.910574	91.0574
TCGA-ZJ-AAXI-01A	HPV16	7203	7905	0.911195	91.1195
TCGA-EK-A2R9-01A	HPV33	7260	7909	0.917942	91.7942
TCGA-VS-A9UZ-01A	HPV16	7267	7906	0.919175	91.9175
TCGA-VS-A8QA-01A	HPV16	7289	7906	0.921958	92.1958
TCGA-FU-A3TQ-01A	HPV16	7308	7906	0.924361	92.4361
TCGA-FU-A3HY-01A	HPV16	7308	7905	0.924478	92.4478
TCGA-C5-A1MP-01A	HPV16	7314	7905	0.925237	92.5237
TCGA-C5-A3HL-01A	HPV16	7363	7906	0.931318	93.1318
TCGA-C5-A8XK-01A	HPV16	7373	7906	0.932583	93.2583
TCGA-C5-A1MN-01A	HPV16	7378	7906	0.933215	93.3215
TCGA-DG-A2KL-01A	HPV16	7384	7905	0.934092	93.4092
TCGA-XS-A8TJ-01A	HPV16	7429	7906	0.939666	93.9666
TCGA-EA-A3HT-01A	HPV16	7435	7906	0.940425	94.0425
TCGA-VS-A9UO-01A	HPV18	7414	7857	0.943617	94.3617
TCGA-Q1-A6DV-01A	HPV16	7471	7906	0.944978	94.4978
TCGA-ZX-AA5X-01A	HPV35	7446	7878	0.945164	94.5164
TCGA-ZJ-A8QR-01A	HPV16	7488	7906	0.947129	94.7129
TCGA-MA-AA3X-01A	HPV16	7499	7906	0.94852	94.852
TCGA-DS-A1OC-01A	HPV16	7518	7905	0.951044	95.1044
TCGA-BI-A20A-01A	HPV16	7546	7905	0.954586	95.4586
TCGA-ZJ-A8QO-01A	HPV33	7551	7908	0.954856	95.4856
TCGA-Q1-A5R1-01A	HPV16	7556	7906	0.95573	95.573
TCGA-C5-A7CG-01A	HPV52	7597	7941	0.956681	95.6681
TCGA-MA-AA41-01A	HPV16	7593	7906	0.96041	96.041
TCGA-C5-A2LS-01A	HPV16	7603	7905	0.961796	96.1796
TCGA-C5-A902-01A	HPV16	7611	7906	0.962687	96.2687
TCGA-EA-A3HU-01A	HPV16	7626	7906	0.964584	96.4584
TCGA-EK-A3GK-01A	HPV16	7637	7906	0.965975	96.5975
TCGA-ZJ-AAXD-01A	HPV16	7641	7906	0.966481	96.6481
TCGA-JW-AAVH-01A	HPV16	7648	7905	0.967489	96.7489
TCGA-VS-AA62-01A	HPV45	7606	7858	0.967931	96.7931
TCGA-EA-A97N-01A	HPV16	7664	7905	0.969513	96.9513
TCGA-VS-A9UQ-01A	HPV16	7672	7905	0.970525	97.0525
TCGA-C5-A7X8-01A	HPV18	7636	7857	0.971872	97.1872
TCGA-FU-A2QG-01A	HPV16	7684	7906	0.97192	97.192
TCGA-VS-A94W-01A	HPV16	7691	7906	0.972805	97.2805
TCGA-JW-A5VL-01A	HPV16	7691	7905	0.972929	97.2929
TCGA-C5-A7CO-01A	HPV31	7703	7911	0.973707	97.3707
TCGA-DR-A0ZL-01A	HPV16	7713	7905	0.975712	97.5712
TCGA-EK-A2RA-01A	HPV52	7753	7941	0.976325	97.6325
TCGA-EK-A2R7-01A	HPV18	7683	7857	0.977854	97.7854
TCGA-BI-A0VR-01A	HPV16	7739	7906	0.978877	97.8877
TCGA-C5-A7CJ-01A	HPV16	7741	7905	0.979254	97.9254
TCGA-C5-A7UC-01A	HPV45	7709	7858	0.981038	98.1038
TCGA-EA-A411-01A	HPV16	7759	7906	0.981407	98.1407
TCGA-C5-A7CH-01A	HPV16	7765	7906	0.982165	98.2165
TCGA-C5-A1BI-01B	HPV16	7771	7906	0.982924	98.2924
TCGA-C5-A2LZ-01A	HPV16	7773	7906	0.983177	98.3177
TCGA-JX-A5QV-01A	HPV16	7777	7905	0.983808	98.3808
TCGA-MA-AA3W-01A	HPV16	7785	7906	0.984695	98.4695
TCGA-FU-A3NI-01A	HPV16	7788	7906	0.985075	98.5075
TCGA-VS-A952-01A	HPV16	7799	7906	0.986466	98.6466
TCGA-VS-A9U7-01A	HPV16	7800	7905	0.986717	98.6717
TCGA-LP-A4AX-01A	HPV16	7801	7906	0.986719	98.6719
TCGA-IR-A3LF-01A	HPV16	7803	7906	0.986972	98.6972
TCGA-EA-A3QD-01A	HPV16	7823	7906	0.989502	98.9502
TCGA-MY-A913-01A	HPV45	7776	7858	0.989565	98.9565
TCGA-HM-A3JJ-01A	HPV16	7828	7905	0.990259	99.0259
TCGA-C5-A2M2-01A	HPV16	7830	7906	0.990387	99.0387
TCGA-VS-A9U5-01A	HPV16	7833	7906	0.990767	99.0767
TCGA-C5-A1ML-01A	HPV16	7838	7906	0.991399	99.1399
TCGA-EX-A449-01A	HPV16	7844	7905	0.992283	99.2283
TCGA-C5-A1MK-01A	HPV58	7763	7823	0.99233	99.233
TCGA-C5-A7UH-01A	HPV16	7856	7906	0.993676	99.3676
TCGA-JX-A3Q0-01A	HPV31	7869	7912	0.994565	99.4565
TCGA-C5-A1BL-01A	HPV16	7865	7905	0.99494	99.494
TCGA-FU-A3TX-01A	HPV18	7819	7857	0.995164	99.5164
TCGA-EA-A3QE-01A	HPV16	7878	7906	0.996458	99.6458
TCGA-LP-A7HU-01A	HPV16	7883	7906	0.997091	99.7091
TCGA-C5-A3HE-01A	HPV18	7840	7857	0.997836	99.7836
TCGA-VS-A9UD-01A	HPV16	7890	7905	0.998102	99.8102
TCGA-EA-A1QT-01A	HPV16	7891	7906	0.998103	99.8103
TCGA-C5-A1MJ-01A	HPV18	7842	7856	0.998218	99.8218
TCGA-VS-A9V5-01A	HPV16	7893	7906	0.998356	99.8356
TCGA-DS-A7WF-01A	HPV16	7894	7906	0.998482	99.8482
TCGA-VS-A8EI-01A	HPV16	7896	7905	0.998861	99.8861
TCGA-DS-A0VK-01A	HPV16	7902	7906	0.999494	99.9494
TCGA-VS-A9UL-01A	HPV18	7854	7857	0.999618	99.9618
TCGA-DS-A0VM-01A	HPV16	7902	7905	0.99962	99.962
TCGA-Q1-A73P-01A	HPV18	7856	7857	0.999873	99.9873
TCGA-VS-A9UP-01A	HPV18	7856	7857	0.999873	99.9873
TCGA-BI-A0VS-01A	HPV16	7906	7906	1	100
TCGA-C5-A1M9-01A	HPV16	7906	7906	1	100
TCGA-C5-A2LX-01A	HPV16	7906	7906	1	100
TCGA-C5-A3HD-01B	HPV16	7906	7906	1	100
TCGA-C5-A3HF-01A	HPV18	7857	7857	1	100
TCGA-EA-A3HQ-01A	HPV16	7906	7906	1	100
TCGA-EA-A439-01A	HPV18	7857	7857	1	100
TCGA-EK-A2IP-01A	HPV16	7906	7906	1	100
TCGA-EK-A2PG-01A	HPV58	7824	7824	1	100
TCGA-EK-A2R8-01A	HPV45	7858	7858	1	100
TCGA-EK-A3GN-01A	HPV16	7906	7906	1	100
TCGA-FU-A40J-01A	HPV16	7906	7906	1	100
TCGA-Q1-A6DT-01A	HPV16	7906	7906	1	100
TCGA-Q1-A73R-01A	HPV16	7906	7906	1	100
TCGA-VS-A8EC-01A	HPV16	7906	7906	1	100
TCGA-VS-A953-01A	HPV16	7906	7906	1	100
TCGA-WL-A834-01A	HPV16	7906	7906	1	100
TCGA-ZJ-AAXN-01A	HPV45	7858	7858	1	100

## Sheet: Figure 4C
Genome Sequences	Counts	Fraction	Percentage
Human	213	1	100
HPVs	0	0	0
EBV	29	0.13615	13.615

## Sheet: Figure 4D
Genome Sequences	Unique Counts
Human	864
HPVs	0
EBV	9

## Sheet: Figure 4E
Genome Sequences	Counts	Fraction	Percentage
Human	12	1	100
HPVs	0	0	0

## Sheet: Figure 4F
Genome Sequences	Unique Counts
Human	150
HPVs	0

## Sheet: Figure 4G
Library	miRBase	NC_001526	HPV16-miR-H1	FJ610147	HPV16-miR-H2
SRR618339	268691	0	0	0	0
SRR618342	694638	0	0	0	0
SRR618335	280850	0	0	0	0
SRR618332	416332	17	0	18	0
SRR618340	422755	0	0	0	0
SRR618337	429348	16	0	16	0
SRR618333	47553	0	0	0	0
SRR618338	1018519	13	0	13	0
SRR618331	253862	5	0	5	0
SRR618341	758140	1	0	1	0
SRR618336	911625	0	0	0	0
SRR618334	1015160	0	0	0	0

## Sheet: Qian Re-Analysis Ref Sequences
Accession	Description
GQ472851.1	Human papillomavirus type 68 isolate TJ42-68, complete genome
EF202157.1	Human papillomavirus type 45 isolate Qv27565, complete genome
U31787.1	Human papillomavirus type 38, complete genome
FJ610147.1	Human papillomavirus type 16 strain CU2, complete genome
NC_001355.1	Human papillomavirus type 6b, complete genome
NC_001526.2	Human papillomavirus type 16, complete genome

## Sheet: Drosha Dependence ratios
										Signal-background	Ratio: Knockdown/NC	Signal-background
										Custom background		Automatic background
SV40 probe		Image Name	Channel	Name	Signal	Total	Area	Bkgnd.	Type						Normalized to HSUR
SV40	siNC	Drosha dependence H SV40 Ratio 17r5p Test 37b-[Phosphor]-1.gel	W	1	2300000	35300000	6720	4910	Signal	2079000	0.244348	2295090	0.315412		Own background		Autobackground
SV40	siDrosha	Drosha dependence H SV40 Ratio 17r5p Test 37b-[Phosphor]-1.gel	W	2	729000	35000000	6720	5100	Signal	508000		723900
FcPV1	siNC	Drosha dependence H SV40 Ratio 17r5p Test 37b-[Phosphor]-1.gel	W	3	2450000	36800000	6720	5110	Signal	2229000	0.632122	2444890	0.664676		0.039119	0.609653	0.0415116	0.641798
FcPV1	siDrosha	Drosha dependence H SV40 Ratio 17r5p Test 37b-[Phosphor]-1.gel	W	4	1630000	34800000	6720	4940	Signal	1409000		1625060			0.023849		0.026642
FcPV2	siNC	Drosha dependence H SV40 Ratio 17r5p Test 37b-[Phosphor]-1.gel	W	5	2290000	36200000	6720	5040	Signal	2069000	0.424843	2284960	0.479194		0.0511117	0.32522	0.0538943	0.370761
FcPV2	siDrosha	Drosha dependence H SV40 Ratio 17r5p Test 37b-[Phosphor]-1.gel	W	6	1100000	35100000	6720	5060	Signal	879000		1094940			0.0166225		0.0199819
HPV17	siNC	Drosha dependence H SV40 Ratio 17r5p Test 37b-[Phosphor]-1.gel	W	7	1910000	35600000	6720	5010	Signal	1689000	0.526347	1904990	0.579951		0.0470736	0.361927	0.0504005	0.405211
HPV17	siDrosha	Drosha dependence H SV40 Ratio 17r5p Test 37b-[Phosphor]-1.gel	W	8	1110000	36100000	6720	5200	Signal	889000		1104800			0.0170372		0.0204228
HPV37	siNC	Drosha dependence H SV40 Ratio 17r5p Test 37b-[Phosphor]-1.gel	W	9	4200000	39600000	6720	5270	Signal	3979000	0.359135	4194730	0.392171		0.0968598	0.251848	0.09756	0.278729
HPV37	siDrosha	Drosha dependence H SV40 Ratio 17r5p Test 37b-[Phosphor]-1.gel	W	10	1650000	34900000	6720	4950	Signal	1429000		1645050			0.024394		0.0271928
HPV41	siNC	Drosha dependence H SV40 Ratio 17r5p Test 37b-[Phosphor]-1.gel	W	11	1330000	35000000	6720	5010	Signal	1109000	0	1324990	0.0144982		0.0264804	0	0.0302538	0.0127256
HPV41	siDrosha	Drosha dependence H SV40 Ratio 17r5p Test 37b-[Phosphor]-1.gel	W	12	24100	32900000	6720	4890	Signal	0		19210			0		0.000384998
Noise control	N/A	Drosha dependence H SV40 Ratio 17r5p Test 37b-[Phosphor]-1.gel	W	13	221000	32600000	6720	4820	Signal
										Signal-background	Ratio: Knockdown/NC	Signal-background
FcPV F1 miRNA		Image Name	Channel	Name	Signal	Total	Area	Bkgnd.	Type	Custom background		Automatic background
FcPV F1	siNC	January 16 2017 FcPv1 mir10b-[Phosphor]-1.gel	W	1	7420000	51000000	9831	4430	Signal	7226000	0.168281	7415570	0.189588		0.126816	0.1623	0.125908	0.183062
FcPV F1	siDrosha	January 16 2017 FcPv1 mir10b-[Phosphor]-1.gel	W	2	1410000	41800000	9831	4100	Signal	1216000		1405900			0.0205823		0.023049
Noise control	N/A	January 16 2017 FcPv1 mir10b-[Phosphor]-1.gel	W	3	75500	40700000	9831	4140	Signal
										Signal-background	Ratio: Knockdown/NC	Signal-background
FcPV F2		Image Name	Channel	Name	Signal	Total	Area	Bkgnd.	Type	Custom background		Automatic background
FcPV F2	siNC	Drosha dependence FcF2probe 1_2_2016-[Phosphor]-2.gel	W	1	21400000	50200000	7936	3630	Signal	20838000	0.764853	21396370	0.770991		0.514773	0.5855	0.504667	0.596529
FcPV F2	siDrosha	Drosha dependence FcF2probe 1_2_2016-[Phosphor]-2.gel	W	2	16500000	45000000	7936	3600	Signal	15938000		16496400			0.301399		0.301048
Noise control	N/A	Drosha dependence FcF2probe 1_2_2016-[Phosphor]-2.gel	W	3	562000	22900000	7936	2820	Signal
										Signal-background	Ratio: Knockdown/NC	Signal-background
HPV17 miRNA		Image Name	Channel	Name	Signal	Total	Area	Bkgnd.	Type	Custom background		Automatic background
HPV17	siNC	Drosha dependence HPV17 probe 12_20_2016-[Phosphor].gel	W	1	9840000	45700000	9450	3790	Signal	9801300	0.465377	9836210	0.467296		0.273169	0.320002	0.260237	0.326499
HPV17	siDrosha	Drosha dependence HPV17 probe 12_20_2016-[Phosphor].gel	W	2	4600000	38400000	9450	3580	Signal	4561300		4596420			0.0874147		0.0849673
Noise control	N/A	Drosha dependence HPV17 probe 12_20_2016-[Phosphor].gel	W	6	38700	31500000	9450	3330	Signal
										Signal-background	Ratio: Knockdown/NC	Signal-background
HPV37 miRNA		Image Name	Channel	Name	Signal	Total	Area	Bkgnd.	Type	Custom background		Automatic background
HPV37	siNC	Drosha dependence3p 37 ratio 37 3p-[Phosphor]-1.gel	W	1	700000	18400000	7680	2300	Signal	643700	0.392574	697700	0.439587		0.0156694	0.275298	0.0162269	0.31243
HPV37	siDrosha	Drosha dependence3p 37 ratio 37 3p-[Phosphor]-1.gel	W	2	309000	18000000	7680	2300	Signal	252700		306700			0.00431376		0.00506978
Noise control	N/A	Drosha dependence3p 37 ratio 37 3p-[Phosphor]-1.gel	W	3	56300	17200000	7680	2230	Signal
										Signal-background	Ratio: Knockdown/NC	Signal-background
HPV41 miRNA		Image Name	Channel	Name	Signal	Total	Area	Bkgnd.	Type	Custom background		Automatic background
HPV41	siNC	Drosha dependence HPV41probe 12_23_2016 flipped .gel	W	1	4320000	38700000	8976	3830	Signal	4304600	0.507504	4316170	0.508831		0.102784	0.442981	0.098552	0.446619
HPV41	siDrosha	Drosha dependence HPV41probe 12_23_2016 flipped .gel	W	2	2200000	36300000	8976	3800	Signal	2184600		2196200			0.0455315		0.0440152
Noise control	N/A	Drosha dependence HPV41probe 12_23_2016 flipped .gel	W	4	15400	33400000	8976	3720	Signal
HSUR probe										Signal-background	Ratio: Knockdown/NC	Signal-background
		Image Name	Channel	Name	Signal	Total	Area	Bkgnd.	Type	Custom background		Automatic background
FcPV1	siNC	Drosha dependence HSUR SV40 Ratio FcF25 Test 37a-[Phosphor]-1.gel	W	1	58900000	91800000	9750	3380	Signal	56980000	1.03686	58896620	1.03565
FcPV1	siDrosha	Drosha dependence HSUR SV40 Ratio FcF25 Test 37a-[Phosphor]-1.gel	W	2	61000000	99400000	9750	3940	Signal	59080000		60996060
FcPV2	siNC	Drosha dependence HSUR SV40 Ratio FcF25 Test 37a-[Phosphor]-1.gel	W	3	42400000	71300000	9750	2960	Signal	40480000	1.30632	42397040	1.29246
FcPV2	siDrosha	Drosha dependence HSUR SV40 Ratio FcF25 Test 37a-[Phosphor]-1.gel	W	4	54800000	88500000	9750	3460	Signal	52880000		54796540
HPV17	siNC	Drosha dependence HSUR SV40 Ratio FcF25 Test 37a-[Phosphor]-1.gel	W	5	37800000	66400000	9750	2930	Signal	35880000	1.45429	37797070	1.43123
HPV17	siDrosha	Drosha dependence HSUR SV40 Ratio FcF25 Test 37a-[Phosphor]-1.gel	W	6	54100000	89900000	9750	3670	Signal	52180000		54096330
HPV37	siNC	Drosha dependence HSUR SV40 Ratio FcF25 Test 37a-[Phosphor]-1.gel	W	7	43000000	78000000	9750	3590	Signal	41080000	1.426	42996410	1.407
HPV37	siDrosha	Drosha dependence HSUR SV40 Ratio FcF25 Test 37a-[Phosphor]-1.gel	W	8	60500000	102000000	9750	4250	Signal	58580000		60495750
HPV41	siNC	Drosha dependence HSUR SV40 Ratio FcF25 Test 37a-[Phosphor]-1.gel	W	9	43800000	84200000	9750	4150	Signal	41880000	1.14565	43795850	1.13929
HPV41	siDrosha	Drosha dependence HSUR SV40 Ratio FcF25 Test 37a-[Phosphor]-1.gel	W	10	49900000	85100000	9750	3610	Signal	47980000		49896390
Noise control	N/A	Drosha dependence HSUR SV40 Ratio FcF25 Test 37a-[Phosphor]-1.gel	W	11	1920000	5280000	9750	344	Signal	0
										Normalized to HSUR
							si Negative Control	si Drosha		siNC	siDrosha
						FcPV-miR-F1	1	0.183062	FcPV-miR-F1	0.125908	0.023049
						FcPV-miR-F2	1	0.596529	FcPV-miR-F2	0.504667	0.301048
						HPV17-miR-H1	1	0.326499	HPV17-miR-H1	0.260237	0.0849673
						HPV37-miR-H1	1	0.31243	HPV37-miR-H1	0.0162269	0.00506978
						HPV-41-miR-H1	1	0.446619	HPV-41-miR-H1	0.098552	0.446619
										Relative to NC
										siNC	siDrosha
									FcPV-miR-F1	1	0.183062
									FcPV-miR-F2	1	0.596529
									HPV17-miR-H1	1	0.326499
									HPV37-miR-H1	1	0.31243
									HPV-41-miR-H1	1	4.53181

[truncated: 39 more sheets: Dicer Dependence ratios, RISC1 raw, RISC2 raw, RISC3 raw, RISC4 raw, RISC5 raw, Combined RISC luc data & stats, FcPV E1-E2 Luciferase 1, FcPV E1-E2 Luciferase 2, FcPV E1-E2 Luciferase 3, FcPV E1-E2 Luciferase 4, Combined FcPV E gene luc, FcPV E1 Luciferase 1, FcPV E1 Luciferase 2, FcPV E1 Luciferase  3, FcPV E1 Luciferase 4, Combined FcPVE1 luc, FcPV E2 Luciferase 1, FcPV E2 Luciferase 2, FcPV E2 Luciferase 3 …]
