# Supplementary material for: Identification of virus-encoded microRNAs in divergent Papillomaviruses
Source: PLoS Pathog. 2018 Jul 26;14(7):e1007156. doi: 10.1371/journal.ppat.1007156 (PMC6062147; doi:10.1371/journal.ppat.1007156)
Supplement: S9 Dataset — This dataset includes the coordinates of human miRBase release 21 microRNA seed matches (positions 2–8 inclusive) in all PAVE annotated papillomavirus genomes. (XLSX) [file ppat.1007156.s016.xlsx]

## Sheet: mirBase_PVs_data
MicroRNA	gi|448261100|lcl|EcPV4REF.1|	gi|297342356|lcl|HPV121REF.1|	gi|448261092|lcl|EcPV5REF.1|	gi|296495860|lcl|HPV123REF.1|	gi|388542469|lcl|CPV12REF.1|	gi|22023568|lcl|HPV91REF.1|	gi|255683756|lcl|CPV7REF.1|	gi|326631684|lcl|CdPV2REF.1|	gi|379059601|lcl|TmPV2REF.1|	gi|257136426|lcl|RnPV1REF.1|	gi|312451813|lcl|HPV133REF.1|	gi|333062|lcl|HPV47REF.1|	gi|9628574|lcl|HPV61REF.1|	gi|5059324|lcl|HPV83REF.1|	gi|444303709|lcl|HPV78REF.1|	gi|225927568|lcl|HPV112REF.1|	gi|156522770|lcl|BPV8REF.1|	gi|1020210|lcl|HPV29REF.1|	gi|336092138|lcl|RnPV2REF.1|	gi|60975|lcl|HPV18REF.1|	gi|113200763|lcl|RaPV1REF.1|	gi|61010|lcl|PpPV1REF.1|	gi|386645020|lcl|EcPV3REF.1|	gi|327195187|lcl|HPV152REF.1|	gi|470457140|lcl|EcPV7REF.1|	gi|457866359|lcl|HPV160REF.1|	gi|677569933|lcl|HPV197REF.1|	gi|1020170|lcl|HPV21REF.1|	gi|301173443|lcl|MmuPV1REF.1|	gi|343196965|lcl|PmPV1REF.1|	gi|374922918|lcl|TtPV5REF.1|	gi|39932599|lcl|HPV62REF.1|	gi|161019534|lcl|MfPV5REF.1|	gi|20428628|lcl|EcPV1REF.1|	gi|396997|lcl|HPV35REF.1|	gi|1020234|lcl|HPV38REF.1|	gi|40804501|lcl|BPV6REF.1|	gi|312451789|lcl|HPV130REF.1|	gi|339639364|lcl|HPV125REF.2|	gi|186461194|lcl|HPV110REF.1|	gi|60862|lcl|BPV4REF.1|	gi|374922910|lcl|TtPV4REF.1|	gi|343411577|lcl|HPV143REF.1|	gi|212286048|lcl|CcPV1REF.1|	gi|319976668|lcl|HPV131REF.1|	gi|319962668|lcl|HPV132REF.1|	gi|389656416|lcl|HPV137REF.1|	gi|6970418|lcl|HPV69REF.1|	gi|113200740|lcl|CPV3REF.1|
hsa-miR-1976	1829;5828;6140	3181	2474	2497	6569		1691		1414;5058	4963	4104		1368	775				1352	3764;3776	1129;1181		1040	2079		786	1354			1061	3191;4220	4356;5926	382		237;3130;6539	6144			4064	1248					3071			2749		3348;4566
hsa-miR-1973	1557;6551						950	6397	1188;7102	1851;2612;6329			519;5054	421	527				2227	156			414			524						424;949	135				5323		186;424										1685;3903;5151
hsa-miR-1972				5951	2703	371	6722	2761			5948					6150		5749								5654	2919					7366		4191				5961	5561						2907;5842		5934		4195
hsa-miR-3065-3p	3858	5863	3931;4991;7212	6926	5228			1698;2192;3026	1145;4411			4706	4689;7057	398;2937;3310;5591;6548		4303	3418;4338	3049			4183		7111;7226;7269	2680	763;2124;3530;7252;7273	3051				2593				275;7292;7410				5886	398	6471	3766		2745;4323	6641		3651;4923
hsa-miR-4778-3p	324	2476;3291		3338;4416			780			3440	3296	5228		259	365;613	3494;7183	3290	620	1186		3348	371;625	1650	483;1858;5214;6627	501;4845			260;1361;3481;5245;5248;5894	1951		250;559			6625		1022		786	262;510	690;985;2620;3440;4966		2017;5170;7747	2505;3778;5025;5028		4911	3260;5671	1338;1902;1905
hsa-miR-15a-3p	5861		1570;5412;5841	5950				1320			5947		4390;6928	7072	5431	6149		5676				1876			5280	5653	2918;4815	2472			6524	6938;7365					2440	5960	5560;6786	4758	2494				2906		6034	5407;5479;5541;6708
hsa-miR-6753-3p;hsa-miR-7107-3p	583		489;3140		732					530;5352;6777	6204	3355	3388			1185	6502	3518		4538	632;944;7917					2085	3840			2668;4406		100							5076		5716	797;4897	7332		2509;3075;3817;6098		5400	4199	1235
hsa-miR-6857-3p	2103			4005						3062					5314		1216							14	6568			1259		985;4414				3092		3533;4381	5191	1023							6650			4668
hsa-miR-4999-3p		2750		5073		1913;4771	7030	738;4333	1632		3858				6605	1517		1543			4102				6683	4925;6579	5123	4486						4957	2571	2261;4202		3866	6486									7285	6600
hsa-miR-6873-3p	2581;3697	5785		1438;3141			1503	7720	2352	1984		1069					281;1530		3889		3823;3825		1851							3309;3347		202	1111			1108;1110			1590		1737;2881					3113
hsa-miR-6841-5p	3054	2872		32		3927		1155	7013	3191			5745								4941;7333		5234;5991		6044				5458					1110				6447		6846		4591		4707					6449
hsa-miR-552-5p		1778;3682		1754;1803				1904	2671	2309	1780			7235				3167			2587	6564;7239;7869	1873							1970	4811			3503		5041		1777			6654;6912	5069				98
hsa-miR-632;hsa-miR-4288		1009	1364		6272	1979	68;4475;6884	327;2241		4314		1950;2823;6497;7013	1381;2107	2014;6156	1975;2054;5629	1374;3388;5170	1821;4134	2061;2270;5701	2040;6674	2081;2819;6068;6706	5377		3858;3987	350;6142		2063;2272	1133;1583	2645	191;1795;3596	255;4193	3151;3321;3498;5109			3922		5919	296	4222	1878;1957	572;2284;5934	7199		3148	3568		398;6941	4685;5096	1990;5949	1691;2796
hsa-miR-4633-5p		1596							7127	2019		2871	451	4143		6220		308;2230;3275	1652					2923			3468	3218	2029;4392;6078	913;6068	6422;6770	3716	6468																6855
hsa-miR-4704-3p		770			3999;4005;4706	899	1954;4551;7659				772;5805			2985;5510			350	3069	6766		1490;2151		167	6568		3071			4216;5907	5907;6277	3544;3550;6198		3619;3688;6244	5562;5773;6901	2135	5285	3064	769		5440	3118	3003		6960		2768
hsa-miR-6864-5p					4567;4581		6666	5413											5464		341									3410	3374			4308		3395						5096
hsa-miR-4529-3p	4737	991				5483	1029	4840			4511	1206					1267							937		6361	978	3195					1122				713	990			773;5115	1049	1005;1069	2955
hsa-miR-216b-3p							4241	6772;7777	1012		3815		1923;3852;7525	3816	2459	654			1047	788	3184			2800		7316			5283	4699	7650	2870;7499	781;7257;7376	4470	1560;2740		7146	588				2051					3841		1559
hsa-miR-3198;hsa-miR-4309		3311			3295	3453					2471;3316		3468		1984;4663;6791	3343			3596	550;4568						1993	1866;3140	3423	3340	3164					1389	3285		3319				607;6317	3199						3310
hsa-miR-509-3p									5898					4820			7715		4368	4715							3384			1902		3884		82						7224				2301	4421				560
hsa-miR-6749-5p	1297;4659				3535;5041		4691	2928					5250		2078			5272											4572				5195
hsa-miR-5706;hsa-miR-4782-5p	6108	5525	5337	4645	5112;6502	5280;6556;7018	5397			335	5535	3525;3531		1965		5306;5731				921	6309			5386;5822;6233			5896;6971	6206;6626	3704;4646		4712;5140	6051	6388	5488		5328;5938	3396;6305	5542		1748;3006;3628;5953			3444;5545	3773			5512	6232
hsa-miR-3184-3p	3700				252;4026		982;1645		3958;4384			3022;5832					780;4972				3828		126	5470	159		1369	5306			3481												2818	2517	3327
hsa-miR-5587-5p					313	227	2612		577			2701		547			2542;3787		4464				2467	2435	1651;2501		910	2727						2936;5295;5380			6527						2497				5656	3594	337
hsa-miR-509-5p;hsa-miR-4418;hsa-miR-509-3-5p	214		3621		3389	5772	1479;2352;3695	4916		3245	3227	5100		7005;7933	4751		719;1384;7004;7279		2301;2931;4072;7383	5313	4331;4547;5483				1468;3540	6357		2979;4577;4799		7338			5126	5051;5608;6345		1193		4206		1156	4330	4487;6294	2755		970		3723
hsa-miR-4477b	7423	2765		2645						2506		2298	5136			160										2012							6061											6054					4070
hsa-miR-4477a		2160		5624		7525	5423		6154		1995	2300	1566								4893					4044	1449				2062		6063	1170		1051		7093					3082			2723	4814
hsa-miR-542-5p										5760									307		1300								4269	4956														6240
hsa-miR-617				262;4112	2095	599					3110		2252					2280								2461			1995;2093;2887		2214	793					5793;6436	3113;3283	2176			2211		2177
hsa-miR-96-3p	7021																						5754;6813			6316			1392	3034;6325				402;6001	1380;4678					6947		1842;2650;6237;7221	5051						6355
hsa-miR-6072;hsa-miR-6891-3p			753;1650;1905;5180		491;515;3061;4694	932	5681	5314	1986;2744;5995;6145;7325	1405;2245		1389	928;2704	838	916	5985	2457;3670;5127	929;938	1243		899;1367;3099	631;936				928	852	5623;6763	883;4468	5264	875;881;887;893		595;906;2899	1638;1740;4918		1061;3090		888;4943	807		2664	884		482;4507		838	527		515;542;3079
hsa-miR-4715-3p			2085	3915	1361			4384		2148			529;2103;5872	5850	3290;4338			4047;4413	4135	4768;5778	2704;3066;4156;4476	1544	4119;5940	4158	135	4315			3558			230				3642			1598;4219	4702	4227						3917	2394	1379
hsa-miR-5004-3p				434;2236;4872								1270	114	2341	1385;6381					2561			4614						5759		6035;6294		2370			2917			6262										5050
hsa-miR-1273g-5p		5066	6847	1345	7791	293		1620	118		7201	4283	3514		4742	4346	3647			1856	3739;4631	3368		3156;3213	426;1436	3378	3236	3209		3798		4077		5257	1747	3400			1497;4623			542				3201	6987	5301	7726
hsa-miR-4497									1782																	6532								4440								3662		2882		5553			3477
hsa-miR-4496	1902	6974		1584	7199		2417;5776	6997	668		6982		7152	7130	7126	6887			656		7819	4360;5727		2241		5470					4425;4551;7341	7162	7076			294	3321;3938	2097		2517	1693		2303	5662	2309			7142
hsa-miR-4495		2310		2313;6832		557;2681;4261;5803	2391	180		3602	2312;2339	2814;6750	2571;3911;4317	5161	2584	3196;5281;5354;5385	2981					5684;7532		2301;3800;5480			3484						2499		2214;2581;5065;7425;7701	5602		2336;5296	7157	5610	603;4627	2820			2352	5072		1684;2577;5243;7675
hsa-miR-4494			2315;3257							2205;3064				5648	6416	1525	1107								6570	3725;6396;6905						5476					1041;1484		3764				3682		7016			4670	530
hsa-miR-4493	1667				114							4596	1977				4354						4631;6734					5201					5946							4919			4393					4392	3603;6057
hsa-miR-4490	3048	3273		2254;3063;3894;6042	3140	6093	5675	1829;2392	416;7122		5489	734		6604		725;4276;5622	1907		6018;6032	734		7629			4343		2626;6021	296		7136	4581;7617	4913;6005			5829	3259	3311;5848	5496			3365;4596				5052;5386;5689	5013	1599	4614
hsa-miR-1251-3p	3544		3285	2669;5768	1845	1489	79	4175			9	1163	85;2910	567;2851		5496	2411;3399;6088	7139;7298	7054			4429	7330;7406			7041	1022					2900;2928		457;2683	1231;4275	609			4478;4902	6534	5623	269;4105	5766	2373;5237;5300				3455	1059;1655;2764;4274
hsa-miR-4499							3628			2204;3063;4782				5647	6415		1217			6287		7002			687;6569					5351	1343			3093		3534									675;7015			4669
hsa-miR-4656								2899									4939	1089					5637							3483;5923;6059		5351		964;4483;5543			6855		982	650
hsa-miR-5708								3347				3613				6767								1745	2542;7171																			1579
hsa-miR-6795-3p	108		2941;3366		2531			4533	3377			4009		1211;8054	3187				3472		5924		2480			825				2534					3443		5260						3581						2549
hsa-miR-4294		2931;3310	1235				3601;4590				3315				1983														3339						1388	3284;5451				3526		4243
hsa-miR-5704								1321;6777					1931;4391;6929		1952;5677		4211								5281			2473				6939	7440				2441		6787	4759	2495				5115			6709
hsa-miR-5705		3153			960	34	7778		6059;7823	5251	3152	3452			3396	3361		452			6771						4305											1524;3152	1659									3402;5812	679;987
hsa-miR-4787-3p	3599												5332							7584					7395								1028
hsa-miR-5700		1739				2694;7001	147		1000	729	1741		1943		1964;3312	6298;7061		1971;2448;3319		2703		234;3106		3724	2246	1880;3321;4230	1621		2261		1938	1591;3643		1225	2296;3101;6035		4314	306;1738;2710	1774;1867;3215	219	2165;4297	2379	5810		2161;4120	1658;2141	1437;2212		1804
hsa-miR-6758-5p;hsa-miR-6856-5p			1678;4759				3687;5827	19;1018					5516		7812		4495		398		7325				1604					3585;5676	6918			117
hsa-miR-5702			7406	6963	6963	5328					2469	3854	6581		6789	7093	3254;4405		575	6517				1045;6407			6875;7113	204;3421	5048				7509					3317							6798
hsa-miR-4708-3p	7182		5703		17;1221			36	4404	860			5050						7084	3070		1879	2835		5217	2960	4818				7560	7527	6330						2388		5	7496		805				5544	41;6281
hsa-miR-521	3650											1890						2844		2853						2833							2659								5306							1122
hsa-miR-652-3p	1718				3408;5743				747				6858											4401		269				4560;4901				536								1509
hsa-miR-8075			587	2442			2496														5130			5155	3432;7245		3042			4107		5349	2785							529				2201			1648	4191
hsa-miR-28-3p						3407	129			1055			3316	1376	903	6392	6247					3318			6800					92;5647				4946				6194						6611		5790	3576;6752	3328	1414
hsa-miR-8074						1379			748		2703		1149;6859					1141	1773;3159;4108		462	1166				270;6989	5976			3752				143;537;7128								3639
hsa-miR-8077	1602				3925		3612				3631					4667		5140		3459		4170	5770	2464;6410								5071			3926		5902	6117		804		2900;5000			337
hsa-miR-6827-3p;hsa-miR-340-3p	2954						112	2596							2132			1265	628							1267		3842	1065		1190		164				3139;3587;3930		1593;3346							3106
hsa-miR-6789-3p			4242	4540	1451;5125									3316	7659		7399									267			7203					6059															6643
hsa-miR-4796-3p			5002	5026	6584	549;7831	2365	2272			7204		6540		4448			4355	7244			7686	2117									2233;2473	7126				5166	7235	4329;5337					1842;4839		4345;6867	6990	6604
hsa-miR-3678-3p	2236;4680		3619;6528		388;611	254	7166		3569;5054	115;4787		2753;5098	135				612;717	5667;6447			150;4946;6749;7933		6048	2484	2832;7083		1613	7248		397	5381;6809		5124	645			399;5344				7044	2664	2549	3121	3264	634;3244			412;635;5148
hsa-miR-6743-5p;hsa-miR-4688	4845		4324;4765		6299		4821			4718		4406		4560;5439;7049;7217				6471	5608	6095	2497;2609	802	5960			584	4363				6904		4051;5747	3706	4576			4020	5260			6901			5208			5233;6839	3615;4586;6904
hsa-miR-630		3195;4700	36;2011		560;2046					6273							4266							2311			2735					6835		6076		6158				6109					4751	2614			584;2412
hsa-miR-633	350	31;2949	2999	3430		5072;7379	5535				31;1625;2951;2966;7114	268;3224	3213;5178	5138;5673		1829;4288		5197;5375	6147	1964;6753		3962;4701				4191;5277	5107		2997	6762		5161			1701;5099;5465			2948;4951	5003		431;1524;5055	66		2282;2775			2406;2589;6600	2781;6570
hsa-miR-634			1423		1141		2329;2576				4055	4474	7858		4896;5001			1665;4848;6355;6601					7377		1547;4200;7422	4103;4750		4491	3975	4704;6254		4980;7866	2325	277		3809		7360		4191		6377	4271;4325	372	3839				1165
hsa-miR-636	4670;6356		3167;5222;6336	1114	4929		3881;5001;5196	4664	451	4612			656			6330	7331		5430		2081;3047;4775		4519		2280;7309	4773	3164;4932	6811			6337		5429				163;4602				4738;5711	4793	1684	749;4190					358;4910
hsa-miR-637			2034;3392;4863		3320		3149;3596;5449;6845			4593;6735	3427	3991	7223	3322	6627				4954;5090;5192	4508			3371	3638	3142;3222	6601		3862;4008	2080		6549					3738	4752			3746			3793				5784	5795	3336
hsa-miR-638													4697		5049								3170		5588		4039	3594;3600;3612;4004															3789	4743
hsa-miR-639		7111									1657	3819			713		3729	720					513;3166;4243		1067;1313	722;3463												1332									6163		3296;4968
hsa-miR-6819-3p;hsa-miR-6877-3p			725	4040	2751		309	779;884	1658;1790	807;5411;6373		274;2934	1551			3606	2216	880				893	3268		723;3052	876	3369	659	388;3934	2124		1459	1037	6029	1107;3235		1115	3417;4828							3348	3328;4511		4678	3266
hsa-miR-6762-3p			3710		459;1024;2021;7608	2296;5304		2467	2090;3262				2320;3489	2227;3390	97;2341			3913			3358	2346	3218;5456		5503			4261	4547			1882	459;1158;2256;2509						2244			4824			1391				4052
hsa-miR-6889-5p;hsa-miR-6777-5p					3598														2020															418;3656		3315								4712		3067			4946
hsa-miR-6752-5p;hsa-miR-7110-5p;hsa-miR-6842-5p	4674;5328				3318		3677;5200		5450				3400	2925	5460;6225;6625	4436		3533	5434	3485			4141			6599			5726		3370;3379	3281	6988			4813	6102		4768		3615						4230;5782		3333
hsa-miR-139-3p	3410				3510		3255																																5361
hsa-miR-433-3p	7209	1700												5319	5306	1897		1932;5381		5202			450			1934;5283	5485		3045											3705							2852	1940;5121	5261
hsa-miR-455-5p			2929			6270	6804	6387					4470;7824	3018;6576;7843	754;4341;4408		5514	4416;4483		7689	6234	1618;4370	78;5751			4318;4385	4434	4417			2425	1598;7832			817;6444;7654			7005	4222;4289;4752						7141	3554	4082;6422	4229;7498;7615
hsa-miR-6882-3p	722;900					2475	2729	52;1444;2009		1871;2177										1186	990;1336		2693;3282		1065;4477	496;4377				5268		433	1293;4407	1353										759				5648
hsa-miR-3141							5560;6663							5086								3433				5478							7412							4311									6689
hsa-miR-3143		3556				1816		972				1718;6657	2833	3191;5528		2806		3837				4193;7320;7658		6302	6384			1744;6695			2777;7608	1627			2947			1491					1514		1161;1433;2557;4736;5622	1146		2191;5324
hsa-miR-3146						4334;4644	7470		2478			2152	1456	1837		6348						3688		1448;5038		4644;5232	4218		4187			1838			1651						3059					4482
hsa-miR-3147			3915												3547									4726			6912										5467											4449
hsa-miR-3148			1673;4830;5557;7163	1360	7332	6013	1425;2447;6255		3726				2641;5722	2548;5699					4965				4667	5222			7219		5180		5541	5734	3900				7268							2185		5583		2679
hsa-miR-3149			6570	1393		1393;7186			1446;7526	7176		5986	1596		1617			4323		3085	647	1169;1622			2344;6664		6319	6332			4750;6232	3719;7948				764				2976			3860	2624				6720
hsa-miR-3064-5p;hsa-miR-6504-5p	1037	6097			5831		3566	2358						5223;8093								5574			6772				2443	3000	640		1160	3770				6120	1229					948			3758		2728;5777
hsa-miR-369-5p		6595							1701																																			6992	28
hsa-miR-548f-5p;hsa-miR-548aj-5p;hsa-miR-548x-5p;hsa-miR-548g-5p	432;1147;7271	7332	3880					7846			4456			2182;5733;6482;7152;7820			1587;2828;6442			3999			69	3921				367;5920	217;608;3591;7034	5980		3933	7767		7557	2274	774;2972	1197	2186	2867	504;834	5657	2083	324;1651		3498	4449	3972
hsa-miR-6878-5p		3073									3075				5145			5217		6485	7752					5666;7080					7495;7502						7280				3354	7428
hsa-miR-21-5p;hsa-miR-590-5p						2163		1303;7214				1702;7582					6691				7168												6067	1459;7538									6074		52			7627
hsa-miR-450a-5p				3689	2152			1546								6899	7013			7061							7069	2832		7124;7178									7070
hsa-miR-6727-3p;hsa-miR-4722-3p	5237		3052					3747							3541;5019		6362		4137	4770		266		23	7318				1250;3560	3189				2575										716				1571;2939;5855	7420;7524
hsa-miR-6815-5p;hsa-miR-6865-5p	2552;6721		3982	5293			2214	65;520	6886				2377;5307	3596;6372;6420	2896			1759;5014;7039	5967;7089		3395	3385	4283	1488		7485	4975;6479						5741	2018			1748		2799	1554;3955;5013	3081			6016	1170;2225;4943	4112			4731
hsa-miR-4746-5p	4549								2924				104;844		37			35;7532	280;3871	55		33				34;6513								3979					7743									431	3783
hsa-miR-6886-3p							689												96;7049				2962;3647						3155			3084		1828;1979;2622		7323	658			4853		1125				6089
hsa-miR-4638-5p			1455			6578											452;3246											7050	1701	759																	1129		2754
hsa-miR-5100				5230			3734						2672						2875								4746	1529		2443	1427					6310	1312					1182	2490				2494
hsa-miR-2467-3p	2235;4679	4416	3618		610;5645		102;2714		5053;6205			934;5097		5502	4733			5666;7083			129;149;4945		3712		3345;6610		1612		6852	1480;7326	4249	5417;7260					5343					2663;7491		6291	603				51;5147
hsa-miR-668-3p												2699					552;5800	3067							66	3069		2725			2998				19								2495
hsa-miR-6784-5p													989;6303						5177				4704		480							6308		4234	836	4329			3298									3418	5110
hsa-miR-214-5p	1138	5368			5928		6452			7270				7794	880;964		3682				5717;7084		3990;6031		4037;6989	889;973	1136		4673	709			3174			6203		4225	777	4712;6102			6658
hsa-miR-6822-3p			6694	4460		1894;3076			3149	666					1748			5033		633			4213		4263	2938	4212	285;4061									1223;1744		1651		1601;2534;5473		2282		1166	4355	1126
hsa-miR-449a;hsa-miR-449b-5p;hsa-miR-34a-5p;hsa-miR-34c-5p		3103				5625			4170				6575	6416			1724				2606;5850;6896;7309			1568	5581				2059;3636	6244;7300		7660	3237	1359			5511		4166;7594			3790							656
hsa-miR-6727-5p									7820	3612									3825		6900				4754	7185
hsa-miR-3158-5p	65;2237;4681;4852;6541;7403		984;3620;4312		3388	2885;5771		324;6881	151;3570;5055			925;5099		7004	7220		718		2930;6854;7415	6324	151;4546;4947;6253;7462	5358	2571;4355;5112		2833;4657;7084	5351	1614;4244;7257	2811;7249	683;3362	7337			5125	646;761;2721	6960	1192;3633;5072	1092;5939			1518;4528	1143	2665;6293		2117;3122	969;6664;7019	7104		4955;6252	2724;4045
hsa-miR-6859-5p;hsa-miR-3125;hsa-miR-3916	5250	6425	1676;4757		4662;7201		2459;4441		7717	620;6492						6889						4934						4692	4094;5094		4333;6916		7078	3612		5584	4719				4702					5493		4371	5739
hsa-miR-6821-3p	4416		764;4417		204;5116		3910	7104				679					457;4934		5170		3080		4554	385			5739	717;7627		2371;6887				5538					5324				475	4167			4147		6706
hsa-miR-6834-3p	1156		3046		6403	858	519	4441;5384	2749	1623		6984	806	6698					7547			2925	1064				5710		4046	442	7357	1753;5911			2144;6193		4425		1769;3172		3882;4474	5573;7441	5528						2050;3585;5129
hsa-miR-627-3p					2808	519	180	5708;6365		1976	421					1416;2797;2827		2241;7120				7095	3024	6894		2926	2560;6614	613;4188		1032	7757	3635	339;7049		7092	3381;3920					6963;7027	3495	1245	5612	2548;5415	2528;5098	2596;2626	6902
hsa-miR-140-5p		5067					4128				7202				423		3012	5426					1628			420						4078	6842				6715		2527;3408				4046				6988	3372;5302
hsa-miR-4259		3331	3916	6091						7042		6808		6658			1018							6453				6846		6190			4010				6861	3339					6612					4450
hsa-miR-3923			677	3070			2721			2823			6117	4738;4891;7607			2246;3704			5873;6848	662	6015;6309		4430				4809		5383					6458													4765;5555
hsa-miR-3920		6249			6050		7066		7258	6040	6259	6106				5993;6290		1438	1305;3009		5995		3537		3565	4070		2047						1465;6206		7303	6600			6215;7303	3255	3620	258		3420		3474;5650		5957;5996
hsa-miR-4298;hsa-miR-1302				4085		4927;7160	466	6491			3333;6912			4350	5696	6880	1024				3458;4443			4241		6594							1813			883;1586	1861	3336				1836;5412							698
hsa-miR-3926					4561	369						7213			4452			7108	5654				7092	6858		5596			7234				5943;7970	6635	6804	443	1121				146						7228	6756
hsa-miR-3924		6895		7002			6004		3094			5983;7191	2397;2405	8062	2426	6358	2272;5672	7487	2290;6121	3914;6862;7806		2431;5181			1015		2668	170;2135;7229	6441		6848	993;4100			1609	6937				2020		2364;7215;7241;7272	7005		5870			2433;3893	2415;4310
hsa-miR-4251	2480;5179	665								2465;3060;7222		173;5413			5802;7120	410;1337	440;1214		3440			3988		5270			411;2532;5266	5430	6748	3480	1658	5838;6688						6841	3969	1254									1498;6674;7127
hsa-miR-6761-3p																		6562					5119														7119				7098
hsa-miR-181c-3p																											2354																						6596
hsa-miR-4252	6298;6576	1089;3794	154	1047;3490	2974		1127;4292;5107;5746		2440		1094	5955;6817		1580;7665	1565;5602			5346		4947		5303;6621	4002;6183	20	4288		623	6855	3661;5424	4188;5167		1452;1581;6127	5269				1256	1091	5486		5069	5109		2663	1557	1020	1073		5226
hsa-miR-4255					6383		6524	2111		2115;6338	3606	6401	3209;6265	2369;6240;6596			5528	6311		167;6111		1708		1565			2550		5800;5864				29;2725		7504		6118	3731									6063	6033	6261
hsa-miR-4254	3728	5025				5908	5058	6027		965	3141					3336					3376				4516			5029;6476		2639				3380			4416;5391		4824			5682	3378			4579
hsa-miR-4257		2678;3200;6901			480		7514	3193;5944	5317;5944;6204		2680		5004	4952;5465;5501				1378;5017		4685;5474;6513	128	4764		4593					6851		5121	7259		6090		4652	5342				4251	7490;7505	6036	2167	602			6444	504;6419
hsa-miR-4256	4412		646		366;1580	3211;4920	501;6623		2400		6233						5998	5320	1499;2238;2992;5696		2065		3734		1836;3762	5222		7630		6687							1009		5126	6328	5227		6350			4287
hsa-miR-16-1-3p	2013	2041;5317			1417		7550	6114		3103	1062	5450;6017	3875;4299			2499	2263;5013;5654;6079	328	2452;2816;6718	3809;3858	3840	3790	287				1157			5795		4240	3682;4106	2709;6078	3951;4325	4044;6160	1068			6827	2861;7072	1675			5657;5725	3533;6676		2281
hsa-miR-4446-3p	3381;3811				2023				3264					5363	3494			1090			317		1549		2782;3226;5505;5685				956	5924;6060		5352;5392	5366;5375;6027			2975	7274	560	983		5926						3174
hsa-miR-4735-5p		5623				260					5633				7513	2349;3917				5985				4944			4446	7479				1647	215			536;1916;5045		5640			2022		5878			1817;5522			1597
hsa-miR-4757-3p						3382										5533			1534		3123;6388									4038			4299							713
hsa-miR-5196-5p;hsa-miR-4747-5p		4535			5536				3268;4293;4950		4545		5511			4750			5186	5225			3364;4906;6736		3332;3386					5771;7474		5663		3710				4553							4452	4425;5079			2440;3605
hsa-miR-342-5p;hsa-miR-4664-5p	469;2369;4673;7131		3329;5549;7104	3079			2041;3320;3617;3676;5199		2893	3645	684			7538					5433		4778;5688		4522	6026	4137;4572				1649;4338;5316;5725	2348		5009;5175	3296;4974;6987	4457;5145;6648		4812	5563;6101;6271		4767;6106		3614								3499;4913
hsa-miR-1285-5p				286		3165		4604						2969		543													2829;4949	4476			1861								2173	6774	3994		4708
hsa-miR-3145-5p	682;5751	2187								5568			271	5426				2419		1656	7596		6833				2150					176			6162;6566			1252				2751				2515			1387
hsa-miR-3163		611;1958;2020		159;1934;1939	5748	384;1053;3319;4067				915;5212	2194;2614;6823	126;2188;2250	5862	1368	3223	4762		4280;5246;7482	337	1059;5067;5568;5711;5975;7425	3230;5743	188;979;5678;5841		1453;1922		5148;6496		505;2089;2214;3226				2742	3105		313;1928;2842;5867	954;2130;6654		1957;2611	7447;7468	1013;2099;7216	1657;3243	3155	6554	1175	2568;4154	42;222;3350		2198;2857;4878;7622
hsa-miR-3144-5p			2031		6322					6022			7186	7164		3506		5080		4910	1776		3305;3464		3477;4811			2288	2077	3570									4886										7344
hsa-miR-3177-5p		4516	569	6878		5461;6345	5434			386;1235			7688	2516	2630;3112;3687;6221		6060				3118;5112			2274;4718						6210	3246	7671				6929		5745	3266;5446		2936	2956;6542;7141					2401;3752	4606;5620
hsa-miR-4700-3p	5409			5304	4701	6418		7172		1343		5517			3718		1180	3758		7182;7382	1107	5452;7396			5715									2079;2383;4673;6896	520;732	5253						4346							201;3447
hsa-miR-7856-5p	859		2246;6718			2301		7053	1814;5261				2184				185;1729			2310		551	323;2988	1943;2345	6782		3416	4667					2119			3772	5921	6322		3780;6850			5925					5319;6242	4071
hsa-miR-593-3p	2753		3817			629						2548;3020	3475			602	3279;5619	146	3199;3931		113;539;1696			3147;4246	1332;1839			3046	3336;4602						1058		3928	2853	3973	1599	3462	3764						3447	3191
hsa-miR-885-5p	5946			7215	1869			1920		6629			2594			6681	765			1928		6898				111	5362		5120	1288					911						1956	1244		1043;1537	6699			6705
hsa-miR-6771-5p									6891										3897					4045	6643					4155																			3146;3596
hsa-miR-6866-5p		4003		1717	6855				6998	5015				6813;7200				5087	2194;5216	5510		3715								878;6389				2120				5086					3466		2610
hsa-miR-6867-3p	2458		1909;6782				6349;6576				2485	2134;3789			1687;2129			1694;2136	2967;3853		2841		112		1492;2423;4096		245	2742		1889;2459				431;2617;6279		2658		1909		2627;3568	6378		1930;2659	1559;2142
hsa-miR-5197-3p	969				7325		2759;6826			5942														7374					5471				7163			3629		3919;6491				5652					3201;6122
hsa-miR-6852-3p;hsa-miR-3909	2462;3504	2911	481	3350	2525;4205	1072;2800;6189;7178	5710	2576;4858	1076	3851		598			576;5334		4913;6824		492;851	4564	4395	2708	3908;3950;4487	4749	533;2508;3505;3597	5546	2520	5472		621;2463;6314			923;1304;1850;2618	2462	969;2700;3136;6836	2735	2702	3250;3382	473;3144		5920;6849	258	394;3622	1239			6569
hsa-miR-1343-3p;hsa-miR-6783-3p	979;1059		609;6700		737		1372;5076				6743		3324	3228					4956					7280					2952	2991;3279		3229		5938											2438	2418;4189	5786		642
hsa-miR-651-5p		5696	664	5493	6046	6100					5496	6141;6351			3633	5905			6667		6785			3846			5596;5608;6058	1005;6167		6178	5880;6051;6096		5932		5836	933;6109	949	5713	3533	1721;5914;6124		6090	769;5939;6149	3577;6822	14;3386;5393;5606	3366;4045;5384;5594;6347	3454;5473;6079		5992
hsa-miR-544b	3430	4868	5940	4545;6768		6394		6336				4959	4219;4911								202;5621;7391		4839				5507					4745	5379	530;3181;5556			6685									4116;5989
hsa-miR-544a	3932;6514	747;1098;1397;7312	4288	1845;4880;6394	402;3675	1084;5089;6965		1847	918;7450	756;958;1973	4700	2787			1380;3135	4608;5867	5336;5437;5963;6095		872;7417		3703	2075;3093;4853	4178;6444		4659;6861;7086		281;2745;4822;7259	4758				6487	432;5329	1066;3043;4661	4729	4474	647;691;1094;2960;4441;4981;5278;6003;6933	1396	3038		1145;1575;2123;3014;4065;5979	618;952;6022	2583;5564	3124	1130;1286;2733;4529;4748	409;1686;2713;5976;7106	2623;3363;4453;4918		426;7601
hsa-miR-338-3p	5365	3463;4044;5357	1218;4596	3460	1140;6408	5974	2328;2575			2712;5455	3468;4054;5367		3034	2295	4679	1511	36	1664;6781		5719	1454;1883;5288	2414	2180		1546;7421		3423;3975;6957	2440	3451		300;5754	2296;2942;4979	2324;6665	1206;1503;6298		3808		3471				3050;6634		371;5758	3402;3838	4951			1164;4676
hsa-miR-6732-5p	4675;6875	6559	6706		4594		4976	2769	2;5358;5451	3722		4843	6252		5461	4437		3534	1828	3486	5490					2606			5727;5851		3371	3251	4846	3691	4477	4814	6103		3960			2197		4822			4137	4589
hsa-miR-6826-3p			2942;3655				2980;3412	1185				4010			1294;1349;2114			1301;1356;5732	3473		821		5206			1358;2078			6886	381;2535;3314	381	357			898	3568	4422;4695		1197;1252;3570	3255;3498;3517			3582;3812	3049		421	3293		647;5062
hsa-miR-629-5p		5730	6613	5116							6738									1662		6146																6751
hsa-miR-4786-5p			969				2137		7245								3371														4849								5873										5339
hsa-miR-6511a-3p;hsa-miR-6511b-3p					5391;5578				5754	2424;4808					4857;6841	4572					3422	6537	2390	4358					488	595;6224	1992	4890					1823;5173			1967	2171;2771		3992					6644
hsa-miR-6786-5p	6703		1523						4045					3293	5699			5404	1938;4988	4251	3560						3118		3215		3434	3402					5476
hsa-miR-4753-3p		3286	924	1213			5995		3634		3257	3252;7247				3779;4817;5737	942;1038	2785			742;6006;6920					71	1012;3209;3554		6690	1023;3307	2173;6402			945	2075	3430;3916	5028		360;3025;6912	3924;4988	1512;6338				212;6687	3103	3617;5061	2996	4239
hsa-miR-377-5p;hsa-miR-6086	3979				478		5928	5942	6202		2678	3845		4950;5834		3473		1376;6143	6549		11			3393					2001;6849		4306		5604				6682				937		6034		3167		5135	6563	502
hsa-miR-133a-5p	3268		683	2255	3141			2393		3640		3663	5635	6605						735		7762			1975			297		7137		4278		4452							6431						3252	4615
hsa-miR-4685-5p;hsa-miR-6837-5p										4519	3125								4287							3866			4073	7146							6914		3891	4313	3635								3659;3671
hsa-miR-3200-5p								5190		2467	2573	1082			720			613			3790					615	2534	1114					582;4633			2560		6843	6677										1500;2004;6676
hsa-miR-4498;hsa-miR-4492;hsa-miR-762;hsa-miR-5001-5p															3493			211	3705;7672	737		74			3225;4959	3427;3478	4160	3865		5048;7427	3447		3317			672	7273										3173
hsa-miR-6509-5p	2307			6383	2050				3228;6360;6528		5663	2233			5895									5732	5539	4671;5905		6116					3562		3774;4308		2227				214	2166				1928		4126;4251
hsa-miR-5006-3p;hsa-miR-4755-5p			2560		773		3183							8072	6251		2158;2464			2966		1220	6054			2230					3106		6207				1084	3631;5800	2760		1135	2637	2112				353;2083	2874
hsa-miR-6838-3p													2856				1358;3799					2700						5032		5246		2764			7009	7386	3538		2887								4690		2806;4266
hsa-miR-6863									5629										6076	4615;6017					7280		5053					2906;5535	5076	3294					6527;7495;7685			422		4301
hsa-miR-541-5p		6466		537;2374					4979	2163	5076;6476	5165	4875	4823	2657			4888		6430	5013;6975	7749;7889		4518;4800	2081	2666		5182				2420;2544;7689	2572		2654;7512		2595		2436;2560				4962				5628	7366
hsa-miR-130b-5p	7251		923;2706				789;5994		1787;3633							1276;4816;5736	941	200;2784	1174		6005		689		4601				1055;6689	1022;3306;6675;7406								6760	3024	4987					211;6686	3102	4457;5060
hsa-miR-619-3p			4527	4010;6976				3685				3601;3637					860			7623			1117	3269				3561		2640;5253	4807											1705	3379;3385;4517	5091
hsa-miR-656-3p			6373	317			2620		4447	4344	7071		6941	371		2605				578;7786		8;5589		5401	1010		95;4959		4396			6951	7881		719;4830;7218				7666				5571;7636			2333	2891	300
hsa-miR-3606-5p		2067		6712	5958		1774;2582;7864			3952;4188						6204		5372					6379	981	7561					6759		5759		6252												125	2586
hsa-miR-6739-5p;hsa-miR-3153;hsa-miR-6733-5p	2642				2423;7236		2916			5720		7307	7846	7864					4635				5558			5864	3034				4598	3957			2726		2599		6999					4539			4089
hsa-miR-6807-3p;hsa-miR-217	4607		2525;4275		2764			788;5195		1559;6651		1564;1996		679;1311	7798		2001	2933				2629;6873	2522		2556	7744		1590	2559	2858	1905	1449	409	1120	6272	5207;6979		2513				2058;5354	1360;1792	4207	2540;4951
hsa-miR-8059;hsa-miR-4471						5982		2099	176;7734				4213;5878							6003	6999		6553			7099			5006				5817																5483
hsa-miR-1913;hsa-miR-324-3p	4214		3236;5349			7621	2594;3509	6406	4190;4918	4960		3767	6096	772;4138			4153	4550							826;1060;4508;5681	4452		5003			2696	2201;5886		1778;2928							721;4375	6724				3269;6758		1057
hsa-miR-4710			1065				1042;3659	1159;1361;2826	496;6261;6925;7513											3490						5118					792;1266;3388;4531		3306;5062														4227		6908
hsa-miR-4718							7494			5064	1540;4503		5992	1264			1279							188									1684							831		239;2521			4446			1784;6078
hsa-miR-4719			209;4582	6697		7410	244;645	3982;6296		6841	107;5084	3129;5883;7159		3955	1255;3878;5672;7301	907	1307		6302	260;2434;4043;5550;7339	759	417	6852	340;5524	1957		6473	626;2359		5813;6851	26	2071			150;255	1240	1399;6389	1003	1082;3778		4868	666;3735;6417	5680	1250		4217;5915		2319	270;4974
hsa-miR-130a-5p;hsa-miR-23b-3p;hsa-miR-23c;hsa-miR-23a-3p				283		2043				26;303								2534		3352;6262	3108					2536	6432				1884		7802		743	5282	1075				2586				6190	884;5666		6190
hsa-miR-101-5p	6146	5893	6660			5864;7375								2403		6750		809			1855						4910		829			3894	2340						3055				2226				1305
hsa-miR-34c-3p		5173						245;740;2449	6460	3469;5531	5183	1034;6835	7279		909;3145;4229		480;1993	1822;3152		5047				5661		1824;3154		6045						782;1268	1941	949		848		915		6568	830		1463	900		1050	815;4002
hsa-miR-1306-5p	2450	3046	463;6446	6113	3220;3451;5386			4780	2495;5061;5283	3278		3075		3172		3540	5234;6594	3284	1749;3722	1222;4765	4557		4062		5156	3286	1304;4561		30;2881	1875	1195;5220		3186;5627;6011	240;499;505;4200;4923;6533				4034	3611	1266	814;4239;5159					3387	3340	1383;4747	3238
hsa-miR-1307-3p			1206				2641																		3130												2708												5915
hsa-miR-4652-3p	2721	2770;3242;4114;4174		343;750;4286;4694	964;5519	3788	1578	5734	1180;2551		2772;4424		206		16	4071	1781;4760;5708		1253		6060			4538;6623			5218	7335		7200	988;7635			1191;4986	1681;3733	6992	1209;6984	2769;3636;4502		4867	898;4836;6960		1242;4490		3492;6019			539;5816	991
hsa-miR-7151-5p				5166									3978		823		638		7452						2449						448										446			2236;4118		4292;5019;5577
hsa-miR-1292-3p	2889;4159								459						3409						1237		3650		3678;4889	3409;5426				4856			4228	4963					3306
hsa-miR-6508-3p	2127;7221				6865		2071				4087	2260								3057;5482	2105;3949		2447		5103				6049					5934									2056						6171
hsa-miR-4430;hsa-miR-3652	4797			4207		7091							5129								6121	4781			4396		658		7225	3017						671	4909;7272				2410
hsa-miR-6516-5p	2438		398;2146	4670	60;7044	902;3175	2287;2562;6890		1974;5892		3405	957;4328			5346		2761;3396;5183			176;3050;3107		3086;3930	389		406	7568	3181	989;1739;2502	2698		3591;6542		2856;2913	4533	204;2938;2995	2696	850			2665;6830	5520	404;1559	753				1095;2517
hsa-miR-376c-3p	6159		1866					2151						3743	2196;3842;5690	2250				664;3423		5508						2120		1843;7276		5488	3226	1851		2225	2941;4644;6346	6003		2194	348;2331;6319				1809			6360	6492
hsa-miR-7113-3p	2457						6575			1317;1679;1688	3159	3797			1686;2128			2135	2314;3852		859;2840;7077		587;1328		2422;4095;4386;6107					1305;1872;3431	4477		6111	2616	15						6377		6784	4334					6545
hsa-miR-3912-3p																			2627	2547																				101	528	2680
hsa-miR-5008-5p	2004;3345				5642		4509			5013;6170					3990				4292											876;4520	1263			3836;5553							2310		3455	3037;3587	5566				3522
hsa-miR-5003-5p	1402;6307		3936	3959;6055		806;3368;5116;6860;7396	1929;6208	4494		396;2419;6310			4081;4102;7303;7435;7800	3967;7457	1525		3921;3934;4388	139;637;4025;4650;7334;7348	1922;5398	771;7168	3284;7093;7703	700;4072	3810	658;4316	6911	639	448;1848	965	4332		734;3011	7325;7381	5614;7274;7311		3857;7173	4522			527			728;3107;5364	385		1833	261	175;613	756;7116	628
hsa-miR-6089	20		4566		4505								4626					4675							6631							4550																	5866
hsa-miR-6818-3p			3818	1215;1440				5232	2354				3476				1532	147	3200;3998	273;1102	1697;7886	3006		4247	145		1014;4876	3047						5644	1059;2953	1631			46;2905;3974;6914	1600;5527	3066;3695	1622			6007		2770	3014;3448	464;664
hsa-miR-6087	3125;3368;3427						3684;5304;5888		5537				3449	6966			1195;7749	5085	37			3713					5241			4844	499	6816		3088
hsa-miR-6084	1489			1146	379	1366;1425			2410;2641	257;2042;4421		967		719			7507						4220	692				999	3455						1565	912				1271			763						403
hsa-miR-6082						5050;5842						7556		4083	4023	4188			639							2437										6555			29;3923;5602								3661
hsa-miR-6083		4652	654			1767				5154;5220	4662	4991		4772	724;1481		2873;5484	731;1488;1937;4837		4628;5207		1146;1437;5151;5586				733;1939;7734	6792;6930	5791		7684				6775		2417		3053	621	2449	5493			2029		2170			5266
hsa-miR-6080				7261					2475	451				6091	1873;2443			6342	3486;7638				612		4566		2181						6370		2440		6061;6629			4706	4741
hsa-miR-6081	5466;5888	4419		4636		192		6024;7858			4639						6118	5431		7072;7546			6900				924;4572;6484				4252;4930				3394						4954	3680;5507		4019				4824
hsa-miR-6847-3p	243									4869		1731	2268					1118			4609		6274		1534	2298			4411	2779		2176	1622	70;1488;2048			3843		1988		3834			1785
hsa-miR-526a;hsa-miR-519a-5p;hsa-miR-523-5p;hsa-miR-518e-5p;hsa-miR-522-5p;hsa-miR-519c-5p;hsa-miR-520c-5p;hsa-miR-519b-5p;hsa-miR-518d-5p;hsa-miR-518f-5p				4378						4158;5017	4997									5729					5405			1395;7349		6391						7057	907;2789;4722;5145										6496
hsa-miR-604			1547;3613				2157	1497					3021				579;3243				2026;3622		1763								3439					2973							4978	946;1837
hsa-miR-607	266	3502;4237	3213;4726	4406;4522	700		5320	955	7459	5126;5168	2360	1583;5038	5186	5146	5130	4467;4614;4767			1266	236;2062;2689		1583;1961;4751	4925;6399	2370	4972;7456	5107	493;803;4504;4543	5055;5241	4686		2731;7396;7520;7528			6356	1245	2124;3179		137;4414;4570	3219	981;1203;4674;5454	4691;7065	2728	2712;5045	4440	3707	3683	4411;4555;4594;4888
hsa-miR-606			6554;7263	2070;5725	3759						7189	5702												4421			741;1589;4829			1546	529				936	5563		2093	6810	355;3751		4153					4972
hsa-miR-601			2241		1566								2756			4157					6764		2457									1070									2739						4133
hsa-miR-600		5931	7421				6547		908					4405										2796;5302					290	475	4738		3692			179;1362		3912		7144			1165	114			6295;6392	5040
hsa-miR-603				2211					1013;1384				784;3853;7526	593;692;3782;3817		655	153	184;1546		3234	920;3185;7563	1569				7273;7317					3005	692;1408;2871;7342;7500	3750;3917;6130;6375	6843	353;2741		2902		566						897			187;1339;2920	1560
hsa-miR-602														5304	5291								3202		3198					362		4624	7290;7362	4715					4979					4180					5027
hsa-miR-4535			4998	4204;4217			5796	7509			4220	3598;3646;4132								1134				3302				3552;4149;5435		5182		3175		4772				4069	3182;3468	2971;3464		3652;4272;5259	3322;3382;3388						2645;2895
hsa-miR-4537					5158																		4009
hsa-miR-4530			1295		6785	594		2909		1194			764;3360		4654;4895			4847;6354			358;4729	778	3122;6267		3150;5054;6320;6574	4749	4026		3974					328;2145					411;645;1350;3254				4897		4135;6727	2109		515;2424	6734
hsa-miR-4531								2054			21																							3932				3072	4822								442;6719
hsa-miR-4532	1072			3082									990						4123										4271	4305;4459						4330					3593	4039
hsa-miR-4533						4819				1390;7009	4544			7037								5690				5473				665;7473		5662		6931				3099;4552								5078
hsa-miR-5000-5p	4648		1258					5030					382								6638						1228	5015	6902					97				961				5147;5318		4052		52
hsa-miR-466	3515	1825			3103	7500	6900	5982;6696	1551	6515		161	179;2029;3842	1936;3977;7407;7432	3252;4120		6355	1827;5717	2951;6740		3277	2055;2823;7314		2862		1829;3261;4121;5622;7299;7344;7693	2570;6848	6653	5454	1214;2826		1018;1937;3747;7964	1381;1965;3041	2917	2047;7109;7117		5885		3155;5280;5529		7112	4697;6539			1959;5258	744;5237			2085
hsa-miR-3184-5p;hsa-miR-423-5p				4422				57				4407					4942;7021				192						4032;4364	3868	4551										5261										6905
hsa-miR-198	6037;6775		259;2125		2267;4047;4666;6473		7371	3875			1146;3996				3353			4942	4202;4489						3374;6017	4844								87;3554;5846		348		1143							6884				6422;7022
hsa-miR-624-3p		84;3023	6064	5740		3950;6891		688	7376		5776		4334;6034	872;4662							7638		98		1369;3398;5115	3844;4628		358	3370				7617		6119	2434		6584		5679	6078		6186		469
hsa-miR-4279			6201		1761;5309	2214;3589	224;3302;3533	4520	5461						2069;5660		3215;4705;6370		1348;1467;5446;6068		1398		4944		4538	434			2901	7032	3478		58	4864		1115;2016	737;3584		2017	1078;3522	797	6974			3209	389			1779;4882
hsa-miR-561-5p					450		2451			2165	6960		552								6810		4303																5055			6818
hsa-miR-6847-5p		6426		6149	609;4663;4685;6470	3429	569;2177;2460;2713;3161		7718			933	6184;6667	3372;4529	4732			5665;5975;7082	1917;7125						3344;6609	2544;6080				4685	7106	5416	7079;7585	3613		5585	6484		6179		4703			6290				4372	5146
hsa-miR-6501-5p	510;2730			7219	2941	7717	262;2267;2907;6382;6757		6541			6511	531						388	2925;3194	2464	1714	7286;7422		7508		7128;7193		5566;7421	2839;7544;7605		2620		7186		76		2672					4026	1947;5509	6473;7100		7155
hsa-miR-6514-5p												6386	4830					5554	3597			7495						6833					1434;7456				5495					6318
hsa-miR-3159			4798	536;2373				4680		6112	6592		4874;6042	6017;7928	4812;5094;6013			4887;5169		5885		4994;5084;7888		4289;4850;6822						1272	5917	7688	7582		4684;4966;7511	4615			5897	4950			4451;4961;5976;6981				6077;6900	4915;7365	4602
hsa-miR-6747-3p	70;491;1085;4619;6204;7380		2488		3250;5737		3466	6051		2374	4676	4128;4395;6978	4915				3484				2937;7029			5868	2028			4145	1888		852		7105					1842					3930;6024;6130	6216					951;1193
hsa-miR-6500-3p		3343					2568;3226;3711		5710		2943	3172	2960	3617	1620;3566		5090	1627;3804		1150;1460;4939	3731									374	107;6569	2484	7374				2531	1447			970				2892		4504		828
hsa-miR-675-5p;hsa-miR-4466			6972				7717		6433			7543	900				68		3937					7164	6930					2346;3471				4488;6646			5356		5711				7337						3497
hsa-miR-548e-5p	3785	6946		60;114			2258;3941	2893	85		1694	6632	7816	3749;7835	1658;1998		1498;1585;2427;6315;6446		6467;7138	3960;4217;7681		4128;7706	4952	1551;3919;6277	2390	4247;5918	1940		81;162;606	5978		3931;7824	3895		1995;3850;3862;3872;3985;4003;7646		424;507;1582;1997	129;356;657;3569;3576	4699;5311	2757;4956;6414	360;373;502;599;3928			5519		82	1192;3685		5535;7267
hsa-miR-4444					2920							5371																						2094
hsa-miR-548ap-3p;hsa-miR-548t-3p;hsa-miR-548aa			7158	5869		4897;6113	2097;6640		3723			6505			4716	6068	4877			962;7489		882	5571		3638		3460;5813			7266	2819;2931;6389		5523	7237	919;3944;4112			7363	753	922	7225	5947;6380			462		483;1551	931	3034
hsa-miR-497-5p;hsa-miR-6838-5p;hsa-miR-15b-5p;hsa-miR-195-5p;hsa-miR-16-5p;hsa-miR-15a-5p;hsa-miR-424-5p			1293	4631;4634	5918	1138;4032	301	1646;3998;6022	1147;2314	1192	4637;6875	433	4000;4145;7059	4066;5593;6149;6785	3914	4836	266;1446;5159	6442			1610	776	3518;6125	3916;4109	2662	6755	4570;5312	1801;2872	1466;2012	2595	2789	3937;4084;6184	3841;3892;3973	868;1408;1754;3635		1507;4207		619;6897	3811;3814;7103	737			4055;4067;7359	1655;3645;3648;3651	630	4925;6231		3878;4822	6272
hsa-miR-5189-3p	2628		3180		7513;7529	2769		2758	365	5693	2887	6721	25						88				4790						7418			5935																5852	7550
hsa-miR-942-3p			2881;6490	1963		2480;3259			5771			6797	4933	1659	101			99;3115		2489;3988	89		5663	7214		98;6239	1117		1525	4728	1495		2298;6559		2403	3118				3087	5089	1492	6601	1902;4718		6692
hsa-miR-4640-3p			3368	3899;3908;4310	1206;5583		1990;4947;6355	2754	2842	5330;6250		7406	2201				4250		756;2360	4438	365				4818	1305				2959	856			1933;3468	3445	3638	4070		394;5348	6467			4370;4781	720	3674			5461
hsa-miR-6813-3p			4071;7390		1576;5171;5866	7803					7053		5539;5957	5932	5913;5928		1680;3310				2388	5924			6299				7239		5065	4376;4466;7086	1151;2290;5728	5401	5788		5807	7081	5680;5812				5891				5425		5812
hsa-miR-33b-3p;hsa-miR-519e-3p;hsa-miR-515-3p				4292	5686	4573		1929		4382;5666	1598;3145;4739	4399	1064;6572	613		6443	3540	4644;6584	1370	6125	6670;7087				458		7002			1810	1737	975			5095		4204	3784;3853	1401;4828		6612	4467;6767		3160				5035
hsa-miR-4665-3p																	3223				3433									3563
hsa-miR-186-5p	2051	2025;7329	3895;3964	2408;3642;5998;7102	4142	60	1162			2079;6571	1556;3562		5752;7970	5730		2276	3882			2954				6974			5190;7212		7083		2261	7837				2373	414;5554;7016;7192			7036				6873	2009;3602;5889	1064;5877
hsa-miR-1915-5p	1820;3762		1162			6372	2130;3180		3522	3159		2922	5788			452	3686;4198	5095					340;1162		178;3557							5801				4284	6396			3559
hsa-miR-378a-5p			6109;6442						6771					3	1328;4866	1852	2677;3797	6231	5535				5876			1167				6580		332			2748	5858	5182		6043			7730				4879			4738;7465
hsa-miR-4534;hsa-miR-8082							4917					5943	4831;7779					5555	3598	7075											4255;4338			3098				3074					5741						3993
hsa-miR-4777-5p	700		6016	3178	2242	5377	4039		2348			7203				2793							2455							5322			4666			4762				5523				1182;4736			3931
hsa-miR-6763-3p					6643			7792	2296;4313				992;1164	1166									620		651		3170			5517		903;1075		3560							3416	3196;5207						3339
hsa-miR-3189-3p			4070		1575;5170;6234					1576			5956;7075	5931	5927		3309		7171;7530		3467	5923		3399	6298		2876		3641;5010;6683	4435		4375;4465;7085	6993	5400	5787		5806		5811				5890		6122		5424	6852
hsa-miR-4784;hsa-miR-3150b-3p			3080	6344	3512		567;4416	3206				7238												988	3342												3301									5986
hsa-miR-19b-3p;hsa-miR-19a-3p	179;3962;6549;7273	7334		658;7258	6555;6986			5858		168	681		225;3227;5613;6437	6507;7743			3082;6715	7693	3483	2797	3726;5846	5568;6364		7312			2959;5137	6178	5313	7293	5291;6893	7778	133;6367	2321;5853	2688		1104;2561;2974;5560	7368	5071		1155;2615	395;5704		4297;4931	6818	7002;7096	4529;5176		1074;7403
hsa-miR-3939	4223															879																7330	7329																4227
hsa-miR-4727-3p					2857					7340	3933								3806;4617	5369			1401;6672		3499;5895		3893;5466						5593			4580		3968		5550
hsa-miR-3935		4167	6841						58;4181;7704	1906					4556	5484			6258			7579		2933;5578				7448	2380;3501;6033	6363	5488			196											5194			5340
hsa-miR-219a-2-3p		112		845;4776;5438	4821		3994	5876	4437			1514;5823		3704			6405					1006				5507		305			6866		3864		7392	6922		1433;5036		6769					103;4871;5429		6138	2561
hsa-miR-3937	1792;7229				1819			2905	3779;6749	2874			5063	1252;3350	7043		7410		4742		6839		1768;3718	1117								5194		1022;2330;5005;7328							5487
hsa-miR-3936			2371;3331;4187;5551			2754					686			3250		4257	7047				5690		7124		3329						2663		2814;7009	4082															3501
hsa-miR-4684-5p		1454			6595	3607		5230	1615;2235	1982	1456	491;6648				1654	1528	713;2838					1297		5739			528;5176			1623	352			540	1629	1681		44	1451	1735	1620	4012		757	3861
hsa-miR-1233-3p			5802				3192			6797		6875	5686				1981		98;2668		1227				3657				6323				6529	2726			6565									6091
hsa-miR-431-3p		3919				5167				1201					171				1166	831;3557			4902									68	38;1843;6514		130			3177	68				4892				5282
hsa-miR-6806-3p;hsa-miR-3928-5p	7255		876;5129		3227														5354				3095	109					5032					629;1491;1590					639								3146
hsa-miR-296-3p	4515;6634;6730				5068;5948	3179;6195		4962	6674		3896	6178;7177		3867				1449	2781		2467;5872	4878				4039		6262		3094			3302	2213;3914	5219						4889;5868			1950;5436
hsa-miR-4661-3p	1493;6133	3937	662;5470		4682		7183		7534	1387;6743	6607		2523	7061		5903;6686	4445		1914;5830		268;6334;6799	7053				4612;5338		1003	6697				531		5038	3528;6576	947	5711;6620			2597	6856	767			5592
hsa-miR-1179	6091							361				4139					34					1648	3656	3786	2685			4156					2354	1568		974;3886	3899	2604;3566		3894	3890		3941	369	6745
hsa-miR-4790-3p												5381	331;3800		5530				1337				7522			2613					5031	5957		2939			5072	5917	5405			6592			1547
hsa-miR-585-5p	5169		1584			638;6914						2046	6289		3105		475;6773	6845	1726		2259					3114				1795	4415	5649;7582		377;6862				3454		1957		7379	3024			657		864
hsa-miR-767-5p	1800	1331	703	1657		2006		1696	2574		1683		2882;7361	6355	6354		1752			6226	1197;1754;1919;6015	1911	2304;5915	2678;3969	4320	6334			1726				1821	1812					1809;6235	3102;6496	1959		1851;2743				5105	280;352;1921
hsa-miR-1273h-3p	2570	1031	1871		131;7462	180;4186			4599;5760		3114			3464;4381	5935		1246;7040	6007	2929	6323	6252;7461		5502			5350;6402		1930;2810		7336			7657	2720;5408		1191;5071				2877		3907;6080			7018		6870	6251	2723
hsa-miR-205-3p	4901		1938;4905				5565	7283;7306			444;1678		6920	6898	2497			1908;6969	2258		6185	1906	407;1935	4264;4378;5770	463								802		1898;3339		2071;3011;4476		2400	5537	4408		4540		3397
hsa-miR-548av-3p	1243;2027		163;442	1662			56;1481;2402;2414;4308	4982		1561;5093					7556		2003	6931		6731	7230	4100			1571;2016;2887		1895;4495	2937;5217;5932			2152		2072;4191;5128	5610;6347		421;1834			1790;6740	5313					4953		1329;4637	6629;7549
hsa-miR-766-3p		3465	270;2897	521;3119;3462	6410	839	3833				3470	4105			847;4656	3445	4341	860	3641	1219;5919	360;6161				48;5056			4122	557;563	3641				1505				3473	6818	6753		451	3907		3404;5469		626	517	1097;4638
hsa-miR-888-5p		1020;2359				217;7538	1055	443		1960;2887	1025	2637												933	6134		1626		2404	1711								6991;7209			2637;5111			4228	5094
hsa-miR-5707	3989			6747		3378			2004			4353									1817			3988												7135						3169;3565					2487		5699
hsa-miR-4732-3p				571	871;5120				2762	1677	6041						4779	7527	434		6268		1326;2978		1360			3749;4023			4118			738;3243			5042				5025	6910		725;5674				1349	898;1872
hsa-miR-6890-3p	4216;6998	1093;3848;5362		6332	2605		2053;3511;5105;5744	548	1381	4836		647;4469;5905			4620	3997	927	6671	4401;5318	4427			2560				3773			906;4718	5475	2716;6617	980	2930;3171	1342	1498				4186	1077		443;4266	577;2826		4239;5254		1119	2623
hsa-miR-4694-5p		48								6859	7245				4766;6891	5094						3029;3853	6465			6865	6242		4422									7276		3775	1259								3330
hsa-miR-181a-3p	4301																								5271																	1193	5654
hsa-miR-5701		724;2915;4694					7375		7352		726	4451	937		1647;3751;6173		6582		3281;5893;6715	1466;5634	6623		1695	1105;1663;2356;4250				2648	1744	2467	5514	887;3435;6206		4514		475;1455		723		1424;3866			2418;4248;6739	5318	6178	2843;6055			945
hsa-miR-6830-5p	5376			68	7218	6382	2450		1499	1431	83;1971		4167;7577					6631			7821	1010;5729		71					822;903		3598;4553		3903				3940	83	4714;5054			3592					7130	3523	7164
hsa-miR-4695-5p		6181;6993	3267;3885			5903	4407	3		2049			4628;5133		4602		694	4677			2660	4733;5778											6182		6086		3027		4483								6101	4423;5579;6770;7391	4016
hsa-miR-550b-3p						3							7521		7438			7506	1461						3021	7367		1189				7495		7371					7308										2961
hsa-miR-653-5p	6332	4602					4984			6773	6080		1028	935		1146;3216			2776			758;3726		212;1340			681	211;5162				939	1780	3393	5263		5986	4512							6986		4500	4037;5705
hsa-miR-5571-3p	6796					5521				1513					4494		4214	4038						3413											4879									2936
hsa-miR-1238-5p;hsa-miR-4758-5p	2146		88;5061											234					2985;6196									4705				5069					3878
hsa-miR-520g-3p;hsa-miR-520h				4295;6873	2671		2366								4449		2895				3723				2925;5068;7313				1206;7106		217		7127			1828;5665	3229;3786		4330		3162			4840		458			7475;7507
hsa-miR-495-5p					1978							326;3924	643;7906	6872		2465													7039				78;481					2674			848	677	122	6202			6002	7682
hsa-miR-545-3p	1149;1397;6381			1495;4653				3106;3996				3238	6394	4225	2842;5407	1452	6547	6440;7500	1602	6580;7447		347		2969	5096	2394;5384;6688	172	3264	610;5299	5030;5982		36;3935;3984	3890;4034;4654			858	543;776		150;2288;6815		1709	74;5595	227;3031	214;1653;5162	2461;4560	4533			3912;5284;6009
hsa-miR-4799-5p	2489	3472;4782	2252;2519;5094	1857;3469;5464	556			775;5818;7820		5518	147;829;3542;5170	353;7317		7120		7111				630;2215;2667		2741		6848;7468	141;2489		4461	255;390;1965;3053					7066		462;5816	963;3794	5994		2012	7078	4936		6825		71;709;2140;2404;4849		4983;5453	6919
hsa-miR-3065-5p		270		4332		5114	1845	5260	91;4930;7317	6308	324		5702;6734;7634	3965;6715;7767	4836;6714;7269;7560	886;2267	3932	4372	300	4784;7196;7258		7288;7423;7550;7731		2585		2851	4268;6205	468	1377;4510		7260	6175;6747	4046;7097		3855;3989;4123;6562		2213;5225	614;1187;2715	2745;6595	518;3757	355;2267	7404		1747	2947;4236;6143;6777	2441;4941	191	3947;3962;6511
hsa-miR-136-3p					511;824;1802															5684																											866
hsa-miR-4798-5p								3660	6056										3949	5680								3662			7778	3043										7716		2437		9;788
hsa-miR-4778-5p	2722			2619	3881;5520	3789	2184		1181	5860					17				1254		380;6061			4539;5976	1744		2733;4894;5219;5636				7636	3684	659	5648;6074	3734		4140		374	4621	4129	946	4491;4701				1263	1501	3890
hsa-miR-4707-5p	295;3237;5283							5484	2295																758	5193						4714																	3484
hsa-miR-4433b-3p	2291		7315		4945		3859			6901			5808	5786					4153;6701							4744			314			5821;6658;7554				6143	3409		4855	3545
hsa-miR-624-5p						6656	546						4586;6114	4909		6251;6947;6992						4556					747;4923;5996	4130	4959					5686	4086	6479			4393;4405;4450	4116			6534			3812	4189;4351		3865
hsa-miR-3605-3p	1229				4022				2428					5344					5718	5266	5247									3415;3898	455	3384;6874							6720										2823
hsa-miR-3713					3898				3286		4645		1156	722									6590											5920											6494
hsa-miR-4421;hsa-miR-5699-3p				4503					7190	1314;7269	5687	5284		1075	879	75	3477		3014;3308;4000		856	905	3989			888	1135		4672	257	568		3173	852		6202		4224	776	4711					5436	4386	1839;4687
hsa-miR-549a												5803														4765	1630					7140										4395;6191			528;2039
hsa-miR-5584-3p			7129		2579	3106	1303				1246						789				1535		7192	1098;7263	1211		7041	5085			2765;3033		2151		1460	332;4804									3856	5208
hsa-miR-4704-5p						3835					3901			2512;4677;7503			2800		3489		918	6311	4260			137				3713;6919			5988;6373				2900				5887					5792	2113
hsa-miR-188-3p	3791		212;2185;7397	6058	82;3092	1403;6170			3935;4555	6362	7037	4570	1654	3168;3240	3021			3028;3293			7706			3562	4426	3030;3295	1440			6947	4229	1750;4010;5908							2924;3189							66			5888
hsa-miR-4529-5p			5276;5411		6864			6518;6656			4086			7071	1276;7483					2658		833		2188	5102		4814			7696									1104;1176	171							6033	5540	5756;6170
hsa-miR-6749-3p					913;1150;1699;3381;4457		3528;3540;3717;4884	1203	5459	1690	3161	1394;4573	2289		1358		6368	828;1365;6915	1003;1745;3625;5343;5444;6066	4860	838;1396;2625;7079			3377		947;1272	4116			1631;2538;3433;3538;7314	4232			4850	1001	3563			1261	3520	3597;3672	6915	1190	3052;4113					940;1174;1717
hsa-miR-664a-3p		3664		6205						6833	6472	1500	195;6745	97;6801				1493		2191	7182	1638;2096		6388;6670		1495		500;751;6801;7161	2780		34;1880;2026;2537			1689;1838;2523	2593	140		1497;3673;3677	115	1843	3144	2534		5491	7009	6342	1890;2481;4925	2977;6725;7229
hsa-miR-548ah-5p;hsa-miR-3609				2097	5426											4802	2192			5194	7855			98	2652				474;7105							1595	5001	2120					5219					2361	7506
hsa-miR-4705	1885	4193		5808		6412		588;742;4942;6194		459;641	248;1915;5163;5240	821;1006		6469	1529	6007	6202	6360			4348			2108	2053	6268	346													917;7273	2191		802		3679				3769;4004
hsa-miR-6794-5p;hsa-miR-4716-3p	4867;6792	3140			4750;7239		5139		6240				4478	5453	5488		4410;6803					6960	3466;6739		1557;3389;3479			2290;4425			4601	7000	4573	4106;4145			4453		4297;5027			5529;6196				6387	3775		7183
hsa-miR-3120-3p	1398				4223;7366	4098	1588	6465			4198			4226	2843	1453;1741		4147;6252		7448	2853			183;944;6608	6177		1282				2887	37;3985;7215	4035;7206	7201	3844;7452		544;777	183	151;7295		543;593	75;2884	216;228					3951	671
hsa-miR-5587-3p					6642				4312				991	897;1165					4124		3517		619		5677					872		902				4331				3474	3470			6470
hsa-miR-6811-3p								4407	2686;5382	4442			5247	4549;6793	3265;4539;5194		5930		3099	1110	4996	1021;3380	2690	2637;2920	6224			3215	3996		3326;4968	5230	1024;1933;2183;4534;5192	2678	6862	3440				4224	4208	4077;5231					4078	1400	1858
hsa-miR-3136-5p;hsa-miR-4439	5759			1623								1905			4372		3794					4871	7568	15			1457			4415	4260			5900		4382	5192				5382	1340;5348	1040
hsa-miR-138-1-3p			5718;6552	4068			5628			7199	220;4438	2127;5700	5020		988;6056			995;1773	2368;5057	1872	1277			1861				2153;4840							5916			3690;4446			4500;5335
hsa-miR-2392				4266;5614		7329	2710	5758											5372	4976	1135;6783			7366		3813	5086			4563	4340				5237		6481	5624		4603			4547	1124;2968			702
hsa-miR-204-5p;hsa-miR-211-5p	2530;6248	3687	2559			100;3847		1261;5493		4038				2106;2950;8071						32	2873	6568	6615			1711;2229	3657						6206;7955		3160;3744		3051	1593;2631;3596;3630	6135				2111	1557;2652			2082		7493
hsa-miR-371b-3p	3302;4974		3561	3086				3630						6089	4947;5220			6325		498;7541	6025				5084							5256		1400							2867								5325
hsa-miR-1270;hsa-miR-620	4240		3468				5896		204									7813	6413		4276		3775	3455		7675	1004		4231	1906;6901				3378					7619					2837	3983	6471		4507
hsa-miR-330-3p	1106	3994		1401;5506	4558;7346			3993	3742	107;864;2884;4138;6088	6896	2985;4259	6018		2839;3917	1675;1748			1638		1668;2594;6588;6605	5985	5180		5290	2848	169			3782	5893;7247	244;7925		1284;7155		4049;5912	2580;2627	1223;5516	3874	4022	1538	7548	4070	211;1101;1778	651;5835	307;549	1973;3667	3928	4806
hsa-miR-548am-5p;hsa-miR-548ae-5p;hsa-miR-548au-5p;hsa-miR-548i;hsa-miR-548y;hsa-miR-548w;hsa-miR-548d-5p;hsa-miR-548o-5p;hsa-miR-548bb-5p;hsa-miR-548ad-5p;hsa-miR-548a-5p;hsa-miR-548c-5p;hsa-miR-548ar-5p;hsa-miR-548ab;hsa-miR-548ak;hsa-miR-548as-5p;hsa-miR-548j-5p;hsa-miR-548b-5p;hsa-miR-548ap-5p;hsa-miR-548h-5p;hsa-miR-548ay-5p;hsa-miR-559;hsa-miR-548aq-5p	2075;6960	4659;4895;5251	3877;3945;4129	2976	273;1714	4171;7883	4202;5539	2997	6282		310;374;1512;6151	386;5597	4364	4311	4161;7107	376;611	6910		4600	6757		4056;4275		3951		5861;7522	45;2955;6400;6773	428			3893;7612	6024			3222		5867	374;5268		34;2106;6455			4114;5847			1150;2893	42;2991;4774;6131	4470
hsa-miR-6806-5p	4884	1818			977	248;586					5023	7164		3439;6553						4887		5017				5463												5031				3793;5405							5519
hsa-miR-654-3p	1041	1010;6870		824;6046	566		4476	1725;6706				1951;2794;2824;6498;6667	1382;1606;3425			1873;5237	841	2062		2982;6707	6219	5341		6143		1506;2064			4160;5171	2795;6824	3152	895;6544;6559	7678		90;5442	5755;5920;6431	5587	6041	345;1056;1958	573;619;1001;1258;4088;5935	6702	6412;7764	6471		6294	399;442;3937	5097	1376;1991;6311	590;1692;2797
hsa-miR-205-5p	1815;5817	4011	6244	1322;2928			687;6044		1512;1864;3866		1903			1175				1947		2235		5140	5056			6549			1897		3121;7005	3082			890;4977		656;2298;2538;5232	1900		3117	716;4450;5242	3118;5255		5552
hsa-miR-4637	5982			5826		4753	5730				4718		4209				5771							3583;5275			4651	3953;5373							939;7864	5394;6569		4183;4726			4810		3738		2727	2265
hsa-miR-4636																																												4409		5198
hsa-miR-519d-5p		828		1576;4199	3942;7055;7808	4661		6227	936;5280		1882;2031;5556	2988;4487	270	5425	492	275;6072	6192		624;5417;5641	1655		6349	6486		6584	6956	728			5374	5016	175;1370	4502;6887	2532;6568	6161		1545;2674;3646;6496	827;1251;5563	2441						149	383;4268;5752	149;809	2706	1386;6320
hsa-miR-4634									745															7256						7154							1142	7131
hsa-miR-518e-3p		2505			7174											6862					6033		1427								195;5931			6589							1750		5990	2205
hsa-miR-507;hsa-miR-557	279;1419	1334;3447		7305	2744;3170	538;2152	1858	2364;6063	2242;4466	6255	583;693;1012	3941;7078		39;349	7502	7003	2337;7585;7678		6902	2158			3682	1325	1501	3143	6190		6043	3718;4132	1983;2432;3928	3033;3873;6910;7931	4799;6827		1673	6120		583;1464				36;1980	5764	2161		265	4289;6214		1057;1653
hsa-miR-652-5p					4657;6029					6049				4032	5950		6019		6658	5188;5762		3827;6165	5526	6800	2003				5578								6048	2155			5805;6021					3484		4816;5744	4440;5975
hsa-miR-6815-3p		2698;2824	4291	4418			97;3306;7743	2802			4427		885	1767				95			188							1909;3057				2000				2861		2523;3309						3193			269;4021
hsa-miR-298	4850		75;982;4320;7042			5769			2253	1643;4059		7636			5594;7218				5357	5379	5583	6791	2067						681	7480			7165	1494		399;3631			642	1516	5326	5267			6662	3477	6772
hsa-miR-297	6665	4840;7041				7032;7895			7525			5985;6473	1595;5480	5583	1616;3201		4468				646	1621;3819;6799		6838			3575;6318			4756	6231	7947			1043;2802							7217	3859;6277	1924		2962		960
hsa-miR-1468-3p	1161	1393		152;471;4651;7256		273;6490	4607	3104;5615		5834;6726			185;2262;5611;6392	4223;6367	4240	6238	3042	230		3956;7445		4161;6362	568;2074	3647;3961	4403;4922	4853	2020	2881	158			90;7809	131;7977				1713	93	4346	816	1638;4632;6212			2331;4929	617	1120;4531	2659;5941;6789	7349	3910;4059;4342
hsa-miR-3152-5p	1692;2680;6221	386;4811			1704;3064					3157	386	1884;2920					446	3298	1359			2932	2083			3300		5626					2060		613	579			3194	551			169;3817;7709
hsa-miR-2861	1296		1443		3534;5040;7404	1103;5911	3654;4690;4741		4194;6797				5249	5574	120;2077;3544		4318	6755	4284			5578	3474	6501	2031;2060;4126;6776	975;4980		4721				573;5499	5194	2788;6171			5011	4227				5480	3933;6660						6981
hsa-miR-6090					7496			1719	7616	5105			7955												7026																						3191		7437
hsa-miR-618	4778	6392	6906	5467		6083	5772				4715;6402					2161		5417	1812	2286	4898		2356	448;5101			2038		228				503;524					4723;5477				6204	5913				604;1927
hsa-miR-488-3p	4523		1574	1002	5422	3278					6077	608		5569		5443			2003		2601;5016		6453				4518		3510		5450;6738			6581	7434		1895		5824	4607	5460		404	6297		1183;1583			3983
hsa-miR-610				1094			7196	2229				280													6564			7144	7088						5030	1952;2946				3909		5153	5236			6325
hsa-miR-450b-5p	1450;1479;7033	6788	3860	1904;5944	1516;2675	4281		746;1313	104;1174;2998;3433	5322;6791	1038;6218		188;2990;6246	2849;3824;6878	3665;3791;7639	6143	2176;2831;6753	7707;7807	880;2516	7522		182;4164;4462;6420	3700;6004	402;627;1199	82;263	4010	2711	2994	1973;4579		983	93;2898;6476	6633	3622;5909	4273;6284	607	1716	96;1200;4772;5776	3909;7513	1633;2870;6362	1641;2544;5076	5020			1725		2262	6224	4272
hsa-miR-221-5p;hsa-miR-8073	1917	2451	3027	7121		2841		7648		3151			2741	2645	2017;2750		1159	2757;5364;6580		7124	7421	2752	3340;7253		3208;6104;7153	2759		5985		7330		2649	2665	3006;7392		7383	4614	2450	2653	2770	2904;5434	1770;6067		6710				2762
hsa-miR-614	3434					3853		175	946								1143		1325			7155					5858	5152								56	4330			29			4932	205				3252
hsa-miR-5580-3p						1179;1682;2424				2515			2306;4152;5647	304;1407;3763;4247;7254	3249			1745;3876;7383				3755;5819;6702				7263	2840	6936	2032		6425		2242;5460;6471		5376		4593		3152				2924			3561;6702		2342
hsa-miR-4520-2-3p	1549;6450														673			1812		7753	924;6327		5667	7108		1814	4144;6540						331		7816				5677	5738	2799						660
hsa-miR-4528		1264	656;6654	410							6870	7007			1483			1490						1926;2671			885;2914;2929;5475	497;2218	419	1491;1687						5646	1263;6756		3046	2451;3098	1314	3219	460;6775;6811	4567		1174;6226	2369;5640	3823
hsa-miR-510-3p			2356;6472		2867			1577				2744				2708;3014			1329		1464	46;3840	2360;3060;6417;7434	2475;6996			2471	2770;5220			2110		1778	4650	5261		4804;5677;7038			2655	2222;4642		6634	4323	2765;6609	805	2813	104;4035
hsa-miR-4523										6175					5858			6148		3614						5835				6431									5742
hsa-miR-4522	4923;5623			3920;4123			504;3636	4837		2189		805;4695;5751	612;6179			3742	6036	6855	996		3860		3116	5389				3895		2711;3597								697						2427;5243		5954
hsa-miR-4521				6179		2459		6503	4981													4683						2193	1982		4428	7691					2463;3988						7135
hsa-miR-4709-3p	4825		7144				4981												3352		701			3445				208;3943	4992		5495						5613
hsa-miR-4696				1382	4216		1233	1115;6737					7901		566;7636				1622;4553		729;1595;6945;7575					563							7570									7646		102
hsa-miR-3675-5p	1894							4319						5331									2450		6795					3493							4095		5199
hsa-miR-184	4178						3157		7382						4638					4735																				3275									4484
hsa-miR-216a-5p	561	200		7085		3166		4605			200	528		2970					6533		2313												3267							2790		2145			4709
hsa-miR-6828-3p		4583		3128	1502;3349		66		7112	1372;1590									993;3196		1246;1266		87	1471	283;4019;6111				850;1494		2010;3149		1984;6453	5982				3305			5033	2007				4598	4;4994		3647
hsa-miR-4722-5p	211;2713;7075	3336	3887;7317	6522;7065		3394	3692;4593						3996;5623			5491			4212		695;6090	3305		3463		1012;4746					6969		5325;7638	4133	4941	2980	866		199		3754	4298			5642;6425	5180
hsa-miR-3168	4286	2462			5316	2784;2857				4933		254;5466			2766;6303	241;4583;4638	5140	2773		6175		1417;2768;4292;4568		5021		2775		5024		4749				4529				2461	2669	5121	2846;5339						4809
hsa-miR-3169					1638	2456				3832								1160	4075		4550;4968					6249	950		4737													4490
hsa-miR-3166	1843;5607		1870		5322	179	748;3116	7393						3463	5934			6006	2928	6322		7586	3206;5501		1898	5914;6401		1929	701;3749			3967	7656	5407	3886						2251	3906;6079		6498				5728;6250	1918
hsa-miR-454-5p		2852					3523;6346	3073						528							6826		5211	413;1599								534		406			6046				6019	6509	5082			5428
hsa-miR-3165							3438;4898	5408					3430	3515;5169;5461	5499				5257	3767	4595						3380	6470			491			6523		4575		1519		3406		497;5281	3369;3642	2866	1468;3359
hsa-miR-6787-5p;hsa-miR-663a;hsa-miR-1908-5p					3363		3682;5302;5362	2903	6747				5061;7067					5083	5019;5239	4913;6838				3060				3407	3241	3517;4842		5044	4598						4889					2847;4714					7057
hsa-miR-3161								4688	1300		1275				1896;7548	355					1968		1137							2269	4622;6563					1902			4760										1533
hsa-miR-3941	2208		135			4653;7444;7508		5684	1387				1583;3856	3783;7273		911	154	3259;7364		3235;6478;7144	6303;7564	4350;7266;7371	6877			7276				7397	3868	2872;3805;7509	3751;6131;7293	548	354;765;4102;7212				3880							6726		188;1342;2921;5975;7099
hsa-miR-1225-5p	1056;3282		4067		7373;7399					1379			3321						3836		5783;6428		6669	3360			3115		857	6419	3467	2290			4899;5489;5784	6909					2280						5421
hsa-miR-605-3p		1965								221									4301						4999						3639;3740;4504	5402;5483	3240					2663				3633;5636	5003				5978		2438
hsa-miR-6833-5p		1928;6503			1625;6872						1930					2563;3405;3768		4922		4699;4752		6774	6156			5485						370	5559		3030;4816			4276	3603			5752	6117	3079	6	1526		4894;5401;7065
hsa-miR-1224-3p	1873;4253	454	3175		6607		4872;4965		1990	3201	453	3914		4132	3405	3542	96;1683		82		4559				4410				3546	3534	3617	7954	6013	242				453;3538		3669		3611	3716						3109
hsa-miR-664a-5p;hsa-miR-4794						1471;2821			3468	4858			7888								4964				2992		2081		1664	1923							2015								6933	116
hsa-miR-6716-3p								2849								4507																		1124															855
hsa-miR-1277-3p					5543							3607		192				6491			5417												4066			6552
hsa-miR-6845-3p		2908		3138	1762	1483;2215;3590	3534				2910				2619		7773	2626	6069;6502		2143;3495		4484	884					6110		2006	6268	59			1116;2017	5787	1904	3114	1079	288;2878;6405	768			2441	390	596;2751	1237	1780;6040
hsa-miR-4711-5p			784	2393;2988	1560;2644	1134;5547		7254		3906						4847	2488;3026		7129	3250	1664					5977						6033				6592	6266			947	4960	900;5733;6168				2943		5220;6448	2683
hsa-miR-6739-3p	7365	699;2319;6333		3132;3268;4697		1087;1696	5192			5307	478	3493		560	1464;3427	3957	2685;6151;6374	1471		3843		4472;6492	6254		6864			6019	1234;2730		6406	805;1960;3674	639		1684			3698	1367	3590;4066	2964	3320	2586;6231			1767			4234
hsa-miR-6504-3p				5838		6421		1918		22;3385;4169	4201	1538;7062	3606	2989;3510	2318;3612	823;1529		3652			3942;7620	2323		1272		3600			2106		3116;6531	3511;3785		2819					3512;7289			1242;4370	1334		4798			4114
hsa-miR-299-5p		5729	6612	5115			2843	227;4811			6737		3937							1661		6145	5792	2912	5790;7043	7226	2359					4061	3854					6750							3844		2392;5725
hsa-miR-1-5p		976	7425		2415	6237					978;5012				5515;7386			7461		586;4240		3275				2468	939		970;2939	188			7345		1132;1734;3245			975;1896	1703;1929;5390	7240		3186;6992		1773	2204;2974;6924	1720;4700	963		975;3091
hsa-miR-6779-5p;hsa-miR-3689c;hsa-miR-3689b-3p;hsa-miR-3689a-3p;hsa-miR-6780a-5p;hsa-miR-30b-3p;hsa-miR-1273h-5p			6710		533;7387	6351		3365;5954		3195	5297		5803	4577;5781	5780	4453	1198	3376;5852;6299				3458;6964	5857	1999;3396;4479		5757	5244		5407			5816		2558	5881			5304	5664		2947			3886					4489
hsa-miR-2467-5p		6882			3972		4405;6560			2047		1752		4853			4512																			3625					2775		1548;3275	6846		3041	476
hsa-miR-4513;hsa-miR-6855-3p	5758	6967								3830;4781;6656		1904			6414					6286	3018	1133			686												710	3218		5092
hsa-miR-211-3p				856	3270;3495				4972								3554;5478	4624;5056	3497;5821		4932				92	2493;6573		4624		3065	3526		3935;4583				4739		480			4363		5680					4645
hsa-miR-3687;hsa-miR-4442					5361;7098				6180				7504	2488;7507;7529									671		6627					7169		7478		4823							5789			4616
hsa-miR-215-3p		5672		1043;7160			6450	3829			2852;5682	6327;7295		2862	962		1354;6004	1652;2553	5850	2890	6215	988;3146;3284;5410	489	5969	520;2351	971;1654			2838			4197;6195			2543	6085	4002	2849	1548	2997;6100	2130							1955	5302
hsa-miR-6785-3p	397;1187			4854;5987		3778;6666											1074							5130	4421;5972			5512					1317		2108							2771	5292;6502			4956
hsa-miR-4802-5p				5816			4812			2809		5942	2485;6322	7555		2478			2748	7440	7337	6292		2245;4234			2244	2928		5151	5529	7571			7401	2453	6169		4521	6234			2307;5740	1713
hsa-miR-6836-3p			2486;3325		1703;3339	3329	446;2631;3464			792;1020;3028;3156		1946				3384	3482	3297	1650	1184	988		758;2082			3299	1313		1275;1761;4390	903			2059						3193				3816	574					803
hsa-miR-218-2-3p			2767	2732			2800				367;5975		6484	2882;4646;6459	2987;4828			2994				2989				2996		3018			2925	2886;3204		4933
hsa-miR-1288-3p	3164				1637		1238;2635					1566	7029	2834;5479;7007			3551	1159	4074;5818;5872		4549					6359		4579	6616	947		275;7249	3932								4332	4489		2470
hsa-miR-7855-5p		2469					1684;3660	1160;1362	497										7431					4415		5119		3365			793;3389												3217						557
hsa-miR-7159-3p		1531	4633	1053;2344;4823			1439			4979	1533			2365	2479			1111		185	162;2128;2191	2115	3480	3782		1116		5022		4747;6992		1997					3895	1530	1007;5221	2023	3886;4478	3729	5261;7008			1026	3382;4807	1995;2494
hsa-miR-1265			1186	3161		5806			603	2503	4166;7342	4750;5845	5192;7240;7700			5388	2907	7079			3383	5687;6093;7168;7535					6415	4767		4501		4765			7737	6020			6888		4517	4684		1646;3575;4874	5102;5301	5075;7061	5375	7384	7452
hsa-miR-1228-3p			133		1631;3453	7806		1986;2701;4542		415					7498	6113	6596	7566							5158	7427			1533;7372	7395;7534					7811		586	5924	7040;7370		624			2380;6714				7111;7644	3681
hsa-miR-140-3p		3912	5085		3013;7851		5115	7167	4415				3146	4617	6741;7568		3915	4293;4682;6807	5835	6607;7486		7389	1177;4231		4281	6715	4017					4607;4640;6774		2164;4355;5009					484;6622	5570			231;4582;5596;6731	463		6830		4398	4553;4706
hsa-miR-3943			2597		6109		5522	4276		4818			4776	1188			3362					4531	6524		564		6886	4508	3911;6969;6987			7066		1159;3248;4089;7489
hsa-miR-3945	615;6182		6162		1785				5074;7430											1715	3884								2948	6474		1496;4371;6294;6650		3704			5446
hsa-miR-8053	1176		1203		6738								6139;6550				2822							7210										3149								372			3161;3215
hsa-miR-6761-5p										6925		6973					6650				2737							1402								2674				2643			2166						6398
hsa-miR-8057	2872;6718			1960	2990	3593	7327			667	2036				1749;2622		4047	2629	2528				880;1754	1485	2427	2939		286;4062;7634		2096;3546			62	6068		1693	1745		1652		1602		6572		1167	4356		3043	1026;2871
hsa-miR-8056						721	3584						2512	3514;5168		4474				1490	4594;6189						3059	6469			4909			6522	1514							7278	4495;4705			2484		2548
hsa-miR-8055	1334;3987;6270			6197		3376		1234;7493;7566				1591			6656			6722			2057			3673	3710			1617;7147			6842					2949	5778			1306;3912	6153			3236			693	3359
hsa-miR-6873-5p		3076	6055		5539;6958	4582		1016	5051;5166;7737		3078	4885	4700;5514		584;4629				4875;6626	6488	4574;7002			4177					7435	5674				253		3615					3357				4274		4261		5685
hsa-miR-7161-3p			218;295	463;3175	7755						3324;4391					361								1371;7185								867		3848;4538	4414							29;4135					6521
hsa-miR-3677-5p	2288									7305		7216																	4590	2435		5067		6242			6255		385			6946		6067
hsa-miR-6722-3p;hsa-miR-1909-3p	3319;4088;4322;5463		5452		6301;6325			3337	6393				7247	5441;7045	7212			4844;5438;7293	1830	4069;5505;6097	1779;3927;4076;5640		3308;3468	6059	3391;3481	5601		5354		7159		3253;4781	3260;4749;5070						4629;4650	3329	1264;6451	4484						4569;6841	3617;6247
hsa-miR-4666a-5p	2173			1473		1622			589		5939		1084;4455	4278;7887	88			4274	3204;4718	4301		3874	5230;6387			4202	1260;2576		1330	1267	3874	6455		6326	1519;3683;5230		7161		6303	89;6800		1549;1565		1114			1799	1645	2079
hsa-miR-181a-2-3p			4358		4571		2280	1400;1784				6816		6183		632;6376	1373			4946				19	153;4287	1644;6070		6854	1917;3514;4955	3992	1603;2038					733			5485;5974			2035			1556
hsa-miR-6856-3p	1545				3088;6293		5430	4262;7036						1190;4496	2315		2672;6056	6289	1608	6089	1632		5124				5681				1652	4718		5512							5894			3638;5076
hsa-miR-148a-3p;hsa-miR-148b-3p;hsa-miR-152-3p			6531	660			3766	2712		3136				6414			6717	1568;6116			1660;1789;5848;7307			1426		838;1570;1974	2961			2816	3764;7456	680	4360				5509	7370	80;7592	2662	388		1223				2514
hsa-miR-373-5p;hsa-miR-616-5p;hsa-miR-371b-5p		6878				4900;7537	62;5128;6181	4971;4986;5280		1356	4397	525	4973		4719			5205					7084		6133		4345;5351					5169		5031			5772			5004	2636	4758			5093
hsa-miR-6796-5p						3546	4753	5662	3978;5601				4352		5364					4534	4781		539;6762	2827	6533				4341;6609							4315	3826		4771			5835
hsa-miR-3144-3p		1998;3829	3031;6651	5566	6149		6792	6375	570;1842;4489	7112	5569		5792	500	1666	7131	6340	7519	1899		1473;4194			5886	3281			6240	6638			5805	122	5176	231					6960	4175				1943			3653;5569
hsa-miR-513b-5p					3904;3996			690;921									2040						3756			3708			7023												6080;6113		3805		1069				334
hsa-miR-4756-3p	601;7176		256		4178		2772			372;584		6962							5576;6163			7668	7575						3419;6623	395;5018		6212						4319		4836	6489			6672
hsa-miR-6510-3p						1795
hsa-miR-6730-5p		7078			7234									3945	2599			5758	2002					91										5024;6580	7433	5889	1894	7								1182;1582	137		3982
hsa-miR-885-3p	2247;2601;6692		2274;3024		1550;3603;3609			1412;3287	7631				5032				7447		770				2628;4279	6868	7515	5460				3364			3962	3256															3612
hsa-miR-6867-5p													7758	3279;7953							3768;4992	7847		5451	2232	2881			5484						777		5483;7180							2690			6269
hsa-miR-574-5p										2067;5938			91									3359					4534												5144
hsa-miR-1249-5p;hsa-miR-6797-5p				2641	3595				3972	7077			4347	6971		3563	5632		4209;5708			5480			3745;4191	4792	4042															2830;4785		2474
hsa-miR-548d-3p;hsa-miR-548h-3p;hsa-miR-548z;hsa-miR-548bb-3p;hsa-miR-548ac		6539	2839;7159		3937;7072	6114		2175	3724	6052			7022	4473	2303;5953		6979					883;7641	5572		4234		3461			5942;7267	2932;6390	2046		6631	920			7364	754	266;923;5476	7226	2597;5851	7695					5747
hsa-miR-3619-3p		2761			4238					1340							1896;5443			2782			2151	1994	1711;2338	1915		2286		1660;3039			2170			2202;2889	4022									1600			1746;4219
hsa-miR-4755-3p			3351		1821;4078		476	1872	253;7553				5036				1845;4208						2678;4217		1903;2712				308				5533	462
hsa-miR-4655-5p																					6144											3340		4235;6685			3561		3299									3419
hsa-miR-6826-5p	5747;6952	5806	1923;3088	556;3993;6216	2036;5776		2421	6173	6244			6455	4614;5906;6256	6402	4216	2121;4198	4323		6798	5216			7361	465;4275;4293	598;5913	4529	3845;5694	5479			4131	195	6625	1908		4373		7319		5197	4086;4320;6145			4498;5718	3894		4010		7262
hsa-miR-4786-3p		5921		3673		7811			256		5931										792	2220							3664;6314	5745			7590			1571;5670	2352			5685	3935	5936			2
hsa-miR-3140-3p	1337	1206		3628		3010;7168				2643		1210;1520		1566;3419	1163;5248							3934	2702;3492		2768			2371				6403	361		2910		2339;3695;4040		1063;2816	6973			1009;2720;7193		130;1397	1209;5410	3509		2180
hsa-miR-4753-5p	5862		1571;5413;5842		113;4396				993;2443;7147	4850			7337	7073	5432;6085			5677		5957		1877;5045	4630		4680		4816						5945		6806					746			4289	472;3211			6035	5408;5480;5542;6758
hsa-miR-6869-3p	1183;4161		639																		298				4870	5428	4669			4858				28			5065			3763
hsa-miR-597-5p	4309		2819		4475		5862	2409	389;1289			2845		2150;4455	1259;3558;5822		5802	5894		6415			4372;5386			5799	4187	2901;5254	3632	5577;5817;5899	3712			5953					3458	4972;5588		4535							6766
hsa-miR-138-5p	2538;4497;5304	3130	3601	4162			710;1686	4997			3099	5337	4131	6977			3512;6064	3498	1994;3703		3329		3410	4972	5212			1178;3344			3445	2227	3315;5473	6405			5359					3409;3436	3111	2547	3222;6500	5630	4236		924;2847;3159
hsa-miR-6778-3p	4170		2612;4848			3850	2630;3463;3491	2183		791;1319								3296	4049		861		1330			3298			239	5223				4497					3192	3581			3815	4336					802;6562
hsa-miR-516a-3p;hsa-miR-516b-3p;hsa-miR-7162-5p			3129;6834		5720		1252					3977	1298	2754			5255;6009		1006;3426				422	3624					1170	3199	7814			700;3280					1783	932;1710		1881		5862				5151
hsa-miR-1236-3p		479;2939				1024;1450	396;589;7135		3903	3848		595	1658						3342	2806			240;4050	241	273;453;554			6253	5690;6882	515;1884;5104		521	986;1301;2615	4410	2697;3232							868;874	286;2115		5479		3214		3363
hsa-miR-323a-3p		4512		6826						24;2828				1316				2465;7354;7359		4776;5397		7318	6838								7606		6852	4993;7577		1755				2990		2469;7540		6265	1159	1076	2224	1445;7103
hsa-miR-4536-5p	7331		5193		5278		551;2319	3464		5855;5934			4804	3275				4352;6849	3691			7608		3732	3630		3098			5837	4784		5439;5974											5598	5197	6864	3638	1663;7030	1796
hsa-miR-128-1-5p;hsa-miR-128-2-5p					5166		3146						5058;6617		7209			7284	4173;6110	5502			4702		4752					3514;4839		4597;6312					3349
hsa-miR-6844		3583		3559	902	1527	1515;4364	200;7024			3255	3089;6186				3462;3777	679;6430;7232			1954;3199;3839	740;2989	1336;3771	6101	5828;6516			1010;3207	6015;7426	50		3338;6516		3645	6025;6710	1103;2705;3543	3428;3914;4822;6626	1589;5026	4690	358	3922;6644		3057	38;4772		3534	1770;3190;4331	2145;3615;6580	2723	3004;4237
hsa-miR-203a-3p		4300;4334	4509	828;1640;6316						2625	5892	41;900				5241;7064	3829;3849	6012	4559	3017	7203;7238	237	989				1462;4438	932;3075	362;1041	1050;4046	1516		2237;3789;7477		2585;2905	564		2356;5905					4687		809		848	2337
hsa-miR-671-5p	4174					7812			257												793;4674									5746			10;7591			5671				5686					3
hsa-miR-6731-5p;hsa-miR-8085	5664	3097								606;5358									6629				4863										5589														3115		5983
hsa-miR-548ao-5p;hsa-miR-548ax		6581	360;2910		5768							4715							224;5749									5614		2340	5870			4220		2466				6604		3870	1141;4512		2413		6622	5022;5178
hsa-miR-892c-3p;hsa-miR-4676-3p;hsa-miR-452-5p		1037;1062;3649	328;5856	1020;1758;2431;3612;6377	7601	3806	1668;7919		7161;7676	1916;1935	1042	479;3436;6295	1670;1835;2589;7273	1577;1742;3113	3795	6585	2180;5200	1589;3677	3249;4944	1198;3172;3704	6346	946;2960			5811	1700;6246;6798	947	3453	7130	3765	151;1455;2281;3460	847;1578;1743	1497	4344	389;1853;6406					2596		40;1452;2862;2998;7172	275;6093	3150;3511	1408;1663;4261;6283	1112;2040;4654;6126;6244		1478;2224;3224	1634
hsa-miR-670-3p	3198	1125;3217		1161;2186		7492	174;5131		7327	704;3123			4976;5171	4924	6844	1313;4575;5199	1403;2459;5129		1245	4819;6716	1369;5235				4933	1299;4891;6818	785;1813			368;717	895;1300;4316	4947	908;2350	698;809;1640	5314	5008;6791	751	1127;4408;4423;4945	4795	327;4785	1037;2756	1186;4761	15;2342;5252			3983;6465	529	6647	2275;5289
hsa-miR-151a-3p		4286															1218	4554;6488		6288		1805				7560				5352						1196				1159									7173
hsa-miR-1304-5p			3447				5890;6562		5197	3165	2264									6425			3563					5337									1146						3457			984
hsa-miR-4762-3p	5445	2705;6116	5434	1008;1137		1003	94;2948			7146	1754;4910		1242	1149		1916;2880;5995		1440	5053							1908	4201;4598		6672		555;6301						1976	1751;6139		6203	2961;3134		23		1697;3422	768;1593;2671;6212		978	564
hsa-miR-6781-3p;hsa-miR-2682-3p	1690;6219		2708	511	2750		3481	7027	1060;1789;3905			2933									619		4052		455;722;4603		571;3368						988	769;886;6028	1106;3234		1114;2924	3416;6762	7782	549					3347	3327		3249	3259
hsa-miR-4730	6683				2327;3418					2008;3943				4787;6835				4447	4106			2510			5236	4349			1522				6251	7317					4253		3651					3046;3340			2345
hsa-miR-4736	1365;1986;3363			5289		5899;7761	472	523				550	5654;5798	5563;7023	5775;7720		1156;5746	5847		7100	5552	3804		669;4038	313;5224	1196;1782;5752					3275;3820	5811	5744	5248	5635				5659;6903;7416			7587	4200
hsa-miR-4737	879;1991			3687													3725			7059	7806	4383								959;3426											1387					6601
hsa-miR-4734	3151		1545;4500		4968			3328					6776	2929;4760;6278;6757	5267	1214	2943	5698	3773	5163					1183		6997	6748					5265			3409							5136				4634;6543	6553	3293;3345;4965;5222
hsa-miR-2116-3p		718;3043;6046	2934	688				1201		5536	720;3045;5750;6056		3265	1762				3281		1931	3128			4102		3283;6213	687			4212		3170	6495	2377			6673	717;3042	3177	6168					5749	679
hsa-miR-5195-5p			4266		6154				1482;6649		4834										4199;6828	6060	1027			5446					1488;2557							3862	5098	5984;6016		1485	6009						6100
hsa-miR-1307-5p					7259	40		3487				3540	7950		7767		7171	7852					7202		7520	7713		4232					398						7642
hsa-miR-6085;hsa-miR-6813-5p				4421		5517	656;5148	56			4430						4941		5776		191;413		2749;5639	6057			17;4162	3867	4550	5050				293				3312;6773			6243
hsa-miR-6825-5p	3128;3371;4319		3083		3597	5235			3974			3848	4349;7244	4259														3859	6605			4879;6998	5067;6915	3655;5074						3324		3372;3384	3653	4711		3066;6385		4593	3530;5083;5629;7181
hsa-miR-221-3p;hsa-miR-222-3p			4458					1912		4282	4075		1086		1034;2946	5965	1567;4531	2953		3220		6173		4936	5462	1043;2955	964;2078;4860	1063;5756	5874		1245						6128		934;2849						4810	5654	5680
hsa-miR-6824-5p	5571		3085		5773	5736				5361			5421;6640	6104;7867	6317	7125					4959;5472		4866									4801;7253			3459;6260														4890
hsa-miR-2115-3p				849;7150	4188		5407	6652	6027	3547						4122		4707	4305	4729	1738;7536		5051	813						5359	5372	4452;5703								39;1008	494;1094	898;5496	881				4642;5882;7145
hsa-miR-548n	2793	1226;7091	711;3878;3946	2178;2977	4152;7148	4172;7199;7884	4203	2998;4085	6283			5598	4009;7880	7849	4162	377;612;1424;4176	5520		4601	6;7850		4057;4276;4967;7528	1216	3952			1082;1189		7032	7625	329	3946;7975	7765		3223;4804;6926	5335		2020;5491	2184			436	4115						4157
hsa-miR-422a;hsa-miR-378b;hsa-miR-378c;hsa-miR-378f;hsa-miR-378e;hsa-miR-378h;hsa-miR-378i;hsa-miR-378d;hsa-miR-378a-3p	2086;3166			4008			1240						7031					1778	4085;4677						1389			3559						5116			4834	3286						3113;3484
hsa-miR-548l	2792	1225;7090	710;2014;4773	2177;6157;7170	4151;7147	4166;7198		423	4518		2057		4008;7879	7724;7848		4175;5597;6362	5519		407	5;2524;7849		4966;6716;7727		2778			1081;1470;6898	5282		6554;7624	1679;5791	3945	2195;7764	2870	4803;5349;6925	5334	4171	2019;3461;6164	2183	3832	2471	5785	107		3761	3372	381;805
hsa-miR-5089-5p	5648	2230;6730	5637;5760;5793					5885			5651		4982			5847	5853	6622									6116		2275	3226;6187								3946				2483			6385	5539
hsa-miR-642b-5p	81					6618			1759				5272;6520	6495	6252			6566		2967			2761;6055			6474				5870;6483			3459			6545		3632				2638			5440	4362;5431
hsa-miR-1269b;hsa-miR-1269a	3165			4007	5979		1239					1567	7030	2835;5480						1201						6360			6617								712	1025						2954					6816
hsa-miR-548v			5924		4226;6850		7518					5091						5690				5455	824	257;1508	798;4212	1574		2025	4745	738;7216				2766;6499	3965					2279					1843;3365;3450			1580
hsa-miR-5739									300	5100									4103		1378
hsa-miR-548q	2537	694;4631	383;2259;3600	4161	3618			649	370;6866	2172;7287		1980	4861		571			569;3497			284			1714;7315	5211	571		2006;4846			6974	6123	3774	4490;6404			5358		468;7123			3414	1776	2546		5629			923;4748
hsa-miR-548p	1148;1396			4652				3105		2492;6727			4277;6393	4224			6443	7644		3957;6354;6377;7446		7703	5553	3648;3922;3962		4854		2882	85;159;609	5981	5890;6394	35;3934	1564;3889			2275	421;775	177;3573		817	505;1708		2084;7309	325;1652;4146	2460	1989;4532	5942	3973	3911
hsa-miR-6846-5p;hsa-miR-6848-5p	3313		4861;6685		5100;7036			2375;6912	7572					6226			582				1761		5188		3138	3480				7669		6258		1510;3188			3384;4748;6857				2537;4486		2285
hsa-miR-9-5p				7177			7333	5891	7649	3626;7156	3621;5446	2650;3515	1734				4567;6392	3041	6404				3228	2384		197	1967;3103	2676;3474		1983	2170	3330;6281	3331;4438	1988	3386		2400	3627		1668;2561			2030;2446	3693;7004			1636;5955		7490
hsa-miR-598-5p	4906		3608					898									3456																													3617
hsa-miR-326;hsa-miR-330-5p	917		7326				4000;4867					940;5749		1722;3324			1083		3929;5092				5472	4244	438;975					3344				1034							6648	4021						114	5488
hsa-miR-181b-3p;hsa-miR-4420;hsa-miR-181b-2-3p		6635	423	2655			2609				335;3921						2539;3784		5922		4345		2464	2432	2498				5053	7081						234;2640	2692	602		2609;5437;5585			507;5816	1001			4785;5653;5872;7047
hsa-miR-1234-3p;hsa-miR-7107-5p	1140;6337							6535				4509	7180						4727		4790		3140	4144	3211									5001;5865						4226		596	4306
hsa-miR-7641	1233						5171			5996		3834			262											259			4951	2914	776					3605			3028						2519
hsa-miR-6068	880				1838	6874	4053	992;5132							5213		3726	5288;5342		6622	2352	4384					4686		3066	960;3427;7382	1348									5126			6449	1835				5028
hsa-miR-6069							5966														4962		2674					316						4888			6442		3887	4555									7456
hsa-miR-665		2934		636				5507							3810		696;6121	6666	4155		139;2662;3161					7544												3108;5043			4399			5643
hsa-miR-662			3507		6827	3240				4025					1310				2596	3378					4028	1319		1660;3931		3975		3310			7240
hsa-miR-661	7135		3715;7108		883;3532;5038;5265;7402		1062;4739		5696	5636							1027	1130	2204		2031;7026		4696;6557		1000		5247					6613		5744								4464
hsa-miR-4519						592	764	3633;5055;5973					3349;4142	4063	4893			5429;5451		3150;6128;7544	1607;4727		1486		215	83			676	124	4928	1332;4081;6823		2143	3334			2880		656	1535	5189					1970	3355;5939	2350;6626;6997
hsa-miR-4512			5076	6212	3648	1104;5912	3655		4986;7509					5575			4319	5099	4285	7055		5579	2501	6502	2061;2535	4981					4361	5500;6579		6043			4213	4096		3634	4454;6523	5481	6661
hsa-miR-4511	4117		3731	4887						7257		88;184;7344																4948	6942		2910	7179				654;777		1411			3348			1799	919	6838
hsa-miR-4517		6450		590;2029		5849			6222	2581;5164;7024	103;6145			3907	338;2278;5725;6864		2662;6605	2285;5797;7588	243;6200	2384						5702	2016		2098	1470								1390	241;5609					1156	2136;2218	975;1978		1629	6950;7705
hsa-miR-4515	2089				955;3323;5978													1077			3462;4967		3323			1079			4736		3429								970				3345	2953	928
hsa-miR-4525;hsa-miR-5010-5p		3420			4649;4749;5604		5138	5806			3425		6810	5452			6802								1556;7198	3794;6296		4006				2245	7490	4105;4643			3558;4452	3428				4233	3791
hsa-miR-409-5p	3484					6840			6196	3512			1348	2493								2457	2223			6617							6593;6672		6491	5885			4115
hsa-miR-4677-5p	7364	2318			6381	1695;4702		292;2109			1132;2603;4748	2759			1463		1272;5681;6150	1470	1250	3842	1691	6491				738		6018	1405	7449	1158;6436		1596				6667	3697	1366				6230		1450;2921	1766;2532			6330;7690
hsa-miR-551b-3p;hsa-miR-551a	3534				6130				290	1831	3645																		1345	3526;7120;7150	6556		7084	4022						582							1592		1371
hsa-miR-6755-3p	594		6395		475;1115;5065;5235	290;5885;6932	7099;7231								5761	4343		5833		4996	3736	5760		4085	5804	5738	3670			1152;6152;6929			6764						4972;5645		4556;4886	7051		645;1413	1856	628			499;1763
hsa-miR-7153-3p			5516			4891;7555		5725	2716	2354;3508	2761				6639			4409;6705			2204					3799;4311;6613		3021		1802	2928		6589	1942					1762;4215							1550		6436
hsa-miR-450b-3p;hsa-miR-769-3p				5702				4642						1870				5446			5858			5992	5331;5589		5463;5652	6382		3818						5898								4744			5691	111
hsa-miR-7160-5p			5474					60	28			1260				3511	7707							991				1292	3144		502			2450	7496				3281;4614		4609		1059		5569		978
hsa-miR-6793-3p					4529;5257;6813	854;7618;7629	4766			787;3824;6825			3108				3320	3413	1549		5058	6707					3493;6208	6307	4353;4836	1111;1197;2656;4736	6639	4186								3857				5113	3471;6146	5049;6119		915;6514	5238
hsa-miR-1254;hsa-miR-3116		5268	1441		4719	5909	4724		7386		3142	7353		6572						5108	2505;5463;6681			3236				5197			468	5497							4825										6149
hsa-miR-5002-5p		2037	5633	544;2013				4238		425;3054;3099;6646		766	2793	2807;3532	2802					6687		686				2811	6741	2528;6345			2344	2343		3050			5880;6290	5122	2705;6696		6263			5769	5042	3848		2277;3345
hsa-miR-3179	4847;4869		4326		4566;4580				4291					4262;7219			7048		344;5463				7125		3330					3409;3573	3373	7002	4575	3708;6454				6775
hsa-miR-3178	6991				7434								6300	4608	3412										6294		6909	7571		7155		1657		3420;4061		7293			168	7293							5776		3630;5164;7374
hsa-miR-95-3p														319	5549	3035		6866	4971	435																			2969				3194				5413		2906;4532
hsa-miR-3171			584		660	7034		630		6276		4748	455	6885						2636;7158	3140	4149;4921						270;4765		4499								4869;5204					6105				4539;5497	3856
hsa-miR-642a-5p							3488;3537				2483	2132;3772	2667			2748		495	4228					3368	4850;6363	7003		2342	3776	1887;3920	7354			6277		5077	3204	1907		2625			1928
hsa-miR-451a			3667;7508		5139							4585				1661						42					1421	7340	5655		7539		1079;7942		45							1273;7465	7106	2578;6486	6966	6521		5821;7359
hsa-miR-3175			5447		5846				6382	5359												6958	4864													3538
hsa-miR-3174						3709		5769		3021		4900								3147	7270		7041		7189				472				7648		7779
hsa-miR-6857-5p	5597		2001		1013		4751						5953	5928			3390		3698		5359		3172								6502		4922				3824	5103				4312
hsa-miR-4646-3p		6222	5428		6831		934;3336	1795;6120;6612			2984	1055	3375;3579		2117	6187	41;6553;7229	6243;6615	6713	3265;6043	824	1333;3060	5816	5874	6366	6151		4989	5125			6204	3068	3563;3573			3264		6055	6181	2147		854;6206		2889		5749	3071;5861;5965	3041
hsa-miR-514a-5p	1581	1606		1247			3635	1366	5543			941;5750		1723			1084		4428;4680					5388	439;4337		5260	7675			4821			1596				696	1740	846;1750	2954				3233	5953
hsa-miR-6753-5p									7242	1028	3126;4319		6621	6640			295	5058			2643	5447;5606	5568		4300	6575							7500				6915		3892;3963							4919	5182		5633
hsa-miR-4781-3p		6511				2622			1769	4633				23;3578	2525;5832	1669			1012;5024	7756	2538;7897			2838;5639;7247		5809				5630;7656						5057	4538	5144	5716;6019					5284		3156	844		6784;7354
hsa-miR-6735-3p	1139;6336			5609			4689;6957	6015;6534	6796;6994			511;4508;6855	5248	4964	965;2076;5195		5931		3100;4726			3381	4078	2638;4143;6500	4125;5993	974		4720;6893	6303		4969	5231	1934;5193	5000;6151		6204	6252	4226;5619;6720		4225		2840;7097	4305;6659	4553					1859
hsa-miR-381-5p												3409					3724																							7136	1386
hsa-miR-3117-5p		2096		4072;6183	5358	4773;5731	5091	4335			4286			7504									4261										4647	6913	4536;7417	2406;4686	6518									2021;5793			7501
hsa-miR-942-5p		364;3288	898			2218	399;5997	315		762		1276;4169;7249			439	2667	283		1449		6922			3252	978			2066;5891					1988		272	2702	911;5030		336;362	504	1608		1075;4014	2137
hsa-miR-6740-5p				5120														3674					5544	3225;5995				3526;6385	5816			4883		7078		3358	3353	5106			3410		3350				2859;5694
hsa-miR-6741-5p					2307	3490;7563;7950		4402	5704	7091		2490		3225;3303				3626	7240		4359;5766		4825	5685		3574						3226	4902	5570	7343	3445			6198	4390	4433	4885	2021			4518			639
hsa-miR-3126-3p		5481			4624		4516		2930;3470		2039	6136			5574	6656	666				5854				6653		6966	2054;6162;7653	118	1460;4082				7320					2359	3164;5292	5444			2602	3689	5379;5832	5110
hsa-miR-4691-3p	1586	3796	4091;4742					4465	1115	1230	617					5459	377;749	4289	1199;6041		7951	5394		6070	4157		625;2457;4565	4119		3107		5086		7334		4562							3904		1559	25;1243		4160	4330
hsa-miR-103b						4709			6166	810;5845			1210;6376	4553;5744;6351	4543;4909				4868	1319	1684;2395;5073;7685				5276;5964				3955	6339		5779;6383	4550	1538;5522;7232	5414	4268						3818		1572		2355	2827		21
hsa-miR-342-3p								4136	1684						1092						1482;1564			1133						365	5005		7365	7206								1681
hsa-miR-5187-3p		576					2427	7783	422	4227	2515	3145				6428				1351;5060						5208	2004;4580;5663;6033	3667	458;4598;7340		4674;6604			5493										1338	672		1713;4904		747
hsa-miR-4774-3p	3760			5683	1975;6245					4247	6809													5284		4051	3682	2888;3905			976	7695			7039		1847	5693	6149				5443						1993
hsa-miR-3617-5p;hsa-miR-641		5686		2687;5258			7191										1558;3125;7152				3312		5250		5352			2321		158;1358		5491	3525;7299							2206	332;5599		2091			5137
hsa-miR-1238-3p			3120						1345	2433;3000;3794	3277	757			3418		3471		3861	2803;3122					551		6560	3885;5392		455		5154			2694		1019					636	3634			3179			6809
hsa-miR-4520-5p	1240		160;1641				1181			1171;4207;4750					7553		577;4473	6822			2551	5299			5372	5244;6730		6683		2603;4089;5163			5029	5731		5127;5412			615;2828		5065	1345		3808					345
hsa-miR-532-3p	4168;4612;6619		7337;7398	6059	83;4455	1404;6171	3715		4556			4571		3169			4285	3294			4561				4427	3296		3832		3536	4230			4416			1533		3190	3671	3670		3718
hsa-miR-23a-5p;hsa-miR-23b-5p	2200	3623				2751	3139;5298	3360;4297	2414;4218	3797	3268;3280	4577		5371			3325		7517	2330;4864	4317;4907				2399;5873;6158			4031		3421;5872	2660		101		606							2391;5687	5255	2931;2940;3838					4713
hsa-miR-452-3p		5669	1509;1714			2640;5577;5938	5679	3857	2403;2605;4808	2243;5470	4186	3149	1916	2429;5412	1025	967;3935;5448	6001	615;1944	3324	1011;2043;5298	1182;5432;6687	931	486;799;898;7018	2880	344;6655	617;3249	1672;2169;3711	5606			1917	1188;5447	584;2041;2458	2302;6271	887	2929;3088;5658	1936;2046	4920;5686	925	5673	1930	6104	6122	3488	504;6847		525;1174;5308;6058;6829	1952
hsa-miR-190b;hsa-miR-190a-5p				7004	6900				1217							2373;5302	2720		5763	6864	3744									316		7025			6843	6939									10		6931	7437
hsa-miR-3130-3p	2453		4780	1659	262;1682;5681	525		4435;7613	916;2576;3838	3206	4101;5873		721;1059;3439	3100	1378		1754	7561	870;5815	3618;3786;5834	578;749;1756;1801;6017;7767		732;795;2844;6997;7477	731;3659	2884;4322;5165;7103		2515		1286;1728;4623	1509;4262	4353		1823	4177;6536	2675	597;6453	4074	4109	1811;2477	991;4681;6498	1961;4063	1018;1709	514;4940				3466;6025		956;4465;6552
hsa-miR-4731-3p;hsa-miR-4801		5768	528	5775		6893		3930;5359;7697		778;1225			3963;4170;4336;7580		6775	6624			2566			807;6631		6065		3846	148		6275		1586;1752;3252		3942	1419	3882;7516				3079		7247	1749;3595;6794		3215		6736	2839	6538
hsa-miR-4777-3p			5999;7377			4903		5157		4586									2393	6266						6035		765	4470				567	228	229								1922						4521
hsa-miR-4766-3p		5798					2683;4122	1674		2455		4862		2271;4003	301		2357								601	4213					5825;7235	1603	1631		1713;3344;3906			1508		670;1101;1617;4635				1311			3082		1808
hsa-miR-4713-5p	4613;6620	719;6047	3377;6600	689;4840;6060			3927	6818		4376;6216	721;4843;6057			1763	1149					1932	4562				4428	6214	688	4565			272;1815;3283		1093;6496				3680	718		3672;6169					350;5750	680;3802	7218
hsa-miR-18a-3p	5740			574	2603		423;691;6054	546;3790			6044	5482					925;5906		7175			6523			925;3304;3944		4783		762;6836					1830;2540		7325		4713;6057			1488		3678	2824					2621;3940
hsa-miR-4536-3p							949;2666;5787	6396;7311	2776;7101				518	420	526											523;5980		6680				423;948		3590			5322		423;3106;5884				3041
hsa-miR-8068			3453			458;1462;1698;6319;6786	6480		2518	6294		476;880;3446	7712	938;6196	2789		2687	6182	363			5764;6191	7149	1589;3897;6427	3073;5808	2798;6175		3463;6021	5820;7127			807;1182	6151		386;6055		3707	1215;7164		4151	5568	3466	2588;3239;4231		3140;5612	3688	1618;6690;7025	5989	6217
hsa-miR-8069														4647	4036;4829	7174								7364			4149		6571		7825			4934		96												6613
hsa-miR-133a-3p;hsa-miR-133b										6697			2236;2791		2800		6956	1238	6313							1243;2809						3451;6279				4355			2703	4339			6579	7002				3343
hsa-miR-8064	4219	581	6359			2926							632;1924		2460							798;3421			1326;5141	139	3010		7068;7484	3715;4700	7651		782;4796;7258;7377	666;4471	831	1986	2038	589		567							6835	862	7614
hsa-miR-382-5p		6614		3786		7238										2913;6190										7127	114	4687			1565		4956;6766						5647	312;5431		553	7268				666;1398;3066
hsa-miR-520f-5p			2253;2459	5465;6647		1892;6081	4960	776;5819				7022;7138			2110	2159;3694	4910;5796			631;6809		5944;6048		7469	142;2490;4261		4210;4589	283					522		5817;6788		1742;5995		2013	927	5273	6202	6826			6402	385;4942;4955
hsa-miR-8063	197	370;883;4955;5944		4563;4650	5060	6489	4606	855;1767		5833	4404;5954	4177;4320	5610;6391	6366		1587						1983;6361						4194;7742	157;3050;4720				130		2179	362	673;1712;4730	170;882		254;334		1780;4513	3979		5091	4530	5940		3909;4341
hsa-miR-8060										2721				2798					5960		343				7148																					5345			7298
hsa-miR-383-5p									7721	3548	7026		2674;5124		4633			4708;5122		4730														2548	2795		1044	4322							638
hsa-miR-4283	3312		6696	3103	5099	3543	5147		3151										3823	635				6056	996;3137									1509;3187							2536;4485;6242		2284	2801
hsa-miR-4280	6196		4254;4837			589;5622															2694					7564			18															6815		3694			6994
hsa-miR-4281										3914					1232			1236	279	54	7054		3330;4341		3325	1241				3374;3393		1146;3449		7310					1132		3405								3782
hsa-miR-4286		3346		3343;5389	2075;6534			4719	1635;1947	2107;6485	3351	3175;3805	1616	3620	4472				5335;5855		1153;4710	2258;4504;5524				1646	1648			3158;4721		2266			1345			3354;3869	1098		4371		2968;3613			3265			6557
hsa-miR-4284	411			997	2998;3970		828		4400	3282											1566		2392		815			7596	490								5048				2773	1683		6844
hsa-miR-4285	3234									3727																5190			1555;1585																				1581;5913
hsa-miR-4289	1131	5008	770				7210		2570			46;1715	5547	1484;7686	2046;4052	1839	1892;5432	2053;3315;5672	7397	766;1139;1494;2152		4190;6254	6564	2848		2055			6356				619;2011	1808	2590			1870	1949;3211			5053		1096;5137;5602		1529		1318;2111
hsa-miR-3692-5p	1868;3187;4054	3983;5886		4344		1874	1688;3397	702	5580		5301	5339			2339		3514;6413	1781;3500		444;847;898					1977	747;2269;3457;4727	6136		3344				2254	473;878;6407	4903	1718;4708	3434;4837		1677;2242				3281	4528	3224		3254
hsa-miR-454-3p;hsa-miR-4295;hsa-miR-301a-3p;hsa-miR-130a-3p;hsa-miR-3666;hsa-miR-130b-3p;hsa-miR-301b-3p	3963			659;7259	3764			5859					226		473		6716		3484		1659;2952;5847						2960	6179			3784;5292		6368					7369	7591		387			4932			4530
hsa-miR-4739;hsa-miR-4756-5p;hsa-miR-1321	5072				4546		5307		182;4281					6969					4295		547					6276						2393		3114
hsa-miR-127-5p		344	877		5411			1487;7899									623					6807		110					1291		3506;4062										1530;4613		303		5018
hsa-miR-3622b-3p;hsa-miR-3622a-3p	120;1358;4527	5899						5221;6076			4854				2887	6111			4563	4586	7207	6262	4841	5051	2881	6264		576						5558;5877		2727;5228	279	451;5922	299	4513		2939;3623;4426	3714			4118
hsa-miR-5088-5p	3745				3000						3123										1072;4612;5280		965																6339						3061	3062			3554
hsa-miR-766-5p		5022	3384								3138	5940		4744	4592	3333;4451;6724		5568	5266					2243		7541				1915						2451	6425	3102;3138;5040		2420			2305;5738		6422	3892;5177	3072	7022;7255	4824
hsa-miR-3150a-3p;hsa-miR-6763-5p							3604						4350										5469									4880		5075													3193		3759
hsa-miR-4662b;hsa-miR-4426;hsa-miR-4647														1331	4831	7176					1422							4903	6573		1775;5102						1450						7399	2411					3995;7212
hsa-miR-888-3p	5757	3027	4936	2653			2278	2020		4780	3029	1903;6814			2404;6413	6374				4944;6285	3017				5178	1642;4561	1633	3094;6852				7338	187		5647;7276	500			403		3960		5966			5350;5796		7078
hsa-miR-6759-3p				3437	363;6757		6091		3044	3938				2555		3637		1709;3177								3172			2131;3428	5918		2556			4221					2883;2969					5346	3359			2893
hsa-miR-3664-5p	2343;5622;6176		5830	4122				5020		1730	37;5469	804;4694				3185;3741;5665	6035	6854	7278	1232	3859		1710;3115						4814	2710;4605			6541		5809						2275					1189	400	3799
hsa-miR-124-5p							6705				3605			5149			5527		4765	166;861																	6117	3730			4109					6902	4165;6062	6032	4317;6260
hsa-miR-5589-5p	2152			5790	749	6147							6226		1101;3491										1141;1441;5029				2710	4638				471	120;4901						4561
hsa-miR-6745;hsa-miR-363-5p		4259					3439;4899	5409		5388				5170	5500							7403		3056		3392		3351		6284					7617	4576						5282	3118					5425
hsa-miR-4695-3p																					6805								4950	204;4477
hsa-miR-4743-5p									5498										4983						6629					1557				4750;4825;4939										6088
hsa-miR-141-3p;hsa-miR-200a-3p	5775	3519;6855			4089	1196;1959	5578		3706	840;5543		408;482		2465;7294	2407;4754	414;3999	1387;4537	1656;7328				4252		301	5181	679;2416;4564;4731	1636				1542		412;2987	6824	3502		7286		1552;2310	6438		2735;3211	6460		3303			633;1251;3502;6116
hsa-miR-6508-5p;hsa-miR-8067			3907;6292				3128;3979		4707		3907		7884	1888	7782	4738	7768				1409	6593;7103;7710				868;7639;7728		2225								2141			5343;7583;7657				358	554;6914	2106	7027	4866
hsa-miR-6748-5p	4313							4403;5969	5705			1823			3382			4964	7241	5496	4360									3132		4922	3309;4903		4715;4719;7619	4578			6922		4434	3424;4886		2989				5427
hsa-miR-5571-5p	5275									1858					243	897;1798				331		403		6787	4671															3927;6787							7221	449
hsa-miR-491-3p			7247			2345;4091		7258			415			707		1029	906			7647								1725;2568			2871	6948	1143				1191;7134	2311		2135	1242			252
hsa-miR-331-5p	2306				2049	1708		3460	6527		5662	2564		2190;4703;6911;6991	4921;5894			4035		2532	5612					4670;5904	3917			1097;2180	7694	4582	2474	6289	3773;4015;4307	4370	2226	295			2479		2360			1927	4818	2445;4250;4739;5357
hsa-miR-6742-5p	4384			6986	159	5027			5600;5975		3271			17;3291							4373;4780			2826	3497;6073;6532			3354	4340				6571	3857	3468				3392;6108			3289	3121	3841		6773	6885
hsa-miR-4473		4793			3847	6879			2474			4084;6782					2638;5115			1885		7766	611		6810		1508;2180;3475						6711				6060;6628			1692;3839	4740;6692		5457			1366	4844
hsa-miR-6804-5p								4511		5682;6197		3722	6992		5502			6170	6090										5215;6240		3385		5433				7245
hsa-miR-4798-3p					4916												4860																			317												842
hsa-miR-4658;hsa-miR-6790-5p							4339						92											2462														6301			6905
hsa-miR-764	3017;6583;7062		7047		579;7466		461	4849	215;5158	171;3241	3104	4655	1103;7729	7746	3608	4843	3085;5922;7206	3648		7598	5550				5222	3596			4753;7095	3175;4577	3262;3810	3507	351;993;4873;5156;7628	7301		6174;7358	8;19			7320	10		4198	1981					603;7406
hsa-miR-3605-5p				3162;5615;6147		7330	2711				7343		7241				3164	7080		4977	7448			3438		6078		3763;3850		4564		4766;5546			5238	6021	6482		6889		3814	4685		899
hsa-miR-1911-3p			5813					5457		4460			5778;7366	5756									1770;2840;3720;6872	6084	2048;2874;4267	2252;6010		4107	4014	1966;2481	401	5019;5791		2332					4447			2181;4986
hsa-miR-590-3p	2221	2409;6913		1451	4330	380				4328	2153;3053	6129		4444	5186		1732;7293	2307	4591;4759			2305		3697;6726				7032			658;5704;7375				309;2022;5824	3175;7212	2023	2999;6951		2414;4170	5819			1872	1885	533;1865;5520	1465	2315;4255;4282;6683;6877	1595;5936
hsa-miR-664b-5p	913		946											5328	1082	5003	6984			1760					971	1091;5292													5196	1145
hsa-miR-6840-3p				637								4096	2653	2560;4996	4566		697		4156		3386				2111	4543				3775		1025;2561		2065;4845;5091									6561						4605
hsa-miR-589-5p	4816						2436			4154	6170	5411											3250	5268		7078		5428	4799			5836					1335		3967	6594				3752		5983	6717
hsa-miR-6733-3p		3575;3602;5632	2775;4085		4477;6648		6887		1291;2357;6903	953;3873;6011	4695		6151	2890;6126	2995;3536;6020	2103;5453			2997;4493;6390	3104;3565;5994;6417					1943	3004;6102	5586	4795	618;3634	1836	256;4938;6026		1772;2622;2910	2754	2992	1634;3240			1487;6225	1603	5421;5517	1238		6647				5916;5952	6426
hsa-miR-493-3p					5534		5957			1711					2258			171		659;833			4904	2492	4275;5296	170	1040									7251		7058	70		645		4564						4874
hsa-miR-6799-3p;hsa-miR-3173-5p		3986	1158;3405;4953	6235				3480;3627;3749		743		4921	5934				3505;6527		1579		4986;7031	268	5138	7003					425	6514	1284	7;5038;6727	4868	2724;5037	5435				204		1486;3797		920;3422
hsa-miR-548b-3p				5669	3726;4110			3926											5974									5722		5257;5507	405;832						5601												4663;6227;7740
hsa-miR-7706		2506			4990													5304																									1856
hsa-miR-7704	1069		16				1565	504	4040;5598;5973;7806							3350			4119;6268								4090	3403				1870	4844	3414	4475								5115						3546;7076
hsa-miR-7705								1349;2883;7868	3771	3423;6968			7037	3683					1430;2387	1548	66		4713	6						7410				979;5987	2312	1265
hsa-miR-7702																			2479		2980							1302							2290										2488	5957
hsa-miR-7703	5952		2785			774			2240						709		215;1788;3906;7583;7676				1829	158			7258	718;835;2980			256	4216		362;2086	3764;4126				6677	4822								394			1055;1390;3900
hsa-miR-6865-3p	1881		5186		711	1454	814;4934	846;2583	2984	3131				779				941	5561		2147		792		2515;3527;4828		5619	2347		4547;4612;5108;5573	4296	777	5108	2469;4042		1340					678;4060	3085;3141	5760	3407	389;1851	3807			735;6549
hsa-miR-5579-3p						2164						1703								7715	1078							1999	2319			3076	6068	1460							4985			1383				7628
hsa-miR-4729				2895			4101;6281;7076;7582			4572		157				1032;2080			2294	301;2744		3887	6370	715					4126;7048		176				1021;2527	1055	5414				5397		1917;5334;5866		4206;6625		182;6843
hsa-miR-20a-3p		745;1765;2795	813;6231	908;4098	2763			787	2736;3663	2296;6650		1995;7010		678;1310;1876	7797		2596;2793;4721;5435	7882	2676	2096	4651;5205;5975	2073;2628;3091;5381		5710			1580;6288	7018	422		1931	1877	1905;2448;5344;6237		2530	5206;6189	1989;6759	1764	1893	1349;2917	7196	950;1928	1791	2263;2539	1128;4209;4818;4950	1684;4791		5946	1830
hsa-miR-4721															3495				505		318;4613;5281		1550		3272			3060		3334;5925			5376			2976	4875			4558		2660			3062	3063			1014
hsa-miR-6814-5p					5628				6678								167								3314;5689			6266		5338	3280;4073	4515	1090;4560;6031	4085;4119;5707							5930	3280							7151
hsa-miR-376b-3p;hsa-miR-376a-3p	2882												2763						3381					221	5623			6086	4852;5637							1199						5907					2540
hsa-miR-5010-3p		2570;6104	6075	2242		6937	4355	4390		6870			3503			3080;4975	2611;5552	473	3297;4584	3837;5174					1135		6947	5257;5419;6986	3109			5060;7674;7783			1101;4216	2525;2748;5138	3378	2569;5676	356	2288;3920;6870	6161		1909;3152;3663;6913		570;3532	1828;3462;4329	2143;6277	88	1514;1825;4320
hsa-miR-3648			1771;3251						349						6064;7206				311					4698	1799								6961;7150								1825
hsa-miR-660-3p	981;2445;5829	3182	2475;6444		3334;4586		1374;3409	6668	1415;5059	1697;2476;3154	3184	3344	2683;3233	776;1822	1330;6579	3382	2547;3480	1353		1130;1182	986;3475;5321	1041	756;2080		787	1339;1355		3370		3192	4357			238;1698;3131;6540	1087		4419	4065	1233;1249		570		3137	3072		4881	3762		644;3349;3379;4567
hsa-miR-6767-3p	3661					5414	5789;7129						294	3424				3255												4128;4146		3308;4442						4487		5733				887				3585
hsa-miR-497-3p			560		5588	4234;4896;7425	818		975;3722;3790				873	783	4715	3045;4016				7488		4357		4126	1961	864	2808;3459				6388	781	851		4111			3840;4767				145;5946					2844	930;4032;7197
hsa-miR-1207-3p	621		4018;6191;7067	5133	1556;3691;6944;7584				278	4596			5637						1960					4974	1392;4928	6701			5248			3962	6608	3214	122;685;1771			4001							6502				3406;7519
hsa-miR-4445-3p;hsa-miR-548al														7493																														173;225
hsa-miR-6832-5p			4251						440	314	670																															7078
hsa-miR-6502-3p							2999;7449			3413																			4979		3698			124			2411			3847									5338
hsa-miR-6885-3p		1203;6109	1623;1720	1486;1603;2667;5708	6093	6548		2795			1798;2693	1161;3098	1418;2000	565	2372	2934;4484		6266	448;7715		1862	2026;2120	425	2658			1020;1025	7556	6892		1615;2854;6018	1622;1908;8064	343;364;3696;5276	5670	452;695	1408;2869		2690;3014	2819;6078	2838	28;2199;3342;5878		2717	3107	7086	242	3517	1106;1467	2762
hsa-miR-615-5p			6704		4208							3987							7535		3480;3666;4338;7396		6474	6903	3327;6071;6530	3422			5812	3384;6951				6413							6039;6448	2195		3825					1198
hsa-miR-3151-3p	3685;4145	897					3625;6553	6991		200		1118;1398	4245;7146			5371			3749		6994						860;6503		891					3352				896			5379	1804	1194			6210		1012	7139
hsa-miR-107;hsa-miR-103a-3p	1741	2550;5476	4212	164;1742;5763	5917	1137	637;1807;2833	7189	2313		1582;1768;6874							1998	2298;3036	289;6907				3915	2661;3896	2000	1726;5311	2976		168;1866;5313	2788	6303	5809	1753;3002		1506	1378;2368	6896	176	3159	2044;5404	5666	4054;4066	26;5223		6230		6951
hsa-miR-6861-3p			4997	4203	6972		3911;5795													1133				3382		4820		3551		3568;6888		3174						4068;5596	3181					4168	5486				3382;4642
hsa-miR-367-5p	2441			7221	1330;3330	728;5669;6706	2909;6759	481;4477	4141	1727	4065	1607;1736;4040		250;2284			2764;4080;4521	3515		1031;2088	629;982;2411		5164;7424	879;5287		92	3830;5216	479;1633	945;1696							288;469	5429		6161	783;1089	5412	842	238;1240;1403;1649;3842		1713;5574	4146		537;1065;1190;4196
hsa-miR-222-5p	3275		602	230;5104;5179	4536	3442		3894															3865;7455	4630		1726	3921;6625	6353				669;7146				6079	6704			6094	6641	4547		3185	4339;6272				2602
hsa-miR-3619-5p;hsa-miR-214-3p;hsa-miR-761	3496;3876	495		2506;6524	167	4030	1475;4595	2908;5568;6020			6837	419;1534	3998			5862		4846			3534;4078		3511	4260;6403	3149;5053	4748;5342					1709;4410	3255;4783	3262	866			868;1770		4631	3662	5478	213;4366;6128	1330;4896	6098;6276	4134;6726	2108	4520;5730	4571
hsa-miR-223-3p		6081					1306				7047	2645	4439							4285				1101				6462		4114					618	1446;4426		2464;3156	4657	4410		3578	2441	2046;2610
hsa-miR-3622a-5p	2838				4075;5302				5257														5490				4843		305			7744		1235			4046					4863
hsa-miR-4476;hsa-miR-6876-5p	5310;5374	1967								1391		5938		4264;5996			5831		170			5691								666		5659;5722	5948	6932				3100	4712						6893	5175
hsa-miR-3152-3p				3447	1311	5631		4184					7754					5104		385				3666;3930	5368			2295;7701			3586;6054	2769		2023	3777;5367;5472	4059	34;3782			3774;4032		2202;5185	4089			4615	5770
hsa-miR-6077			5653						6075			3567				3279	3375;7025			5386			1983						3210					5464;6986			4777		5776
hsa-miR-206;hsa-miR-613;hsa-miR-1-3p			5584			5097;7826					6832	6753				4631				4455	4172	1729;4954		6350;6398		742		6791						4297	4464;7487				2115				6509				4377	5443;7585	4764;7357
hsa-miR-6075	4892								5874			5313	3710	4463;7138							3389		1222;3616										6016	4122;4403	6985							6807							5610
hsa-miR-6074			2589;5332			3065;5942	2245;2787;5121				1736		1938;6825		1605	499;4770	6661		1791	2065;2193		1964		5622;6390	6431		33;1694;5279	493;3005;6006			2028		1874	1691	331;5675	1203;5738		1733;3516		1743;1845;5753		1897;7255		4858	5238	30;4445;5217;5643	1486;4323	5614	4988
hsa-miR-6073	2266						7865								5507								7463					3697;4805					3427;5450										2761				3635	4548	4759
hsa-miR-6071	4055	2343		962;2445;4345;6594	6660	2876	4473;6882	3014		2186	5302	1263;7367		110	1022;2568	2951	4381;5194	2575		445;825	568;993;3295		2339		2373	2270;7390	4755	1295;7133;7405		253	3496;3949;4800	6831	4094;7060	474	1291;6745;7499	1335;1390;3575;4709;4731	1707;3435		5116		3481;6508		1062;2369;3224;3282;7171		501		1651;4104	1198;5710	2408;6165
hsa-miR-6070	359;1304				7870														1297	2464	50		362;2763	3687	1235						759	1243		2745					5230			753			5251	512
hsa-miR-340-5p		1550;1834;4885;6087		1532;6914			7021		7471	1145	4488			882	954;5393		2693	961;4459	1284	2410	850	5049		7146	2655	4361	6776				925;2000	880			1017;5352;7466;7546		2548		854;4265;5271	1565;4859		7656		1549	3605;4395	1153	1830;4535	7338
hsa-miR-4745-3p;hsa-miR-1538	3146;3329							3236	6741																				4273					6239								4041							5020
hsa-miR-6078	3432		5287					1034		325														5127			5856							532
hsa-miR-6807-5p	2100;4111		2961;3183;4112	819	1824;5368;6789	7931		1232		7020		209;6820									1288							6858	1913	1756	4053;6840						1288					4147	6624		5162			7418	6738
hsa-miR-6894-5p	1495				4544	7331	3209				1522;7030		7242							7438	4412;7449			3439				3764;3851								3515			5786				7043				1516;6902
hsa-miR-5580-5p			5887		5832		3567			669;4859			3896	1515			654								2429				1665				64	3771		749		5160	1328		6228			949		6541
hsa-miR-516b-5p			4056	3979		3455	3633	7584	5541		2473	3038;3654;4830;5280;7170		5858	4418	2233;6790	838	7258					2810	2699	2066		4575			6821	4933		5209	4695		3521		694		2177	6761	2968;5510	2834;6974		1981;3985	1040;6473	4017
hsa-miR-6895-5p	2128;7222		7356	4046	6866		5110	3777;5151	3222	4517	4088	2261	4649;5597		5605	5786	1003		902;7439	3058	5103;7746	4658			5104					2010		5607	3438;5536	6637	4516	4489												4411	3657
hsa-miR-510-5p	4747;7232				3490		5780					2696				1806		5388		1943;4958					5631			973	4762			1724	1752						5246				1635	5033		2684;3897
hsa-miR-4506			5954		7000			5047				4639								4867	4320;4365						3883	5097		3703;6287;7260				5353;5572					5522;6200				2398;6062					4635
hsa-miR-4501	519			527				7439							1736;7392		686	7467								3190;7322	6098	721		5657				2084			3391	3619	3084;3734;7262		7060	2945		3293				5440
hsa-miR-4503			892	337;7135		376;7915	5421	1588		4324							2256		1754			1723	1477;6128;7143	3651;3905			1447							7399								19;6342	184	5529	2741	2664		1639
hsa-miR-4502		2656		1006;1620			2495				929										4525	4983			3431		509			5930	553;592													2200			521
hsa-miR-487b-3p													3988																				5225	3037	2152
hsa-miR-4509	1389;4282		2136	5591;5921				4210;6800;7001			3942;6437;7250	301;6239	2341		6299;6401	6120	981;2451;4230;4908;5913;6240	584	2548	5252;5946;6171		6226;6397			4259		4316;5090		2182		4326;4563				4520		4232	2379;5601		6012		6200;6302		6182	2325;4293;5491	2591;3918	2133;3977;4040;4940;6645	6024
hsa-miR-4508								2901	3152									3407	3824							3400													3297
hsa-miR-4709-5p	2388	3974;5380		2810		3582;6858	1927;3922;4763	2715;4492					4302;7111		1002	3889		1009;4648	5396;6354	3861;5742	5098;7091	6532;6730		4077	1844;5474	4441	2146;3665	518;6061	4024;6374	5858	4284		6690	2712	3152;4328	1637	3067	2833;5397	902;4454	5506;6699		4123	1226		2125	6505	449		6798
hsa-miR-4703-5p;hsa-miR-3942-5p						3958	4121		82		5042			4002	300		1796	4145			7542			4373;6606	600	4212		4461	6505		5147				3905		1949		7472	4455	541;591				304;1670	546;1644	34;3081;3664;4012		7264
hsa-miR-582-3p	2758	5298	6769		7195			651	7731			736;4624	4863;7000	2697		2926						144		2744;5595;7086				774;5979				7158	2923;7731	6610;7499		3261	3313		3598	4503	3367	468	532		5054		5479		493;4204;4750
hsa-miR-1227-5p					5167			4992					3416							4532	4267		2449											1006			3350					4008		2570;4524
hsa-let-7e-3p				6993	3539;7797							1558							3061	5641		5619								4960																	1257		7732
hsa-miR-3185							7888								7008		6811	5147	1110;1113;6956	4845	6355		3425		1118			4169;5681		4767;5511;6506	518;521											5939						5397;7003	2144;4820
hsa-miR-3181	4660	5939						3314																					3180;6051
hsa-miR-3182	1686	937;3243;4175		344;751;4287		2036	1579;3329	5644	4212		939;3173;4020;4425;5330		207		814	1017	1782;4761;5664				5669	3412		4329;6624				1907	3758	7201	5190	3411	718	1825;4987;5237		5189		1710;3637;4503		4868;6747	899;1332	972		658;1426	1656;4908	2395;4809	1707;3324;4370		368;375
hsa-miR-301b-5p;hsa-miR-301a-5p	4413;6760		647	1626;4076	367		502;1697;1760;2357;3965	5529		879;5073			616		2094	4684;5760	4931	429				2973		370;530	1837;3523;3763	2376;7000		2125;3893;7631	4793	503;6380				4905	966	1690		7214			1252			2425
hsa-miR-3188		6179					99;7745		3827	5159					4600		5382;7704				7522						6325						6180	5071				5084	4481						939		6099		48
hsa-miR-8054;hsa-miR-548k;hsa-miR-548av-5p	1352;2943		3638				4436	4084	850;3508	632								1719					1215				225;749;4776		6250;7031		5457	5925			4751			5490			4160	4164				698			2916;4156
hsa-miR-324-5p		2856	2952	5760								6624	1262	3624					3068						7068	2045	1443;2852;3498			2812;3923;4021										6481			6177		2537
hsa-miR-1224-5p			1063;6626	2778;5318	1244			4659	555			5319					311;1651				5619					6251						4743										6523					976
hsa-miR-6801-3p;hsa-miR-6810-3p	3112;4621;5239		827;3279		3252;4971		3468;4945;7703		2796			6210;6980	865;4917;6074	2932	1399;5021;5216		6364;7422	5291	754		7465		727	852;5870						891;1627;3289;4012;4465	854	6081	1464	4180		3636;6192	5942						6026	718				5857
hsa-miR-3160-3p	4148		4116				2309		7261																4056		3044			1760	6805						4158;6603				4147						6386
hsa-miR-939-5p;hsa-miR-1343-5p	4865				3125			3334									2349	5433	2019						568									417	3457												3192		3758;4945
hsa-miR-2681-5p			2046	5963		391;3245		7091	2720	355	3051	6280			3674;5037			544				3162		6633		3662			7314	2026					6137	1622;5685	2021;4843;7048		3063	1591	2917;7081		6493		1772	6199	1823;6651
hsa-miR-148b-5p;hsa-miR-6874-3p		4252				3578	6849			960				1289		949		217	7419					2702			2747	3290			323;7053	646	3118		1484;3324	1443;4600	1211;4858	6676	3040			3575
hsa-miR-4763-5p	71;492				5738		1834	6052	4192		4677	4396		4140	3542		337;3485				524;2938;7010				1062;2029;4510					4276			7106	1780;2576								3332	3931					1572;2940
hsa-let-7a-2-3p;hsa-let-7g-3p			4022			6344	5433	874;4162	2306	1234			1429;6133;7687	3758;4229;5893	2629;2846		6059	7408	6167		3117	741;4585		186;4717	1864	6084	2480			2820	1312	4817;7670	4110	2507;4894	1112;5903	6928	4817;6694		5445		4797	2955;7140						4605
hsa-miR-4639-3p	2900;4840								2238								745;1441	2841						886;2903		2978				3103	628		6127				3739	4820			5265					392
hsa-miR-5582-5p		1816;7208			2715;4630		1967;7252				5914	7162	4610	308	5556	6116		2207;5232;5628;5995	780	5431;6422	1111;2903;7387	4730;5015;5775				4525;5533		4557	5551;6016;7070		4127	1430;1488;1612;4221;5481;7469	3921;5879		2223	4273	4411		5440				2694				6551;6966	5521	5625
hsa-miR-503-5p	4203			881			2654	352	3395			4256			1995	920		291;402;6352;7716;7857			2523	509	2281		1463	7199;7718								6997				126	1348;3252;7647	3769		4221	1571
hsa-miR-512-5p	1620						7632									1235		7503							7255	5345		2722					5567				974							352
hsa-miR-345-3p	793			5664			1543;4909			1296;3858;5040;6461		3951	5683									2224			4093												5827			1037;5246		5846	68;2377;5192;5308				5445		5125;5964
hsa-miR-4635		3384	3705;6023	3398												3598	321;625		5466		703;3056		7156		718			7439		6809							6334							5153		3320			157
hsa-miR-890		987	6581								989								6615	6494								3555										986;5209							4547
hsa-miR-4510;hsa-miR-6133;hsa-miR-6130;hsa-miR-4419a;hsa-miR-6127;hsa-miR-6129		3075									3077			6970	5147	3562			4208	6487																					3356
hsa-miR-576-5p		6477		720		3044;7061		6853	1203	5304	475;1352;6487		1741									4290;5896;6978		641;4454;5019				925				1649	217			6884	697;6150	638;755		5119;6239	563;2844;4496;5129			514		1353;2385;4158	425;4417	209;1878;2379
hsa-miR-6827-5p														6636					7644						567					2238;4862;6624				416								5197				6007
hsa-miR-7159-5p		4038;6626		4333	2334	4414	166;2061;4400;4773	2939;5261					648		4577	2268;4706;5021;6130	7352		301;6889		4621;6557	4645	101		5118		4269		4511		4198	4688		1087	4917	1068	5226;6284	1485;1630	4458			6312;7405			1579;4237				7105
hsa-miR-4768-3p	210;2712			635;7064		3393	2439;3691													6660	694;6089	3304		1075			3295	3921	3128						4940				5420				3706
hsa-miR-136-5p	5948	2392;5413;5791	6354	2464;2885		2810					2394;6728		3196	862		6167;6258		2726	487									2750		2473;2871	6476	3002						2487;5814				116;6626	2520			2909;5460		2731;3176;4293	6288
hsa-miR-6505-3p									5082																			1299;7137									2963			2942;5858			1066;4016;6903				6766
hsa-miR-627-5p	1600	5705			7813	698	3610;4490	2843		2913;3563	5715	1079				1728;4665			2067				5768;7039	4412			514	604;1111;3383;6151	1498								5188	2736	1273			4998		529			1655
hsa-miR-8078	4452		2240							2691											6763		969							3557		1069								5419		4494						7410
hsa-miR-4299	4496;5303	525;2470			3033	6276	709;1685	1161;1363	498	1065	524	3340				2924;6312			1993		3328		1640;3409	4416		5120		1177;3343;3366	528;6141		794		7729					524				466;788	3110;3133						3158;4202
hsa-miR-3194-3p	3154;3742	961		3100		4760	4462;5211			1587;3209		1290;6416	2050				4557		4437	1094	1243;2792		2608;3092;3850;6926	1483			2464	1322	5437	3675;7367	3976		2944	5984		1392;4854	4077		6336				4;1089		6116	1125;6616		1060;1200	4048
hsa-miR-24-2-5p;hsa-miR-24-1-5p	5936		4940	5681						1920;5280				2773	6058		4290;5726		6987			4377	5436			6062										5795	1428	4730	5966		665	7616			2099;2289;4581
hsa-miR-8071				2009;4219	1374			3255		4273;5387	4222	3648			2504;3391					4323	4536					3391		3443	3827;4780	2258;5078;6283			2173;3576;4220		4293;7616				4567	2946			6254	5337	5705			2519;6094	2246
hsa-miR-8070						4873								1244;8010		3375	5429		1440					1669	918						2458	3789		2675	3428	3910	4849	1782			4829	1096;6285			4424;5075		6307		5927
hsa-miR-4291	3449;3877;4205	496;4689	7237				681;4596	1747;5569;7280;7303			2533		3351;6479		6453	687	268;794;5161	5453;6525	7;7588		2525;3535;4079;7844	6890	3209	1441;4261;6404	1510	85;5343;5358			3752			3256;5420	3263		3336	1821	869;2068			658;3663;5354		214		435;6099	1600	6233	2383;4194;4521	828;3366
hsa-miR-4290	6252				1617	3651	3190								4440		2564;5510;7396		861	940;4348					3365			3678	2523			3104	6	2538													3237		2456
hsa-miR-4293		4870		6133	5493	950	7303					176;6772								7025	5623	7008	1790;4461						1874		1960							1793	3636	7115	5813			1544
hsa-miR-8076		5344;5391;7269			6489;7133	1177;1680	6175	7338				6046		1405;5882	5139	6821		381	6365	5753		7497				7458	5345	6072		1909		5917				5804	5766		2877;5765;7403		5742			4435	2826	5283			2814
hsa-miR-6780a-3p		4059;4923;6353	649;5482	3307;6597	3641;7126	703;927;2799	5709	5531	1075		1714;3243;5784	1984;7417	618;1304;6866	514;947;6844	575;5333	1162;5762	4525;6590		1456;3736;4475	690	1269;1950;1989;2867;6717	2548;2707;5368	3949	372;1676	3902	1034	519;1300;2519	824;5471;7455	1946	505;5583;7386	6978	517	440;922		656;968	716;3524;5346	2701	3381;6376	472;4992	700	4232	1120;1323;1878;6180	393	1238	880;4093	4837	6358;6568	673;5148	1777;4880;6862
hsa-miR-4701-3p;hsa-miR-6736-5p;hsa-miR-1262	2150;5317							5968	7515			1822;6262				5591				5495											5499		3308;3814		5738						5952
hsa-miR-6506-3p									2965				5579	6002													1363
hsa-miR-4714-3p						1234		6090				2880	23;6242	1941						4163;7829		4344;6212							3463			620			6076			5740	7587			5857;6117;6517							1424
hsa-miR-6881-3p	832		480;3218	4936	2524	1026;7177	591;2518	203;2575		3850		242;597		2585	2705;3210	777;2671		1338;3062	1465;2940	2808			691	487;2444;4864	556;1682;2507;3596;6828	3064	2278	794	547;2516	517;788;2508;3326		263;1215	1303;2611;2617	492;2461	2699	357;2014;2490	1729;3582;6923	3249;4596;5591	3143		795;5048	257;870;876	552	692	5481		3288
hsa-miR-650;hsa-miR-3612	3725		1658;3266;3884;4392			5902;7349	7254	2	4279				5801	5779;6486	5778	4514	693	5850				118;4732;5777			6640	5755						5814;7569		7106	5638;5879		4413		5662	3322	2945			1711		2204	6553	5578;6769;7390	5627
hsa-miR-485-5p;hsa-miR-6884-5p			3615			1850		3569		2926		2364	5131	6075;6811	6071	1719	657;4854				3624;5161;5349	5385				1603	1609			5624			6912	2118								3348;4918			2608
hsa-miR-335-5p	783	248		1198	5327					194						1938			544									663			6209										3979
hsa-miR-155-3p	5554										5069		4073;5895			1607	535						4481							6167	6886					5401		4369		1401	5937				1874	5619	3925		4869
hsa-miR-6750-5p;hsa-miR-6822-5p				2639				6272	4946;7239;7735											5594	7000						5862					5718
hsa-miR-520g-5p		3087	2283	4377						5016	4996					6891	3167		6552			3716							5096	6390	7170			2121	1361		4721						3467		2611
hsa-miR-1208		1038;1087		5386		3807			6365			480	1836	590;1578;2965			2181	6998	4945		6293	364;947;2961				1294			5503	3967	1456;1540;3461	1579	2985	4345	7641				563;1095	6436		1453;2733;2863;2999		3151		4655	4126	2917;3557
hsa-miR-1229-3p	5272		1325;7088					4603;4759											847		3423								4948	4475				3822						1968	2172		3993
hsa-miR-4748;hsa-miR-4464	855	3020	2570						3316						4390						3998;4757	427;820;4422	7151	607;4017	85;5840				3302;3791			1514;7934						1217		3269	6977			2164		809	4223
hsa-miR-6515-5p	6733	1521;3209				4459;7088			6620	7078		2264;3724;5059		6972;7554	4416		5633	2512;3537;7256	7442		320;7336			4233	2064;4192	3485	1481	3870;7278									4456;4504;4877;6168		4520		3744	2831;4786		2475	3064
hsa-miR-328-3p	6363		2984;5242;6343	3696				3751			4256	2926	512;6716	3593	5571		3507		3847		2931			4439				3086		1389		9;1088;3106;6729	6646		5437		660					3419							2932
hsa-miR-7110-3p	3696	2500		3140				7719				1068;3813					280		3888		3824		1850			1399	428		6112	3310		201	1110;1112			1109;1111					2880		2662			3112
hsa-miR-4659b-5p;hsa-miR-4659a-5p			3050			2318	75;2127	3745	6778			6493	3702	3051;3606;6531;7559	308	944;3122				2973		3701			6854					1423		6563					2220				3203			2061;3303;3914
hsa-miR-6809-3p		363;3287	897;925	348	2055	2948	398;5996	314	3635;3650	761	3258	1275;7248			241;438;2857	2666;3780;5738	943;1039	2864			6921					72;2866	3210;3555	5890	3203		1110;2174;6403;7754			946	2076;2854	2701;3431;3917	5029	288;2600	138;335;361	3925;6785	1513;6339	1107;7667;7691	1074;1835	2136	213;6688		3328	2997	3365
hsa-miR-1287-3p							973;6339	1895						1086;4126				1134					1051;7035			1139			1365	2889	867						5328		1030		6369			4161
hsa-miR-3663-3p	5482;7385	5743		44			2016										81				1199	871			19	5126	5700							6794;7518		6741		5760		5134		4735
hsa-miR-3614-3p	964						2471;6046		2301			216;1279	1187;2124		1175		427								360			1311		733	3123		1488	744		941;4872	2300;5033	759			4792;5016		1078;2675					4262
hsa-miR-1231	1040	6100		3279;6045	1994			1724;6431	7188	1068;7267	2455	3361;5282;6666;7172	3424	3406;5226	1729		840							2592;4917;5824			6973	6208;6704;7210	4159;4670;5170	6823	4935	894;6053;6543	1188;7783	5119	703;1255;5441;5856	6200;6430;6918	158;3521	6123;6354		618;2179		6411	3209;3326;6470	1759;6506		441;2378;3936		712;1744;6310	2103;6190;7047
hsa-miR-5197-5p	5515	2378;6054	1501	2354;3043		5745		1670		2906			6425	403;7676	2932;4274				6877	516	4386			4321	316				359		165;2130;6819	320;2738				2879		5929		4719	4354			1353	607	2060
hsa-miR-3156-3p	4611;6618		3625;4279				3714	5137	3818	3338			2358	152;4177			4284		1662						4840		1053	3831	3026					1335;4415		3662	6740			5810	3669;4876		6174	284;1765;2829	3285	2317			2093
hsa-miR-5196-3p	837	4061;4925;5833	870;1653;1850;5982	5846	3058;4316	705;929;6450	3019;3722		1674;1692;1860;6941	1333	5786	1044	2701;2707	522;949;2611	851;1879;2542	2673	4527;6165	864;926;935;2549;5188;6398	6804		1193;2627;5263	939	2493;5013	2452	2527;4373;6402	919;1036;1888	4118		5945	793	343;878;884;890	1217	598;903	5811			2712;4055		816;831;2445;4994		4044;5277	881;887		157;4115;4504;5369		4884;6406;7033	5829	678;6126	834
hsa-miR-93-3p	5015	7319		961;2444			5469;6881					1262					4380;5193	5066		824	5132	4713	5454	4781	5501	7389		1294		3602;6511	4057	5073	7059	3227;7470	7498	418	1706		5115		6507	2902	1061	1341;4061	500		980;1650	1197	6161
hsa-miR-2909																		5101	1042		1074				2630;5106	2212			958			3972										179;6957		1879			5767
hsa-miR-302b-5p;hsa-miR-302d-5p	5382							1905		2310;2839	5210	238;3283				2004		3168;3174		6944	4810	6565			6387		1739				6704					1979	3979;4631	2721		1333	6913	3804	2108		238;2970	238	3480		2057
hsa-miR-3921;hsa-miR-4653-5p	5181					627;701		827;5035	1623		5670	4166;6777	610	512		6736	442;3061			688	2739	2705		1833			517				3579;3793	515	6599		654				3971		1364		6569	1037	2631			671
hsa-miR-146a-3p	7496						335	881															877						918;4600;7342		6925			5430;6584		1213;5344						1321;4452		3657			6626		3986;4878
hsa-miR-597-3p	4015			2501	2545			4523;4762		3777;6227	2398;3260							2730						7473	5742		3230							1101;6387			2719		2524					3904				2735
hsa-miR-3187-5p;hsa-miR-6860;hsa-miR-612;hsa-miR-5189-5p;hsa-miR-1285-3p	1865;4051				1553;3612;4740			526			6575	938	6711	6692	289;5598			1104			764;4583			6871;7278			3707	1876	2950	2989	6613	3302		3259;5742								6610						6488	3515;7365
hsa-miR-17-3p	386;2697		2649	6590		2795	7265		1411	956;5256	3226;4698		3824	943;2893			2992;4989	82;2581	811;1127;4071;7382	5245;6765	2090;3701;4330	221	3263;6442			4688		4798				4				1126	6931	1539;4706	607	1155;1789	916;2121	3504;4914	4880;5562	5849	1488		2932;4682		3247
hsa-miR-6715b-3p				1820		1038	906		4619					4920		3047	6022	4793	3417	4623	5534						2810					4751	4719	5587									7075	4067			2846;4548	4539	5156
hsa-miR-4800-5p			4999	2008;4218			6359				4221	3647			3696					1135	4535								4779	5183			2172	4773	7615				3469;4566		4204		3389;7214		4677				1665;3278
hsa-miR-3944-5p					170	46		3029	1032;5701		5736	6381		7535;7774		427;3523;4840				6909	281;1787			1424;1513;6023	7276				4750	2599	5858;6126	3504				6139	4970					4027;5668			2464	4515
hsa-miR-323a-5p			492		315	3467			4011;4086	533;6895	3958		3391					7276	4774;5128				2029;4138	3127	3509;6821	4578;4717;7190					3367	3326					4323		7085						3078		3159		339;2098
hsa-miR-6798-3p			3369	4311						5331			2202;3111	4958			770						5284							2659		3019		2070;3469	3446				5349				4371;6490					5462	2151;4418;4958;5599
hsa-miR-6765-3p			386;4528	6977	7093	2978;6845		2189		3199		24	526;915	2782;3307	3403			2894		2996;7624				6340;7318		2896;5123				2641	2942	823;2786	6677	7394			4616		2790			1706	4518;7543	6712			4064	2899	3679
hsa-miR-670-5p		900;6219		864;6770			6574	890		1678;3859;5041					6694				435			6684	1327		1361;4094	237;4073		4978	894;6328	1304				739					6575	1038			2378	726	842				1873;5126
hsa-miR-4483;hsa-miR-1293			5951;6813		1181	147							3398;4806;6772;6990	3332;7578	3380;5458			3387	3712;5129		4490	3370	4139	3221	428;1438	3380;4721;6206			5213		3368	3318		4249	7727	5014			3397;4625;6920					5795				3389	5218
hsa-miR-4762-5p		267;1017	207	500;972;1239;7087	698	3168	803	6985		1785		5684;6149		2972	942;1253		6950	7105		2794				5791	5014			5811;6175	1224		5013;7394		938;3538	5530	600	7061	2210	667;2306			2264;5108	1423;1519;2140	7119		3650		3621	602;2703
hsa-miR-4759	5968		1061	602;948;2776	447;4134								549	996			1178		1416		3796;5617		941	3205;5423						2135		1000	497	938		1183									3641;4130		556
hsa-miR-22-5p		1714;3294		6852	2578	4701		291			1131;4416;4914	5048;5273				3497	4488;6149		1249		1690		7191	4683			7040	5084	1404					303		4803;5192		3696		5335					1449;4329				7749
hsa-miR-4751				3975	607;4893			16	554					5018	5005							5503		1996								4742		4691;5224		2204									1977		5568
hsa-miR-4752						7038			7401			3699	3697;5665	7112				5952	2810	1491	6190			4406;5448			4890			5416	4690				1515							7279	4496;4706	3298				2549
hsa-miR-4754					2733;3326										533							127								3469				6665			4550		430			7325					4697
hsa-miR-124-3p;hsa-miR-506-3p		7209							466;5258							6117		2208;5629;7002										4558			291;3638;6308	1431;5482	5498;6328	1236		4274	2890;4370	2662				4864					5977;6967	5522
hsa-miR-2116-5p			7128								4747															737	1237			7448	682;2764;3032							4755								5207			6329;7689
hsa-miR-219a-1-3p			6270				7162		6829																			4927											4557;5480								3447
hsa-miR-659-5p				3438	5868		6092			3939		3645;4554;4764;5514	2649	2556		3638							6580					231;4571	3429			2557				3473;5250				2970;3463;3595		3651;5258	3321;4351			3028			2894;5814;7342
hsa-miR-4699-5p							6130			3896									3376							6635	712		3123	7061;7612					7075	7156	7216			4646		1317					5463
hsa-miR-3960;hsa-miR-8072	3122;3421;3424		369;372		3551			497;727					7069						3567		2519	5599				7195		5670
hsa-miR-1295a																				5625		5752	3891	3527								7764	5715											3445;3936			3100
hsa-miR-3681-5p;hsa-miR-6849-5p				677		5130;6902	3585						459;2513;3346	2420						7658							3060				4910	5577	4891		3331	5419;6725			5983			7059				2340;2485;3082;5507	5596	3352
hsa-miR-7108-3p	1076;2061		1169		3863;3932		4785							1222		4043			2500		1648;7034		4271		1195;3674;4584	854				4470				4557			1353		2213					6682	4368
hsa-miR-144-5p					2008;4540		5410;5545							6407							4719									5014									2224		1912		884				5846		2633
hsa-miR-122-3p	31;2834;4304					7655		4120;5624											6225		2009				1355;6313					1291			6229;6405	5211	7199		3182										5534
hsa-miR-876-3p				3301	7792	146		1621;6426					1730;2995	1637;4254					7370	1857;2991		3369	7518	3157;3214	427;1437	1760;3379	3237;5097	5294			1689	1638	1666;2797;4453	1626	1748;2879	3401;5013		3273	4624	3343				5960		3202		1766;2894;3406;4650	7727
hsa-miR-1295b-3p	114		2968		2879;5565			1322		4408			1932;3182	575	3900;5678	4690			2103			1922	150;5653		5282								3100			1864;6207			6788					3446		4734	3101	4846;6710
hsa-miR-5703;hsa-miR-4516;hsa-miR-4434			3078	633		3391	5883		5418		20							5216			7751					5665		237;4172	3126		7501			3931	4938		7279		4821
hsa-miR-27b-3p;hsa-miR-27a-3p		6825		3939;6785;6847;6861	4002	1538;3982	841;7595	614;1344		56;69;88;6014	6794;6856	7509	3585		3459;3555	7082	1327;2266	3595	4496							3543	6782;6799		3095;3629	3955	1071;3547;3553	1035	3622;3685;4895	1452	989		729	6807	3455;7303			3006;3067;3541;3553;6771		2615;4952	3482;3556;6716	1304;6637	931;6813
hsa-miR-3186-3p	574														5238		3330				4023													3721															132;3957
hsa-miR-106b-3p													725				2183;3776		5196										1177				3398						1503		295							1121
hsa-miR-7152-5p			5754		2912	5497	3171	1680;2142;2414;4294;4563	5131	1911;2572		2274	428;3205	1077;1203;6380	984;996;2269	77;1644;2688	2115;5253;6007	991;1003;3431	2898;3371;7271	542;1904;2375;3804	5336	907	2040	4649		993;1005	5556			2939;4670;6368	3198;6440		1016	2028		2216			884;896	2185;4734	2322	1297;4654	571	2067	5248	3762;5455	1841;3131	4337	3212
hsa-miR-425-5p	3665	5078				3765	4626	3933;7177		2621;3404	5088	543	3170;6560;7487	3904;7482			7147					3397	6858		7325	3686;7535	3777		4370				561	1422	3916;4538	4418	793;4931				2514	3113	339	994		2023		407;3692	136
hsa-miR-7158-5p	4633		5958		4997		1265			5379		499;4117	3892	4850;5354				1754;4690		803	1069		5863	2543	280;1786;4544			2838			2952;4644	1042	4616					5156	4496	4744	6148			5419	3888
hsa-miR-4482-5p;hsa-miR-3130-5p	1276;3532	853	1303	663	1351		1348	4431		1829	6707	4532	1511;4602	1418;7160	1449			4591;5026	1718;2027	390	1539;1797	1537	1303;1612		1337;1646;3606	1541;4493				1280;3810	828	1419;5581;6112	4523;5239	1291	4432			3657	3059;3729;5503;6228	1457	1582	276				3447		4361	1369;1678
hsa-miR-3613-3p	3927;6502		2841	6002	2127;3939;4388;5801	5855;7926	60	2177;2535	88;3330	6575		4484;6674	6506;7631;7790	5422;7788			5585	4360;4369;5742;7642	2848	2768;5603;6352		2667;4524;5736	5575	202;4119	101;6131;7434	4128;4147;5708	1931	1508		7269	6392	3994;4525;6513	4043	1326;1973;7167	922;4120;4370;5591;7249;7662	4217;6402;7245	71;355;419;2000;2661;3019;4864		756;7434	2130;2578;4201	2715;4847	1040;2599;3967	2463;4281;6478		1721;5851;5893		58;5985	2208;4059;4987;7470	5747;6501
hsa-miR-598-3p															5083;5399							2950	5687			6933		6089											6651				3986		4522
hsa-miR-4491;hsa-miR-4657					6873								3698;5666	3602		2564;3406		5953				5487	6157							5417		6452			1516				3604;5375			7280		3299	7			4895;5402;7066
hsa-miR-3653-5p			5807;6120;6443		4585		3556;6556	4692	2033	2475	3183			4	266;1329				5536		1292		755	7461							3510			1697;3183		1174	5183			5227;5838	6238				4313	4880			64;7466
hsa-miR-6842-3p		3132		5200		4022;4931;7092		624;3609					4133	1517;4054			6066					4782			1143;4397				7226			2229;4072	171	3773	280						6433
hsa-miR-640		896;6159	6266	4997			3624;7410	6990	5106	199;7233		1117;2428	3545;4244;7145			5370;6380	3746				6993			2162;6965			859	7682	101;890	7105	450			1602		7066		895	6515			2039	5426;7124		2897	6209	6634		6382;7138
hsa-miR-643					2572				1454	7177		2113	980;3815		1618			1625		2414		311		432				5843;6517		1251;4949	1611;6233	3720;4255;6838;7949							3662	5485		1332	2807	1268	6264	2571		2506	2590
hsa-miR-645					635																						3636;4215					1067
hsa-miR-647			1548;2789	911	7609	2477;5305	2158	1446;3595;6832;6884	2091				2321;3022;6099	1479;2228	98;2342		1592;4992	1332;2365			1338;1418;2371	2347	7480			2367	2096	2389	2442	2999	2299;3440	6106	460;1159;2257;2273;2510		2355		5203		610;1228;2245;2261		5186	2296		947;1838	1392;4164	1226		2373	2198;2727;4053
hsa-miR-646	847;3447;6914;7054					190;847;4451	1531	2252				842;1775		6782	743;2239	6077	263;3967				356;6069;7842	773	1474;1584;5774		1618	5356							1330	326;7045			902;1994;4007			835	4952				7153	5757	689	826	3204
hsa-miR-649	3628	1950;6536		1089;5499	295;7069							4802;6718	7746	4798;5897;6860			4820	4615;5109				3908	4071					4549;5166			4789	4821;5932;6147			4610		4220;6884			5473;6131			4599;5213	6048	5337	5390	1413	4855
hsa-miR-2114-5p				6772			295		6149	4040		4516		531		3340	3056		437;4230;5618		229	6528;6570	4437		4487	3198;3539		4980	3778	6146					3162				3092			246;604	5085			5931			1875
hsa-miR-29a-5p		4528;6114	1793	6130	1250			6073	4470	4008	3585	2974		3569		629;676;6108	1603		6746		1055	6385	5697	3569	256	6369					6299	1403		5414;6167				5426;5468;6137	296;3633;6270		3019;6235				3622	2669			2115
hsa-miR-5001-3p	1596			1631;3098			3484;6455		1072	794;2249;2279	4706	1948;2863;6414				3209;3386	1436;4235	6093	2891	1092	536;6000;6684		895;6678;7351		1657				1763;5795	3673;7365	6077			772;2299	1049					6105		5234	6899		748;3788		3428		805;1003;3262
hsa-miR-3911						7039		2785				3325			6278		826;3232	5572			323;6191			5449		5486												4277	3471				4707						3280
hsa-miR-409-3p				2513		1397;2676;6127	6385					6514	3662	3579	5833	291;3821	5187	6247		606;728;7757		679;1717;2812		214;355;1179;4088;7248		5810				4628	7516	5126	7773			5058	1777		5717;6059		1392	5294	7563	5285		3157	845;1374;5742	3813	4833;7355
hsa-miR-337-5p			23	2111			5379	2470						317	2735				2921				3931;4207						5131				5349				5051						638
hsa-miR-548m		90;5906		3601		7850;7858					4012;4375	299		3944;4708	5615		6238	582;5757	2001	4208;4827		6395	4198		3456					807	3885;4631	4965			7432		3642	1425	2092						2323;5810	1181;3916;4829	4038	4906	4147;7281
hsa-miR-4436b-5p	4073;6750	893;4747	2643	2919;3402	2812	742;1329;4693		3356;3518	4861		2945		1226		4436		547	263	3302	1335	707	1255;1261;4895	3453	1085;4063	269	1776		4745	4386	376;4173	1305;3175;6878	635	1213;3086		83;1280;5146	3109;4161	2097	6179	4317	3078;3574;4145		2489;7751	4225	2630;3834	2894;4661	2874;6624	4741	1283;1362;3183	6963
hsa-miR-3127-5p	5714		1977	3754;4048	2025;3002;4311		5562	5153	1956;7635		3748;4090		5599	5577				5645	904		4816	5581			3993					1399	4363	5609	5538				3008	4098	2106		4456		7031	4448				5373
hsa-miR-6511a-5p;hsa-miR-1910-3p	7179		2752			246		3816		5606				5072						5381					1900	3728	75			7322			2115							3320		7493		6293		3005		5576	5517
hsa-miR-4423-5p			3718		1976	6704					6810				3584				3673	603;3635	2508		2871;3688	5285	3716;6992			3906				7696			614					7361	2908
hsa-miR-5002-3p	3163;4491		3255				2634	2730				7590				1523;3305		1158;4552	4189						3306							274					5818				5794		3680
hsa-miR-3197	2232		5937	4542							2262		3306			7193	834		5214	7574			681;1193		1227;6701		5504										1144;3025						672
hsa-miR-3195																							7399																				3417	6227				3440
hsa-miR-3193	7376						1182			4208			6516	1129			5567;6974	3446			2552;7156	1275						4078				1133			2897						3805			3791
hsa-miR-4761-5p			2584;5376					687					5309;6033										7336	559	3397			866;6419		559		5458			6118	2433		6583					6185
hsa-miR-644a				5203	4018					4203				6838		3397		7891	7266		3766			6862	2694					1561	2339	7664	628;1511;4382						4256			2336	4887					5069
hsa-miR-4764-3p		548							893;2078		547	706	5393					2421;6376		716			6094	491				744;798							6164			547		680
hsa-miR-154-5p			6543				7014				1705				7019			4242;4253		192			5152				6519								1357			4607		4008					3392	47;475
hsa-miR-199b-3p;hsa-miR-3129-5p;hsa-miR-199a-3p		4145		5103;6782			7651				5609		760;2364	1293				3893			5528	5535	2588;3864	4074	607							668							4179		6640	3854;7112	3058;3771						5329
hsa-miR-4670-3p		6291	5028	6558		6763		6648	2486							6083																											6756				7126
hsa-miR-4781-5p					3311;3464;3600		5203		3154				5029;7189										4144						1652				5584						672			4218							3609
hsa-miR-132-3p;hsa-miR-212-3p					1042;1860	1281		1078		1601	5807		7110					839		5119		6531;6762			1843;5473;6901		723;2145	4205		5857;5909			1177;6689			2988	3066	609					3869	2742	2997	6504	3045		3839
hsa-miR-132-5p					1455;7865	7095		3598						4790						5264		3505			3321									1394;3776												4559			1660;2821
hsa-miR-203a-5p	4699					3638		1387					1729	1636			3205	5425		752						1759	5096	5293			1688	1637	254;1665;4452			5012		3272	2526	3342	6118							1765;3371;4649
hsa-miR-376b-5p;hsa-miR-376c-5p													3345	7111					5256	7657				5447						5415	4689	5576		5278	3330	6724						5280;7058				2339;4738		3351
hsa-miR-145-5p;hsa-miR-5195-3p	257	1140;1572		6497	2472	2787	7235	4776	7297	12;4936				1140		3085;4586		795;4929			6473	914;2655;4295;4571	2929		1214			3293	6584	6844;6933	6723	2537;3100	2565	2409;3399	2647			3033		3178;3247	6811	2588	913		1860		1308	2790	2490
hsa-miR-208a-3p;hsa-miR-208b-3p																									5302
hsa-miR-675-3p			6569	1392	627		5838		1445				453		3572		1944;5262;5670		1584	2977;3084;7804									4406		1800;4749	3718			5137	754						6533	3750					3532	4106;6857
hsa-miR-376a-5p						3792;5501		6413						6384	3092				1270				2899	4542			2499;3214	512		2943	4278		4664					2535		3013;3392;4624;5521					2503		3574
hsa-miR-877-3p	1689		479;3217	510;4935	2599	1025;1451	590;2517;3480		3904	3839;3849	891;2481	596;3464;5231			2704;3209	776;2670;2746	6;3293			2807	573		4051;4887	486;2443;4863	454;555;1681;4848		570;3367	793;6254	546;2515;5691;6883	516;787;1885;5105		262;522	987;1302;2616	491	2698;3233		701;3581	3248;4595		2623	794	256;869;875	551;2508	3128	518;3346;5480	3326	3287		2617
hsa-miR-7114-5p	6314	1929			1626;3298				5128;7402	4796			3471	7113	6794	4372	6480							2635;4407			1869;4891								4817				572		4206	5753	4497;6118
hsa-miR-6132;hsa-miR-6836-5p	3383				2205			1219					1091	5088;7195		4244	495		550			4603	2503		2869;3228;5228						7143	1660;6581	7414	5779													4203	5013
hsa-miR-196b-3p												1215																1247						1077									218;1014	4135					5403
hsa-miR-3190-3p		4257	5204		6871			808;4043				3569	464		5477	3404	1720	7044	5245	5649	4511	6773	3098		7500			5965			409	369;7005	12			3325						5751	6116	5441	5;3092			4893;5400
hsa-miR-6131			4016	4514		735		1060	5511;5557	143										2364						2267	3547	3651				5452		4878			6529		5079			4880							4743
hsa-miR-6850-3p									6068			1377																															1176
hsa-miR-219b-3p	2048			4551							1926;6937	1126								2263;3867	1507	3722					3184		2659;2747		3594		1204	1259	1271		6341	594					925	1017
hsa-miR-6134	4316;6722		2280	4221			5900		6887			3650	2997;3432	3597;4256;5463	2897	6732	3722	4967;5015		5652	3396			3459			3239	3769;3781;3856;6472		3659	493					3328;3403	5340		2800;3278			499;3396;5678	3176;3374;3512;3644	6017	3068;3095	4113	5799	5420
hsa-miR-6741-3p						617;1895;3077	5377	830			3301			1324									3852	4910													1224;1419;5352										1127
hsa-miR-5590-5p					3076	1316;2191;3112;5786;6267	6140;6755;6908	6553	3519;7223			4466		1120;1977;6905	5017		848;6360	5092;5590		2056		4367		6138;6154		152	312;5949	1489;6531;6547		6606		1978	1200;1386	5654	1267;4352		1643		4057;5393	3170;4183;4653;6386			4024;4263;6297	5507			3545		3094
hsa-miR-1914-3p;hsa-miR-6738-5p;hsa-miR-5194					6202		5022		6618	5001		5057		7552			5301;6766				544;4340		6476	4476				4858	4316	4410				5147					4518				2162				3108	6018	3592
hsa-miR-676-3p	5556					4440;5523						6039	1844;5897	1751;5875	1865			1522					2657	5116		1874	4450	70	1088	1263			270			3970								86				4686	284
hsa-miR-4742-5p		252		474;4299;6255	300;3958	7144		4111;5840		993		93	5706;6022		505;5969		4401	503;6041			2801	4134;5989	2838	5776		2250;5949		85;453			3992	5017		6760		703	1767;1830			5907		2179	7608			4905		5787
hsa-miR-421	2389	3975		2811;5137	4518;4551;4689	1109			4991	2032	555;1126;2242		6209;7112		6183	3890	1111	6255			867;4697		7442	3855	5475	3585	2494;3666		4025	5859	3814			2713		4440	780	1123;2530;2834	6067	4424	6596			4595	835	6506	450;4899		4649
hsa-miR-187-3p						2077		329								1376		5703;7060					629;4813			2274		7075	3598;5749			6055		5728							3564				3313			3016
hsa-miR-196a-3p		7254		1273;6253;7242			6535;7937		730	464;891	7269	61;7568	498;5704;7603;7636	7491	5585;6781							3955;7733		2587;7354		5562		53			3737		4048			1478		7301	5566			6151	4432;7576	223		178		3964
hsa-miR-4789-3p		1302;1512		5857		7474;7499;7505;7513;7579	369;6899		2386	813;4776;6430;6514	1304;1418	3229	1580;5715;7721	602;3976;7256;7353;7406;7431;7453;7913	3251;5692;7280;7323;7341;7366	6056		4171;5716;7385;7441	6739	778;3978;4016;7137	6300	3133;7313;7358		1357;1457		3260;5621;7298;7692			4324;5453;5956		6247	7301;7433;7903	558;3040;3046;7348		1166;7142;7169;7710		233;4595;4646	1301;1475	3154;5528					5332	7110		6536	7096;7178	2084
hsa-miR-3942-3p			1936				2954		5400		1676	5566	6417;6822		3727	6800		1906	1595					5204				3002		6940	4274				1896				1336;3627						4475		2495;4320
hsa-miR-6769a-3p	941		1410		3086		4912	4535		5501					3189			3196			4143;5070;7467;7682					5263	6984						5284	4182;7229		4115		7039		4099	3975			3636					1210;3415
hsa-miR-374c-5p;hsa-miR-655-3p		2616;2961;6237		2584;2937			3035	3062	1390		2993	3134		145;3090;7363	6209;7575	2816;3161		2851		3238;3301	3872	996;7344		2865;4451;4583	333;3030	4224	2579;2924					3999;5469	3825		416;7785	3166	480;558	6464	132;3098;7239	1368;2358;2763	2438;3179	1585	6605			6183	422;2960;2997;5390	2888;3141;6003	2969
hsa-miR-548s	2630					3573		5469	6480			7214	1984	5256	2880;6156			4015			86;2958		7093	6859	2691	2889			7235		7683	5279;5937	7971				1446		2783	1375	78;147			5280			7229
hsa-miR-4741;hsa-miR-4675	3810				3477;6230	5078;5515	654							5362	3484	5040					316		2747		2781					3274;6133							4746	559			5925					4149		1160;6848
hsa-miR-500a-5p	1206			2931	6237;7550;7592;7698	1674;6681			1919	3542	1812;2636									1680		248;2040;3185		1948;3710		3450;6141			5630	1789	1976		1950				3082				615	1734;1973	196	1525			4050		290;6183
hsa-miR-7106-3p	2532									1680		3798	312				6333		6972		36				6108		733	3824		1306;4555	3146				6354			3598					3606;6785
hsa-miR-889-5p	2484	3133	1549;5733			2478;4932	2159	625;1447;3610		3228			1778;2322;4134;6100	2229;4055	99;2343;2359		2862	2350;2366		1700	1419;2372	1599;2348;4783;6067	7481	4818	4398;4435	96;2368	1115		4264		2300;4176;7479		172;461;2258;2274;2511	2102	281;2356;5931	5994	5950;6025		2246;2262		5187	2297				1227		81;2374	4054;4111
hsa-miR-5009-3p	2909;4536	147;4086;6799	1886;6634		6026	318;6565								2743	6441				4547	5828		1090	4735				2609	67	7448		903							4104		111	5802;6818				2597;6029	6002
hsa-miR-1537-3p					5140;7803								5282				3144	2113				43		1764						3183	7540	2044								2082		7466		2579;6487	6967	6522			5154
hsa-miR-4783-5p			1223					7488;7561							3410		7261			107;7571	1238		7401		3679;7446								4229	4059					166
hsa-miR-425-3p			836				3234		521																								5819	4300									2403
hsa-miR-8084			2020	1997;4802			884	6292			6529			2132		720;6137	5317	4662		2352;5876		1660;5960;7453		6603				6996	4682		5908	3127	6881		5194		4938			4670	4346	934;1590			3752
hsa-miR-8086			962										1454	622										1446																							6158
hsa-miR-8087			1486;3580																								144	7139						6699			6895	2725;3115				5025	6905				6768
hsa-miR-8080		673			6931				7467			2296	1112;5239	122;5472	6771		7760		795	870	2475		58;548		702				7019	663;2054;7471	7323	125;4447	5704	6916;6929	7420		2461		6479			6816		2782			672
hsa-miR-3974			5626;6062		5533;7163		5956		1169;7374		4094						3528;5408			658	1899;2482		96		5113;5295	3842;5404;6859	1039;6629			4117	3860;7567	4413		5015;5022;6578;6602		4444;7250	1892	7057	6841	4428;5677	644			439					3980;5376
hsa-miR-3977			1718				1408	236;1739;3279;3803			791	3096;4612				4482		1042;3455			4704	4889	3018	2512;2533	1935;2012		1676;3300				2771;2852		4305;5152			726;7238	2473				2527;4852	1785;6829	1679;2715;5375;5405			4244
hsa-miR-3976											1048				5889				402;2341				3388							5411				119										6793			2538
hsa-miR-3978				98	1623		1713			3988		517				3072;6365		7649								5483					7066					4623;5891	5870							2109	1140;5778	994;1524
hsa-miR-383-3p			2692		6678		3830	3954;6805				1878;4472;4811	2387	117;629	7599	2980	1444				4105		7248;7375	1504;4107;4446	4198	3581;6582		221;4489;4828	1931;5080			543	4837			4205;4436;6848	971		2945;6489	1312;4189	3964		4269;4608	141;3979;4005		2519
hsa-miR-8088	4654	36						3661											4686;5756							822		803				3044			3451						3575			2438
hsa-miR-3940-3p																					4671				3407																								3816
hsa-miR-218-1-3p	6428		2766;7073	3		3122	4287;5480							6458	636;2986;3421;4109			643;2993;5424				2988			4613	645;4110		3017		6750	5844		253;4451			5011	3547	3271;4426	533						6127	6163
hsa-miR-379-3p;hsa-miR-411-3p		2173;6859				1727;5356;7752				5121	2175							6956		4553;4580;6548		6672				5060;7646						6642	4766	3604		6946							4752;5143	1206	5099	7058		4100
hsa-miR-4793-5p		2485	5943	6365	6396					968;5175;6419	5690;5843	5255;6482	1042;6352	6327	6326	6045;6294	951		6221		1364;2555;3012;3147;6257	830;877;5406;6322	1644	6127	2173	6306	4550;5790		2954	2993		6359	6282			5826			5435;6207		6172	3949;6227;7732		2233	5578;5737	5725	5672	588	6345
hsa-miR-5188		858			508									6650											4948																								6410
hsa-miR-4664-3p	3175		1400			1372;1936							1707						3449		47	1298								7561		1246																434
hsa-miR-938							1558			1718			3178	3591	728	2192	7434	735;6322				1441			3655								6527	6428					625
hsa-miR-6760-5p	5665	3074	2236								3076				5146		2205			6486	2897;7753					5667;7081					7496			3060							3355								5984
hsa-miR-499a-3p;hsa-miR-499b-3p	3892				3100		6633	2947;4199;5225;7118		3471		1036	7281					1824	3260	5049			5954			1826	4527		7026			3925		260	6253;7294								832					6193
hsa-miR-933													279;1756				2987	5336	164;5199						6766	5238						1664							7375
hsa-miR-936			222;534	229;5178		3441;5531	3106		4183;5020								3837		1970;4667			218;7581	1555	4629		5570	5057;6624	515;6352	3503;5272		4281	4207;7145	6735			6078	6703			6093	946					5497		4709
hsa-miR-935		7229		3748		6855	7909	4071;7410		10;4121	2810		1991					793	1493	4283	3908									5489		7285	798		4484		4964	3031	6618			3538	2199	4645	2788	5224		2027	2488
hsa-miR-934						976;1949		1056;1194	1369;5785	1939;4505;7201			966					889		1790		902				885		1435;6969			710;1066				943			3394	848	2485;4494		1063			4626		2138;2943;4706
hsa-miR-941									5573								3414;4774		2756						3350														6035
hsa-miR-4738-5p	3561;4427;7084		3588						4247														1572;2321				5992																			5159	624	6376	4540
hsa-miR-6877-5p					5165		6118			5632																																4017		3091					5618
hsa-miR-6759-5p		5085						4404	1318;5706;6876	282;3800			5489		3383	4235		3528						3362							1534	4923	3310;4904		5491;7620							3425;4887;5228;5537		2990					487
hsa-miR-3664-3p	3195				6175;6968		5779			4583	3342	1346	565;5168			1805		5184	6286		1138;6802		944					972;7011	5644		5920	2584							5245					5032		3896			6572
hsa-miR-4745-5p;hsa-miR-4481							5054		3565;5977	3654		3563	5806	5784			4272		4178													5819;6656					5450					3291
hsa-miR-183-3p				714;2048;4973						5677	595				684;3300		4313	3307		1851		4307;4709;6317				4654		2328;6507					2404			5341			3203	6938		2272	2066;6099;7532		1733			5496
hsa-miR-6846-3p	5186				3872;6155		5646	5936;6159	4595			6212;6230					3674;4782				1591	6061	1028;5632	3331		5447			5675				1466		3514							3978	6010;6028						6101;6390
hsa-miR-7162-3p		6851		6767		6138;6393	5930	2305;6335	1621;5659			1259;4958			5312	6734	2278						2461;4838		2237			1291	733	983;7078	3791		6597	529;2449	7495		6684		3280;6675		2485;4608;6698		1058			4115	4782
hsa-miR-126-5p		741;3429;5409	2108	1764;5653		1060			7306	2319	7069	6067;6889		6704;7996		3648;6449		4112;4884				3;6		6534			1556;2192;2251;2378	2044;6927	2914	2394	2454	2527;6736;7988	7879		1173;6551	4612	3090;6579		7715	6662	2066;6555	2451	1670;1814;6693	3361;4475	1526;3610;4220	159;4847;6105	1784;3558	2528;4009;4431;6500
hsa-miR-891a-3p	5324		4661		7728	495;5723	7880					4541	5305	2789;4638;5043;5537	415;2894	4049		413;3899	4919	2148	3968	421;2896;3503	4654			412;2903;5253;6378	6477				4300		2809;5025;5250						2797	4244		3786;4073;5985	4338					854;6198
hsa-miR-6805-5p	5206;5461	4216	1100;6686		7112			6913	6137								583		6112				5189							4510		6259		3651							2538			3		4916			5795
hsa-miR-6791-3p;hsa-miR-6829-3p		4407	2485;3324;4204;5073		1702;3338;6526	1255;3328	445;2521			3155	761	1945	3234	3138	7235	3383	895;1095;3481		1649	1183	987;5144;5322	1042;3239	757;2081		788;3905				1274;1760	523;902;1634	4358		4264				4811		162			2767	2729						549;3350
hsa-miR-1266-5p;hsa-miR-4518	5715				2026;3489;4312			5154	240;1957;7636				5453					6088	905	4957	814		4526		5630		20;4381		4761	4831				6383							5871		1634						3534
hsa-miR-616-3p		7284											1905	1928		4794			7202	5275			2774;3826	7158					5536		823	1864	621;2374					1157					2886
hsa-miR-1914-5p	3711;6359	7050	1083;6339	3513	293;4467	4734;6810		1982;3032;3440	2685	1685;4441;7326		6716	1039;3230	1201;4548	994;4514;4538		987;2324;4159;5251	1001;4613	78;4851	1109;6448;6558		1020;3379;4546	2689;6518	6523		1003;2623	4935		3995	6681	5760		1014;1932;4533;5191;6108	4768	1084;4404		2131		894;2381;2884;4419	4223;4732			4597	2065				1399;4335	3831
hsa-miR-191-5p										2936				917		3033										5511									6979							7351
hsa-miR-4292;hsa-miR-6791-5p					4937		5451	6156		1382;5724			6713	6694				6759			6567				4815	3536			860;4041	6143	4475;6615		6643	6175								6612		4544				6490	3517
hsa-miR-511-5p		1841;2558;3572;3585		209;7298	440	1523;2871		2653;5789	4349	6002;6260	1089;1897	7035	1712;3509		3217	73	6432	73;441		1568;2898;3201	3224;6449	1285;3773		5008	7206			2240;3123;7428		851;1598;4183	2736		3171;3647		456;1376;1847	3237	1458;1591;1870;2145;2776;4634	3018;5806		3429	1185;6897	3027	40;5671;6839	2636;2898	280;1786;3536;5585	1760;3516	1837	74
hsa-miR-3607-3p		285;5238;6408	5251	2616;3578;5251		1201;5184;5197;6980	1485	110;1539;5306	6991		5248;6100			5034	2217;5734	2853;3902;4858		4389;5509	3151	1589;4148;4920		1488;5159	4956;4970	5538;6714		4291;7576	2730;5195;6049	4394;5444			1421;4829	4735;5770;5929		4288	1480;6707	1439	4586	1707;4664	4195;4703	5162;5669	5592	1418;5044			1014;1319;1362;1653	2762;4833;5130	1410;1704;5043;5228	1224;4047;6168
hsa-miR-1825		851;2581	3041	661					3480	1827;3137;4384				225	4949		3542	4601;6117								4515;6221		4523		6230	2630	681;6274	4521;4545;5508;6197	4549;5717		4239	4206	3855;3879	4830			274;4202;6142		3162					2283;2652
hsa-miR-1827	1988	4413			3962	5901;7348		3817	4278			4158	5800	7198	5777			5849		5382;5508	5554					5754			323;2061	3366;7323	5975	5813	6739	7105	5637;5878				5661	3321						3006		5577;7389
hsa-miR-4433a-3p	7074	22;2933;3335	7316		1104;4946;6966		4592	5506		5891		1344;3310	3995;5809	5787			6732	6665	4154;6702			5010;7033	6595			1011;4745				6460		2582;5822					865	22	198;4856		3658;3753;4398		3103;4578	5642	984	3254;3954	1032
hsa-miR-99b-3p;hsa-miR-99a-3p													3959						586						3178					234				4215
hsa-miR-586			7484	413		2693	5915		2664							1027;7060		2447;2948;3318	3127	2702		3105		3723	2245;6850		418	6781	2260	1750	5249	1590	1618		1987;2295;6034		1189;1619;7132	2709	3214		1240;2164	2378;2876		250	2160	2140	2211	563
hsa-miR-526b-5p				3382	6378												2603		1517						3593				1100;5219	3323						354;1296;6745
hsa-miR-5579-5p	6210		1248			5421							2167;5643		4284		4015	159		1500;5324;6270	5121;6210						4737		3737		3838	5569	6490	3427	5234
hsa-miR-32-3p						7300					1363		2278		7068		4840	7145						2709;4942		6790		6556	134		1965				1451	1914				1883			1825	47;1457	1092
hsa-miR-6729-5p;hsa-miR-4649-5p									4229			3411					3446	3395							4741					5616		7200			4863														1287
hsa-miR-5588-5p;hsa-miR-4720-5p;hsa-miR-4799-3p	6227	1603	6142		4085		7837	6360;7647			1605	6663	1611				1837;2774				2863	1816	3339	6287	1639;7071;7152			6701		1458				1726		6427		2549		2769	2903	1769;6066	6467	668
hsa-miR-4744		5689		3644;5696;6563;7104		6756					756;5699;6680	4679							680	6981			6080	5762;7450			5646	4951	7085								6514;6898	6573		3974;3983		1499				1066	142;2064		3998
hsa-miR-5693			1076		3421	5552						3400	3821;7683	4640;5539	2625;6785	1947;4051							4656		5239	6380					309	4408;6109		75;3643	5625				321;386		6436	315;3501;3788;5987	4340	3503	2081;4599			5937	2201;2348
hsa-miR-5690	6907		933			188		1914;4256				4102;5153					3496;6879							1510		1027;1045	1500		1351;4747	740		2012		2768			6130		4925		2433;7116		4950
hsa-miR-5696		821;4008		1478;6081			6282;7077		5264		362;823	6570		2859	2639	1033;2512		2646		2745	6858		2410;6371	1304	2444	2648		749	1754;7049		2535		2554		1022;5274	1056;1275	2608;2638;5415	362;820	2542	1235;1853	5239;5398	2532	1918;6374		742;772		26;6844		4022
hsa-miR-5697	4887		6257			4390			826								6749	4011				5866;6416		313		3961			4099;5065				6395														362	3909
hsa-miR-5694	206			4792;6666							2561;4795	1576		1373		1036										5286		1527;1602		7099													5389						5420
hsa-miR-5695					854;3239;3978				829;1424;4378	1017		2370			6982						7837	463	5619			6281			5744;6577		5981			6470			1278;5533		6863			2750			2719			3526
hsa-miR-539-3p;hsa-miR-485-3p		196;3708		1319		2863;5562				3069;3318	196;2849		7374	2173			2049	2779;5177;5468		3210;7201		2774	1339;2058;4750	1316;2814	1373;2092	2781;5373			2835	301;2041;2526;5998		5432;7594	2687	2837	7328			196;2846	2675	2994						4252		7170
hsa-miR-6831-5p;hsa-miR-3927-3p		5926	2975													5486				4682				3470		5880;7767					4069;5490		7158		5632;7397					2011	1883				599			3698	7279
hsa-miR-4772-5p				859;4641;5489;5954					5161		6110					5688	5751;6867	5236		147					1752							5197	5159;5928			706				5910	5827	5870	3709;5935					4976	5988
hsa-miR-6782-3p	5478	6791			6756		1033;6216		3043	2523;3937	5448	7267	4495	206;2554				2675	6406		3690;7942	4465	2439		2473	2677	465		3427	3721;5917		2555;6283	367;4440	1786					5158	2882				7006	3503;5345			2390	3106;5944
hsa-miR-744-3p				7220	1259;2942	6705	2908;6383;6758					6512		249;3185			3580		389	604;1436;3195;3636		1715	7287;7423	5286			7194		7422	2840;7606		2621				77				3420	2909		3426		7101		7156
hsa-miR-518c-5p	1373;5505				5113	7019	3634		5542				7033				3277	105	4427;4679		4284		3947	5387;7051							5402			1595;4696		714;3522		695		845;1749;3007;3629	3460	2969	3445;3571			3037
hsa-miR-3691-3p	6083			3387					4376	799;3174	2426;2648	3959				5797	5023	1482	939	4410		5041	4033	2613;3606			2524;3284;3795	3976	5149							7389	3858	5177				4175	3761		3329	823;4497		4323	4999
hsa-miR-103a-2-5p	325	2523;2697;2823		4417			5987	2801				2837	1859		1764	2897;7184	7056		2035		187		1651	5215				2863			5598		1922					384;787;2522;6337	1667;7116	3483		1945;2985	1273;2633;3779;5495	3192		605;2628	2600;2696	727	6475
hsa-miR-134-3p							4754	4405	4209				4353;4966	4601	5365	4236				4535	4782		540	3363					6610	5620		4924	4905		5492	4316			438;4772	5056		5229
hsa-miR-2110	2644							3605	4441				7562				647;6409		1395	5227														3712			2589		4728					4541					5485
hsa-miR-2113	3573	1750;3017;3581	1821;2567	1117;2902	3080;5899	1811;3333					5349	2806;5402;7109		92;3055;3468	4799	5542;6961		4874;5351;5901		2584;3075	2084;2566		2309	2537;6754	1817	6630;6736;7216	1680;2980;3854				392	286;2567;3472			69;3537;5689;6504		3160	1150	7349	1765	2097	398	5199		2242			508;2086;4620
hsa-miR-3973	2944;6961	2056;4660;5252	2193;4130;4774	6158	274		5540	424	851		311;1513;2058;6152	2854	4365		7108	5598				2525		6717;7728					750;1471;2956	429	6251		1680;3894;4892;5792		2196	2178;2871			4172	375;3790;5269;6165		6456	2472;4161	4165			3762	699	43;806;2992;4775		457;2917
hsa-miR-2117					2056				3636		3259;3590					3781;5739			3891		3026			7472	230;5741	73	3556		1369;3204		5424;6404								139		6340	2972			6689				3366
hsa-miR-199b-5p;hsa-miR-199a-5p			1985;2776		3164;4478;6649		6526	4429	1292	6340	2882	6403	6267	6242	3115;3537			4525;6313	2998	388;6113		1710	3291;6652		1944	5578	6277	2298	5866	2546	257;3206;5133	2625;2711	2727				5596;6120		228;6226		137;5422							360;6035	6263
hsa-miR-3975					6853		1039		25;5195			5094					2138																				2197				2026								7178
hsa-let-7g-5p;hsa-let-7d-5p;hsa-let-7e-5p;hsa-miR-4500;hsa-miR-98-5p;hsa-let-7b-5p;hsa-let-7a-5p;hsa-let-7i-5p;hsa-let-7c-5p;hsa-miR-4458;hsa-let-7f-5p		2676		6765				3191	7800	2806	4993		5002	5499;6556		5487				4683;5340;5472		4819;6575		3471;5957	2944	5881			2323		3789;5491	7257	7159	3674	7398;7493	4650					2483;6696	7488			600			4551
hsa-miR-8081					6882		4491		4624	3564	5716			3398					2068			3625					7115	605;3384;6152;7714	2682							352
hsa-miR-6088;hsa-miR-4770;hsa-miR-143-3p								1029															1785		6515																7235
hsa-miR-100-3p		703	195;2360;7220	1549			325	1485;4039				856	2782;6839				6262						5835				1760	888;4067	5740			2690		3927	7462			6276	2740		3700;5957;6109		652				3585		912;5390
hsa-miR-6880-3p			121				7428	7331			4732	5859		1177	356		3436	354					3484		1476	353				3359	1015;3940;7783			208;7269		3580				2044	5244	1505;7721	3488				5992
hsa-miR-8083					1242	1186;1228	2174				992;3339						1649			5212		576;1151	3420;7166	7018		2284		1237	1623	1014;7193							6438	5282			870			6284	6992		974	5131	152
hsa-miR-653-3p		3213;6173		6189	6718	7567			7251	6756	6090;6183;6342		923			5261		918		3436	1824				5196	914			6189			831		805			6524		1089	2826;4439	6500	611							307
hsa-miR-4651;hsa-miR-608	5327	4260	1603			5025			5449;6484		3308	5055	3399;4807		5459;5784;6624			5856;7290	5130		4491		4140	3057;4474	489	3381;4722;5761;6598		3352		6139	3369	3337;4778	2812;5137			6913			3390;3398;4626;5668			5283	3119			3133	5781
hsa-miR-648					5270;6989		5664		5189	2066			90					1051							5131;6980	5576					14;5352	7532;7657	4313		7690		470;3247		652;5143	6556	1676	5707							5251
hsa-miR-5586-3p					665													4909				4940											7650						5266							4477
hsa-miR-223-5p		4988			3784	3199		1098	7355			2625	3610	6805	3616			3656						2359;4212		3604				3049	4665	3515		613					3516	3917			2421;3823;5606			2726;3834;6801		159	1527
hsa-miR-4750-3p	4411	6965	420;6107	420		4919	500;5466			1675;3828	3918	6769	79				4777;5169;5997					6063	1324;5634			5221;7386		3747		5342;6578;6686	4116					1431	1008;4155				4144	2032	5152	723
hsa-miR-6757-3p	5774		2181	2209	2448;4088	231	4623						503					4742;7327		4572	767		3176			2635		3090	7066			2513	3665	664	961;2623;5643		7285		7057									860;3501;6115
hsa-miR-6789-5p				3421	6742	5518	4822			4719	4431			4561;7050				7112	5497;5609;5777		2498		2750;5640;5961		4744	585	4163			5051	6905		7137	2791										5715				5234	6984
hsa-miR-4310;hsa-miR-7157-5p	1740;7510	2549;3462	1217	1741;3459;4812			1806	7188	2312	3398	1581;1767;3467;6873			2294	4678	4489	35	1663;1997	2297			3890	2619	1729;2350	3895;7420	1999	1725;2476;3422;5478;6841;6956	2021	3450;7058			2941;4978;6302	3598;7708	1502;1752		6840	1377;2367	3470;6895			1119;1648;2043;3891		1674;4053;4065;6814	370;4036;5222	3401;3837	6229
hsa-miR-6773-3p	736	5366	426;745;3113				4925		5065		5376		3588	3456	786;6468	3182				3697	6611	713;6464	6029;6289		6082	6556		2429		574	3000;3556	6621	6424		647;992;6646			5069	3440;6349			1757;3457;3544	5819		6511			3038;5560
hsa-miR-361-3p	2000;4039	4047	4167;4599;5346	3551		5043	4781		4154;4187	5394		4521	4591	3013;4956					4880						1057;2113;4107;6577		6884	4985	4364;6967	4689	4108;5443	3017	1553	1156;2067;3368;4195;4226;4552;6441					4410				4318;4344						4415;5345;5440;5597
hsa-miR-657	1985;3362	3114;5142	4443	2504		4028	963					1532			4392		5745;6634	4467		7099		4424		4019	5842	4369		4401	602;3304			81;1319		5048		6341	2623	1219					1328;6381	6435			5728	878
hsa-miR-6895-3p	2952;3698			1439;3142			1504		2353;4272;4382	1985	3400						1531		4690;6504		3826									3245;3348								3403	1591;2904		1738					3114		3013	463
hsa-miR-658	1497;3982;7226		3386				7767		7581					6833		3565			5710		3800		2277	1114;4695		7180			2326		496		3442;6958	7315												3044			3434
hsa-miR-1250-3p	2123	1102;2546	2388	1057;1141;2461;2579;4809	1086;1110;2656;3025;5486	992;1361;2807	2647;6308	2707	3502	3007;3395	1107;1758;2391;2548		2825	1171	2716;2834	981;1953;2803;5203	1167;5967	1325;2723;6224		1025;1481;2886;2943		1302;2836;3142		5935	2906	2725;3218	1101;1817;2566;2882;4709;5909;6564	1076;2747	6064		1241;2654		1245;2628;6401	2854;5930	976;2710	3183	1392;6318	1104;2372;2388	1011;7129	892	712;1353;1446;2827	5239	840;2517;6405		717;1116;1701;2554	413;6460	1164;4598;4922	2728	2674
hsa-miR-92a-1-5p			2367						6575;6581							2999											4095		6568				3300	3715;5255
hsa-miR-4706;hsa-miR-4749-5p					3599		5361		346;5610				7188	6276				5082	308	4912																			671;4888					2846;4713					3608
hsa-miR-582-5p				2763	7292	462;2860;4407	3032;3987	4160;5749				5089	5276	3756		509	2046	2776	2425	7333	7618	2244;2321;2771		255;1290;7080		2778	4057;5230;6750			473;1993;7214		7287	2154;2979;3478		6395		6408		1421;2672		1592	2953;3033	5832			4366		2254;3885;4603
hsa-miR-635;hsa-miR-6774-5p	4476	3190			6233				4232				7074				3308		7170;7529						6297	3430	2875		1813;3640;6682	3295;4434		4374		5399			5805								6121			6851
hsa-miR-139-5p			537	16	6849			5750	5002;5023			1030;5090	4635;5893			1605;2106;2975								256;761	797	1573;5847	4058		4057	5865;7215				778;934;2765	3964;6396;6588		6409	3735				250;5218	826;5833		4602	832	3923
hsa-miR-125b-2-3p			527		3903				4387							6623					2831		3755						6274		3251		682		7609			7355			3048;7246	6793;7376				6735	2838	6537
hsa-miR-6800-3p	4991				203			4937;5371	5175	5294							456;3097				745;3497;5885			384			156		6740							4458							1880;2664	4166					227;6042
hsa-miR-2277-3p							1213																					1284	6662								1858							4134		6442			5402
hsa-miR-6835-3p	1105;3784		5165	113;1952	7345		2257	2892	3741	106;4137			7815	3547;3748;7465					7137		6604	4127	2091	1550	1249	2847			80	3745;3781;7513		3930		180;1283;7154	1994;3849;3861;3871;7645	1989	2579		3873;7609	2756;3819	372;598;5269	7547		6718	1137		3486	3927
hsa-miR-1178-5p		1518	4747				2901				2714;3989;4133		5450;6003;7408;7419	5978	3319			3326;6046	6452		338;4380	582;5970	402;4676;5565		4726;5627;6949	3328;5026	1478;5438		4758	1476;6002	4457;5153;5561	5091			4921	3035;4396;4567;4900	5437		3495	4380		4581		860				5227
hsa-miR-6720-3p	5394				334;885;5740			706		362											7159				1459				3765	3551			1026	533										967					5718
hsa-miR-4740-3p							1623	3397													888		1060			6147						7043							2914										327
hsa-miR-7109-3p	4172											275			1128	3607	897						6140								1996						1116;1569	201;3418			1623							4679
hsa-miR-29c-3p;hsa-miR-29b-3p;hsa-miR-29a-3p	3857	5862			2771;5227			1697;3025;5460		4051	6757	4705;6760			2413;6355	147	4337				1198			1548;2679		4160;6335	5699;5819		2763;6908									5885		3103;5133			2744	6640		4922
hsa-miR-212-5p	937;7120		2698;7389			7802				895					2918			4158	5518		2387		7322		3940;4416				7238		1372;5064		2289
hsa-miR-6803-3p	107;1879;5108		2940;3365					4532				4008										5282					3814	3755		2533													3580;5758
hsa-miR-4417	6927	4915			2855	546;1493	2362		4207						3486			537	3707	7045		76	3286			536		4682			1082	2822;3400	7173							652;1147		1079		2961;2985
hsa-miR-155-5p	2966	6365	4645			2581;4336	1873;7223;7472	2120;5421		1485		2387;4248	2036			2029;2770;2868;5630					3712	1784;2062;2495						2233;2413		1335;1527	1594;6930			2441;4069	1071;1653;2481;3930	1892;4858		6388	1479		6799				1496;1922	1542	1544	1458;2962	1897
hsa-miR-3160-5p	6899	1894;4117	5098		2554	2570;3525		2346;2792;6044	2101;3141;4303	1536;3705		5524	831		1436;2473		2319;4364	1443;1738;7262		817;2579		468;1376	1470;2650			1740;2482	499;1540			7580	3342				169	5260	1034	1352	1475;1634;2376	1497				1431	1513;5121	3606	3331		2759
hsa-miR-325				6570			2720					5694					2245	1454		6847		6014	2157	4429				4808;5711;7256	1678	2140		3265;6786	4968						5319		6881		4591		4045			4416
hsa-miR-6165	3875	244	3888;7318	3442;6523			1206;4594			1220;4769	6836		130;3997			5391;5861	6312				696		6898	3464;4259;6402		4570;4747;5341	922				1708;6205		7595	6748		4618;6393	867		4696;4933	4953;5690	3755				4133;5643;6725	4178	4519
hsa-miR-6878-3p	2286		2710;4206			968		2185					1339		868				2865	508	5146					2380				429;2433;3687				801			2926						2731						574
hsa-miR-551b-5p		1667;2306	1669	4561;6642	5058	6487;6976	3799	1765		2198;5831	1021;1669;4900;5167		5608;6389;6875;7115	3890;7093		2440	5497;6925			1998	5537;7476	6848		142;1631;4345;6935	1697			2279	1210;1712	3786		6396;6885	1807	1654	6940	522;2532	2631;7262	134;266;1666		76;1808	489	4904;7476	1693		110;320;706;949;1381		338	1907;6916
hsa-miR-6125										7010				7038												5474
hsa-miR-4668-5p			4831				5358		1779				4344	5700					4966		4505			5223					5181			5735;7978		7422								4460		4667		2803			5538
hsa-miR-6126																	4355	4905							5000						4505		4831
hsa-miR-3617-3p	3878	497		2397		1132	682;851	3108;3956				3240;4708			5409;7523			5481			2526;4080			2971	5098	5359;5386	5480;6843	3266;4464	5082;5301			5421	749;3600		4333	5578				5355;6704	3893;4964	6166;6664	6816		3725;6354		2384;4195	829;4276;5218	2681
hsa-miR-663b	4952					6002		518;3752		2560	4257		2872;6717	3594			3508	3471				2262			3319		1995		5509	3128		2780;3107;5952	6647	2016;5348;6241		821						3420		6009				2272
hsa-miR-6831-3p												6554				3433					5890	1107	1635	4992				5374					1083
hsa-miR-1226-5p	1950			4002			3657	3779	6825;7511												5227;5282									5926			5377
hsa-miR-6737-3p;hsa-miR-7157-3p;hsa-miR-5008-3p	5990;6358	7049	5478;6338;6797	3512	5877	5934;6809		1981	2684	1684;4614;7325		6715	658;1863;3131;3566	8089	993		986;2323;4158;5250	1000	3732	1108;1190	3818	1019	2688;6517	6414;6522	340	2622	4934	6813	4168;5441	6680	3353;5187	3630;8081	6107		2978;3320		165		2380	4731	5713	1597	961;4596	5735;6151			3538;5397	1204;1398	5545
hsa-miR-3180-5p		2082;3905;6429				4688						4819			4106	5472;7055	2583	5020	7558	4802			4425	5743					2934;5680;7383	7066						6876		5463		629	4706	189	4616;5899	4654		3098
hsa-miR-423-3p					1305													4900		532				501				804				3045	6481	4213	3452									4898
hsa-miR-377-3p		1304;1514		5859	53	224;896	6630			6432	1306		7404	634	783;1091;1601;7349;7376	6058					1563	435;2644;3137	6802		1406		5803		5958		3220;6249	3490	7836	7205	644		6212	1303	991		6185	1680		1253
hsa-miR-4428	5258	2741		7051			1615		5420								3259											4174			6087						7256	3097	7486	2888		3742
hsa-miR-5582-3p		517				2377	576	339;4357	3248;7712;7751	251	516;955	7101	7129;7168		7142	2779;5163	329;3988		7620	6948;6975		3012;4333;7099;7138	7101		3842	7116	4342;6618	638			7082	2189	518;2217;7053;7092		6954		78;810	516			70;701	641	7602		2022;2391	2371	54;5296	2673;6906	7122
hsa-miR-4526;hsa-miR-3660				2652	4755;4767		1526	5527	247;5321		1152	1902;6813		2821	1326;2403	6373	2675				1178;3852;7955		482			1641		6851		583		330		736;2666;3241					402					5672			7101	2031	4736
hsa-miR-512-3p	1649;4500	2579	523;3039;4867		4781	1878;6878	6145		2473	1825	1380	4083		7981				5046		1884		7765	7384				1507;2179		2021;2842			235;2797		1356;3081;7112			6059;6627			1691	6988	5214;6140	5283					5189	2650
hsa-miR-502-5p	1821;3763				184;1439;6523			156;1249	3523			4048	139	3730	2616	892	3687;5612;5860				7070	153	141;2789		2640			3233	206							2802;4285		2084	3592		2363	3341;3486							208;2669;3687
hsa-miR-542-3p	517	3606			4710	3415	1083;1340;4794	4469;7437	5378	1118;7314		3314				115	5644;5926				3325		3083			5502		1286;3340		3069				2082				3617	4908	3225	5651		3107	3003	3032;4354			3489	3155;4199
hsa-miR-3126-5p;hsa-miR-6875-5p			4475		1940;6957	4581		1015	3971	7076					583;4628;5069				4874				5066	4176	4190	5046		3689					4629	252;4337								2829		2473		939
hsa-miR-6775-3p;hsa-miR-1291	6362	3987	5241;6342		6765			3481;3750	502				5505;6715		5570	4240	3506;6528				2930;6569				476		6025		426	6515		8;5039;6728	6645		5436				2384			3418	70						2931
hsa-miR-3667-3p			3122;3739		1954;3644					1516;2435;3125	4730						2461;3434;5131		3863	3313	3491			3403		1301;3417				719;2067				2963		592	1021			4787		1123;1149;4278;6183		3031		3764			1972
hsa-miR-4687-5p			405		1618		3191;4004			5493		4064							862;2253		1226;1630				3366								7
hsa-miR-3913-5p;hsa-miR-3122							3914				3334;6913	5632									3465;4444;7408			3283									1814	7455				3337		3598	4862		3348
hsa-miR-2682-5p;hsa-miR-449c-5p;hsa-miR-34b-5p		3104				5626			4277				6576		4212		1725						7357		2045;4997				322;2060;3506		398;4725	3978	3238;6738	7104			5512		4167			3791;3992;4983;5866							657
hsa-miR-3192-3p										7145						5372					2766			6191		1503		7657	6671												3133					6211		1013
hsa-miR-659-3p	6429			4		3123				3779	4419			3530			2028										3232			4095;6751	5845	3531				4083	3548	4427							6128	6164
hsa-miR-6505-5p		1926	847;2758;4336	4061		4720		910		5366	6067	2254;7350		6569	2187	4128;5313	1009;1676	1185;4503;5604		3498	1131					300				5728	4980	2469	6101	874	4852	1714;6470;7096							5124		5961		6053	5416	7573
hsa-miR-3170;hsa-miR-6855-5p				5147;6985	158				6578		3270;3282;6740	4579						7323	7668		3509									6120				5448	3467			6753				12		3840
hsa-miR-6883-3p	79	2853					293;6347	3074;5381	1436					529				1692	3065				5212	414				2967		5058		535	6003	407;3976		5166							5083			5429		5962;7269
hsa-miR-6738-3p				1632	2978		776;2545;6456		409	2250;2280		2864		557		947	4263	92;6094	92;2892;7177	1275	6001				1779			7760	1764;5796		6078	1957		1832	1050;1971	7394			1472	6106;7393	723	5235	6900	3917	749		3429	6939	2996
hsa-miR-3194-5p	5079;5234		408;5293	4043	3209				1117						1949										946;3909		2459		264;2492	4141		1362					144					7087
hsa-miR-527;hsa-miR-518a-5p	1448;1477;6548			2691;6160	2673;6554		2368;6591		113;853	167;1767;6468	4378	188;1286		126;6876;7660	2952		2174;6714			2957;5347	3725;7288	4850	3009;4201;5182;6424		3802;4251;5600		278;2958;6390	1318	2309	162	2667;5290;5895;7249	129;4968;5121		5852	241	1830	3231;6766	6438	7364	2499	2359;6221;6742	2912	1085	20;1780;2415	6945	309;5774;7001	275;1325;2260	166;175;233;6175	2329;6894;7402
hsa-miR-3162-5p			2237				5308		183				7957							7663																	3958
hsa-miR-3156-5p	6327		941	464;4481	5017;7756						4392					362					590									57;1463;4423	7030					1369				1224		4136	5231		692;2408;4307;4391		469;854
hsa-miR-937-3p	889;2891																									3411				4974
hsa-miR-3157-5p	2113		2846;4092;4743	3793		909	1818	6324	6954				812			253	2061		2401	915			918;3749	6071	32;7411	806		201	2814			5087			869	4563			694;4335	1889				590	453;1560	26			4331
hsa-miR-450a-1-3p			2365	3624		5062		1268;2101				6806	6675	6656	4430;4694	2200;5128	5764;6616	5967			2241;7367	5921		4656;6451		4407	2329	2621;5649;6844	5008			4463;5737		2349							5780		5888			5089			908
hsa-miR-873-5p	3193;3873	242	7512			5543		5428	758	2607	5061	4607	3158	1010;5621;7589	7430		3349	5686	259;5907;7029	5054;5766	5026	4581	1931;6896		2109;3536	4568;7249		7201			4224;5677		4997		7521	251;5294		4040	4472		4722			3727	7039				3948;6570
hsa-miR-450a-2-3p	5598		2002							6024			5954	5929	5925		648														6503	4881		3713			2590	5104	4729;5809					792
hsa-miR-921	331					3710						6823	4034		5506														4555														2264;6627					6567
hsa-miR-922	7201				669;6784		680	7279		1190;4695	208;2532;3328		5520	33;5504	4653	863;3520	5157		6;1525;1558				3121;3208;6123;6266		6319;6573			942	3751;3973;4246	1482;1615		5419	3385;3869;7391	558;3633	6630			3331	644;7101	5353						4077			4249;6270;6733
hsa-miR-924		2736;2930	1234		3175		4489;4589					3622							2066		1374													3019		1419		2735	4542					980
hsa-miR-584-3p	2694	1144;3836;3908		3936		3973;4679			1577		917	954	5274		999			1006;5023	2944	161	554	2319	3234		2042;3155	4490			3925	3807	3900			7346	6393		6406		899;4589	3245	1590;3923	2702	750		3574	4364	5325	4601	3244
hsa-miR-6783-5p	5570				4578;5772				178;3270				4215;6639	7866				7200			5471											4800			6259				7009		3867								2442;4889;6245;7147
hsa-miR-451b					4217							4936					561		7460		730		6788								2885;6952	7182						2181	1907			2882;7647			3024;6231			4273
hsa-miR-125b-1-3p
hsa-miR-18b-3p	2911				997			7004				5480		2745							3216						2611;4781											6055
hsa-miR-6768-5p	2205	2401	3776			5267		679;7174	1232				1106;4653;5812;7431	4091;5790	1087;5098			1094;5173;5764		196;3280;7184	6842;7352			4854		1096;5075;5537					4974;5696	1484;5641	1102;3925;5751;7270	4594			614;2457		987;5673		2511	6905		1954		2326	2397;6907	1722;3411;5589;5836;7146
hsa-miR-1229-5p	5211						2219		1765;6572						7821						6891			4003					2708	3701								4284
hsa-miR-3690			3556	4009;5339;6975	4718				7385			3600			106				265	7622	1361;5318							3560;5527		6525												4274	3384		3997
hsa-miR-4653-3p							3591				2416						6254;6730					4087;5650		4270				6831					5598								6758			6058	982		1030
hsa-miR-593-5p	554;4064	3999;5432	3528		6425	2983		4499			3450		2883;5407;7362	2787;3436;6356	2892;5286			2899		3001;6227	3845		5916		2703	2901;5251				2646		2791		64;3271	4573;7178				2795;6236			3784		399			5106	607;2904;6155	4556
hsa-miR-3167;hsa-miR-876-5p			5758				2299;5135;6171		2942		5074	1268	4980		2655						960;5356;6187				2079	2664	5560;6055				4320	2542;4951	2536;2570		2450;2652;4790			3903	2558	5414	2674	5778	4542		2341;3243;6721
hsa-miR-6794-3p																	4038;5799						5951	887	5926				1319;4825	4607	629;1446			5433	1505	5090
hsa-miR-6728-3p	1428;5735	960;2344;6351	4381;6155	1435;6595	779;1503	2877	1500;5605			1373;1586;2187			1302	443	2569	1160;3603	6588		994;1454;2553;3197		1267;1987			3249	284;2822	1578			851				1985;4095	5983		1336;1391;5516		6374	5117	936;1597;6857	3482	2008	3308	5241	878;1847		995	1199	223;1051
hsa-let-7f-2-3p;hsa-miR-1185-1-3p;hsa-miR-1185-2-3p			177	2765;6153	340			4007			2404	6171		289;4075;4269	6104		6642	4247;6176		5436	5628;6486	6039		591;1292	5718	6586	3677	1584;6197	4609			2128;6596;8008	5999;6519					2401	2532;4138;5988;6493	5944	1594;4444					2772;3659;4368	5635	2256;2642;3887
hsa-miR-550a-5p;hsa-miR-550a-3-5p;hsa-miR-1271-3p					5267;5685	4572	6802;6977	1928;6385	5915	4444;5665;7088;7284	3144	4398	1063;4468	612;6574	4406		3487	2084;4481;4643;6583	1369;3604		6669;7086		2575;4822	1759;5714	6226	4383	3517;7001	4415	3992;3998;5198	1809;2377		974;4439				3442			1400;4287;4827		42	4466	4195	2543;3794			4080	1090	5248
hsa-miR-1256	5879;6225	5010								3294			2433		1989		2772					7739					3704			2674;7306		5517											2898
hsa-miR-6514-3p	898	3508				6702	6453;6976	296;2007;2630	2687	4443;5664		4393	449;3257				3683;5007	3273		1090;1111;3633	7085	333;1022;2274	893;2691	2921	6225;6990	1807	1137;2661	548;3216	1886;3991;3997			271	2184	2679	1047	3441		2043		6103		5232		3553	3786	1969	4079	1401	263
hsa-miR-6507-5p		2024;3380	3894	3641;5355;5997	4141			1525		6570	1555;2181;3385;5120		5751	3910;5729		347;6662	705;3881	339		2953	7531			6973			6223;7211					7755					413;1274;7015	2178;3976;6290		7035			4969	3666;6872	2008;3021;5888	5876
hsa-miR-6732-3p	2625		514	3516;5666		6472	625;1545;6058				2218	5962		3697				5070;5367;6022			2584		4787		6485			4081		5939		4748		5623				2215;4717			6194	1647;5698;5848
hsa-miR-6786-3p	4004				3257			7007						4377											4790				4789	1172				4840						3294						3819
hsa-miR-6888-3p			719	5905	2361;3244	1952		2342;7385		5962			1714;3478	888;3408				892;1859	1352;1481;1503;5450		378;942;3857			4919;5010;5974		2478	5634		1943		564		1767	5646			4855		1053;1288;2372		6899		7459			5784			373
hsa-miR-3200-3p			2903			7747	2131						2099;5789			453	1457;4199				6753;7814		1163;6428				6394	881			3186	5802					3771				5223							5566
hsa-miR-6509-3p	319;3770;4265;5724;7000	6156	4302;4359		7017		2281	4701;5198		1614;6739	3976;4814		483;2077;3093;3542	385;682;1984;6184		633;1304;6377		152;3571	2284	2204	4334	366;949;1235;5414	121		154;1471;2963;4455	6605	4690	4676	1918;4172	3993	1604;2039	1985	391;982	4625	2095;3063	1255		2942	51;5975;6512		3555;6483	1601;2036		3821	1022	2972		1244;3559	2830;5549;6650
hsa-miR-4662a-3p	4979						7397		2828	1945;4918;6971	6276		4025;7785								6703													5990				6496		3213		4643	3095	2105;4429			2563
hsa-miR-374a-3p				3796;7152	410;6088	912					7289					6574						7037						4466;7268		5361;7018						6688				6706		6666	5981;6818;7034		2362;6218	472	1303	4278;5956	434;4334
hsa-miR-3944-3p					3479								3492	3393						739										7429			24											3196					6592
hsa-miR-6839-3p		5731		5117;5788			3200		6733			3560			2146;3399					1663					1139;7583	2631			6433		6;1532		6212		2619;3414;6882				2049			6028	2396;3242	823				4633	6220
hsa-miR-6731-3p										7332	3840;5600								1313	1979;6394	842								1084;1448;3459	4673;7564				3973	826;1549		5959				5905				1026
hsa-miR-6884-3p				3534			6867	371;1990		5533;6759							482	112	2233		876		6089						6285		632;3223;6174;6573							850			6083	626		3411	4984			1052	1887
hsa-miR-6798-5p	3318;5462	3141;6560	5451;6687		4595;4751		5140	6914	5452				4479;4665;6814	4427;4613		4438		4492;5437;6370	1829		5491		3467		3390;3480	4394		4426				3252;4636	4604;7498	4107;5885	4478		6104		3961;4298	3328			4206	3206;4701;4823		4917	3776		7184
hsa-miR-345-5p	4931			4125	7670		1695;1758			5275		3869	614			1850;4682							5874	528	684				2163	3599				4903				7212		5090					1353
hsa-miR-100-5p;hsa-miR-99a-5p;hsa-miR-99b-5p	1707								3927			6766		1843;3791					843;4131				4777																						6252
hsa-miR-6775-5p;hsa-miR-5090										3611			7065								6899				4560;6974							6307			835													3417	5109
hsa-miR-6854-5p	6911						208;5669		242				3675										4621		5443									447													7211
hsa-miR-4775		2410		1452;1808;2964		1858	4229			2852	1405;1472		1422		1758;5187	1260;2834;3916						448	1414	3698				1786;7040;7478				1646	214;2706	1610	1755;5825;6919	535		1402;3507		2028	86;2021	2620	1556		218	5521	1466	1773;6684	1596
hsa-miR-5689		6011					1786	2720;5603;5985					1586;7293		4260		1312;3860			3968	7721	170;231					1936		6123	553	2785	316	666;7220;7240		7120	1503			5283		1406			6448
hsa-miR-4773	61											4815		4499		4394;5550	6817	841		1327		4039			6098		6076	7644	622;7006		1655										121		2647;4612		2792	231;6143
hsa-miR-4771					7461				5759		3113				2293		1245;7039	2300			6251;7460		3119		6571	3726;4243;5349;6906		2809;7730		7320				2719		5070			2196	2876			3683		7017
hsa-miR-5684					2788			1897																	5407				227	5444			502
hsa-miR-5687																				5333							6693
hsa-miR-6839-5p;hsa-miR-378j	4795	5266;5524	4517			7017	2301;5396	599;2962;3785	5344		5534	5216	4726	1964		5107;5730	858	4739		441;2729			1115;4596	5821				4672;6205	4645		4711	6050	2538				4907	3681;5541		5952		4951		415;3772	6241		5511;5893		6147
hsa-miR-5680	2069;6933;6976	352	2121	3046;6409		6639		6640	6024;6335			560	7567	1886;5312	2192;3892	1972;2185	2148;3981	2199	6993			5345	6076	217;3727;5058	3625					2101		6548	2107		2299;6038;7669;7848	2882;5159		1049;1987;6838;6985	6062	1005	2053		356;4916	552		1694;6683
hsa-miR-5683			955	4318	2282;4764	3400;4959;6830	4920;5007		1773	931			2936					5558	3131;4998	4006		3311;4036				3783					3731;4735	8005				4095		3077;4074		4079;7153		4610	4474					3135	3764;5848
hsa-miR-4779		4219		2642	1789			6169							3497		121;6806	5662	507;4210		4615	5189;5481				4793		3062;4860	4318;5914			7397	4849;6058	3694;5149		2978;4141	3753;7247			4125;4560	6457	4089;5484				3146	3110	4237;6020	4293
hsa-miR-556-5p																	3825				1713		445	3533							5207	1013				1954					4758				4790	6327
hsa-miR-1306-3p	7310				7822														4415				7275														3745										3264		2935
hsa-miR-5092				618													2853		6052		5220				126			3167	60		4101			1142															7640
hsa-miR-6837-3p	7467	6175				1916;6438		1737			6185		820			6396	424			1922			3499	2281;5211			482				3632							6198	1719	2828	1080	4408		2338		4242
hsa-miR-4272		1432			2406	1111	4156				1490									437							2496											1487;2532							1908
hsa-miR-145-3p		5963	3221			5499		6411	1516	3968	1717		4723	6382	1361	1855		1368	1;3373					1679				673	2508	457;2941									1264	1388		1188				6467	3221
hsa-miR-449c-3p			4670						2477				1455	623		6347	2367	4870					2785	1447	2819;4568;5207		7045		4558		5429		4970			4808				3230;6560	3058;4743		4593	2017			4439;6159	4700
hsa-miR-1292-5p							3216	6271	17						7166												5861
hsa-miR-6790-3p			5727									850											785					3550		3567							3497
hsa-miR-6797-3p;hsa-miR-6076		489	4593	7131	5914			3935;6163	7446	5949	488				7519										1812				5478									488	7329			5351							5860
hsa-miR-3201;hsa-miR-4791				7005	6491				1218;5987		5092			7714		2374;5303;6980			1801;5254		4226			5383	5605	7460				317						5505			7405						11				5090
hsa-miR-6777-3p	391;1583;2901	1608;2942			4496	2197		1899						1725	2097		746		3240					1836;2904	4838		6458;6670	2128		3104				1598;4413		3959			1742	1752;6905			1898		728
hsa-miR-520a-5p;hsa-miR-525-5p	6036;6774	6428	258		2266;4665;6472	4687	7179										2582	5019	4201					5742	6016	2546	354		2933;5895				6931			4654;5587			6181;6991		4705					3097			6421
hsa-miR-7151-3p;hsa-miR-5095	6466							2763;7066	906			95;3063	5630				532;1284	505	949	5320;5434	3919;6125;6484	6037		2626			2921	87		2358			3486;3850;5997	4892	5901	177			869;5443	5979		3124;6483	2697;2865;7610	4641;6750	2909	4907
hsa-miR-6858-3p					6787				6163	5457;7018						3025	6695						916;7025		947		6959		2493					2780								7088	7162		451		2182	2426	6736;7086
hsa-miR-7113-5p	5074	910		874					4283;7241	1027;6281	912	7310		6639				5057	5822		549;4933		864		895	6574								6548				909			6994	6941				850	897;4092		7029
hsa-miR-1273a				551		509			6821							756		5615					3380		3402						4382			3176
hsa-miR-3912-5p	1135;1836		2772		795;2844	3782	2805;5724;6395;6695		3657;3920	2129;3574		5543		2887	2992		227;5215;6180	2999;5002					2193	2728	2227;7018	114;3001;4904	2990;3608			2746;3984;5400	635;785;5322	2891	4928	1147	2989;3679;5051	2712;2939;6523		1	2895	2681;2908	2465	1196;1866	2251;2793	1078		757;2958		4934	822
hsa-miR-1273c		96;405		550		508	987		6820							755									3401																		7111			583
hsa-miR-1273d		1314	4788			1723	4105	29;3923				2446															3489		2120												3852		2242					4536;7520
hsa-miR-1273e			3707;4685;6335	1113;1770	3812	819	1870;7683	4663		4530	1643;1796	3487	2317	2224		3600;6320					2046	2024;2343		6999			761;3163	6810;7392	1162	6811	7093					559	4601	1640		6083		198							1894
hsa-miR-1273f	4238		6421					3535											6161		4274		2201	3453					6621		4839			3100			6028										3197
hsa-miR-6736-3p	3106;3469			518		845	5686	6230	1890				314;1467;2293	138;1299	741	1232;6075			57;3638		3251;7840		3349		45		3274		554;560;1476;2723	2512		1351	1403	6437				914;3600			4404		4503			5755			3202
hsa-miR-758-5p		2134							2713;3027	910	2136		534	3203		183;7173		4406						1886;5878;7363		4308	4148		6570	4332;5436			1960;5357			95	6145		4212	5114				5512				1609
hsa-miR-125a-3p			2350;3226		3559;7684				5038				3602				7000			6465			278;3086			1194	6880				3273							702				2436;6125
hsa-miR-5572				5148			2043	5847	2895;6579			4580			5976				5132		5835;7398;7485			5783	5614	5956			5814	6121;6615	3717	1872	3298	5449				4454			5466;6041		2426	4093	2810			4872
hsa-miR-3613-5p		1568;4493		6224		3840;5018			4535	4672		5144;5661	3726	3864		6280		693		3320;4644;7738				1585		6086		769						3911	3567;4437		4398			196;4819			7266	4893	6962
hsa-miR-7515									4948						7060						4508		6584							4764;7477;7490	7498	5720		3062								5095		5984
hsa-miR-2355-5p	1153;2918	4095	4714;7291	1100	3425		3460;4803		2921;3344;5456	3418;6378				749						4761	1389;5896	2417	6950		6732	4833;6520							4947;6200	331;4847;6551				3206	6421	3493		486							3440;3749;3875;4607
hsa-miR-5006-5p		912;5105	5312		4079		2905		489;7554				5037		7616			6668	4398	3772;6468	5762		866;5748;7284		897;7506	5303;7546			309;7282		5157	2828	3581;4985;7533	463		74			3712		1697					852	6419	3702;4805
hsa-miR-6718-5p;hsa-miR-203b-5p			2294;5059				6376		7598		3210							6871		2877;3747	1604;2215					6947											3876;5164				6853	800;6823				4343
hsa-miR-6737-5p;hsa-miR-6812-5p;hsa-miR-6819-5p	7132		7105			5026	2042;3321;4864		782;2894;4107;5693		3309			7539			5541	5857	5131		4779			6027	490;4138	3382;4723		3353	4339;5317;5385	6140;6614	3716	5010;5176	3297;5138			759;6914	5564		3391;3475;6107		5465	5284	2425;3120	2875		3076
hsa-miR-3202	4870;5373				6869				3267;4292;4949				5510	4263			5830		6611		4509				3331						4460	5721;7003		3709										5439
hsa-miR-3620-3p	1920;2864						4544		2764	1103;1298			673;6556		1375	6003	2417		159;7017		7424	7633			7321	5930	2512;5370;6186		1253	1927		5986		6791	3200		5044;5829		2474;5834		5027	1773					6210	926	5966
hsa-miR-6746-5p													7622	7643				5218													7503											7429
hsa-miR-611;hsa-miR-3131	476	1025								152			5414	5019;5431	5006			780	4275			1153								957						1185										6599
hsa-miR-4792			2348		3315						14														3420																	4385;6123	3216					7420	556
hsa-miR-137		954;1210;1221		2275				4345	49	5595	1724	2910		798	1429	280;1178;1983	2093;2370		7303	1472	7960		5356					6513	1801	1258;5272;6814			866		4826;5387	613;1466		4012			7143				1324	1923;2016	1019;1203	945	1347;2772
hsa-miR-4423-3p		1817;5434		3990	4256		1968					7163	4611	2113;3438				5996				5016	5491		3737	4526	4844		5552		4128	1489;7470	5880		2224
hsa-miR-4524a-5p;hsa-miR-4524b-5p	6915			882;1596		1139;4033		353	2315;3854		6876			4067;6786	744	6078;6923	1447;3968	403	3116	3549	1611;6070		1585;3519;3995		1619	6756;7200	628;5313				2790	4085;6185	1331;3842	869;7046;7337		1508		620;6898		3770			4056		5770;7154	5758	987	3879	6273
hsa-miR-6501-3p			2060;3835		2264		3451;5221	6757;7232	2950			2751	133					6445	1074				2726;6046	2482	6939				2931;6769			7313		7520		977	370			943			2547;7312	10	37;6588	4181	2526		633;7291;7480
hsa-miR-329-5p	1983	1983		403	543					1890	5773	1530	1561				4666;4998;6632	3145;4465				1184;7026	477		1600	4367		1556			6167;6281	2370	321		6896	211				3131		1528	1326	3334;6024;6771	5683	5187	3955	4211;4780
hsa-miR-3925-5p	4817									4155	6171	4932																	4800									2063		6595				3753
hsa-miR-7849-3p	6641	411;3590;3733		4024	7394	1321;4299;5013;6777	4523					286;1106;2243;7073						2020;4327		15;3206		3740;4264		6559		2022;3969	562;1888;5964	1887;5522;6883		922	1954	408;501;4268;6905			640;3711;6063;6576	1541;4413;5241;6801;6819	2980;6373	411	1916;3868	4978			1395;6649		136;553;1519		5706;6243	6300;6456;6525;6675	6747
hsa-miR-320e	2540			5792			712	4999;6523		145;671		5219					5545		129;2790;5382								6386		5266	5368	5770			4880			4362				4563	4954;5263						6999	6890
hsa-miR-4422	1191				4557		3940	1837		2883	167;1693;6895	4032			1657;2838	1618;1674	1584		1637	4216	1667;2593;6587		2820	3679		2450;3637	1105;1939	4049			6750;7246	243;7924	1415;2356;2958				506;1581;3795	3568	3549		3786	306;5736		1100;1777		6548	1762		4805
hsa-miR-1912;hsa-miR-1295b-5p	3480;5225	3817	3260			4916;6261	2012			375	3915				6076		4181;4298		4819	4619	2774		4559;6623	823	6679	5218;7383			1141	7118		5972	7082								5606		1423		659			4375
hsa-miR-4427			2801	7229						1503	234	7183;7559	5681	5644						345				6123			1454;5786	6146				6355				3903				1035;5244	6828	937;5476;6223	66	631	5372
hsa-miR-4424		5656					3953			6405				7708			6253;6729										4682						2680		5454		345	6114						6057	6646		1029		6943
hsa-miR-4425	5650		2366;5639				3915					6807		6657							4445			6452			2330	6845		6189							5455	3338
hsa-miR-4731-5p	619;2646		19;3393;4864				3150	3607	4109	4594	3284		7224				5543;6411		7670				3372		2293;3143;3223;4140	3384;3425;4725	4158	3863		5452			5140	4029;4065	1769		5566						3794	4526					3337
hsa-miR-4681						5984		5061					5880						4968							7101
hsa-miR-514a-3p;hsa-miR-514b-3p								4337	2218;3811					829							4049;6845		1715	6475			2272	3205		6265	2892;2946		2824				4598			7206		2889;7167		3953;6430	7113
hsa-miR-153-3p			2628;7244	2742					7099	6598				3661	592						1975;5427		153;2099;6609;7304	1701	1767	592;5822;7037					2359				3099;5133	2798					37	6099	2778				1733	5642	1802;2691
hsa-miR-655-5p			6544				7015			3252										5415			5153			6619	6520					5243	5205;6595	114	1358;6493				5088		1384;4249
hsa-miR-8052;hsa-miR-3199	2090					5658							4753	7008	1071;5316		3552	1078;6685	5819		3463		3324			1080				539;948;987	3430	7250	3933								4333		3346	2471
hsa-miR-362-5p;hsa-miR-500b-5p	1205;1822				6236						2635	2116		3731							6331									223					3035	159			6977	907									289
hsa-miR-4742-3p		2575;6533	6994	2017;3486;6546	562	2636	6234	4099		4686	5466;6543;7321	1770;2271;6361	1602	760;1864	1590	4869;5662	2112		603;1947	1696;2372;2915;3135;4478;7502	485;3262	330;1595		2005;2313		1599		3966		2020;6130	2207	1477;6916	918	5675	1222;1287;5806	5186	2265;4463;5543;6055	345;556	5830	5884	6168		5622		4753;6843	2616;3852;5721	2794		586
hsa-miR-215-5p;hsa-miR-192-5p							6877				4771				7456	4742	7470	1872;7524	5694	5139						5851		6284			5781			4721		5873			5124;7316;7326	6326			1663;3876;5278;6348	1152		4648;4876	4713	5058
hsa-miR-4671-3p	3964			7260	2927	885			2870	450			227	1665;5724	2442	429;2715	1791		3291;3485		397;5423		2546;5260	1515	2580	5274					1027;3785	2089	6369		2199;2439;5077											3431			2687;2945
hsa-miR-3689e;hsa-miR-3689f;hsa-miR-3689a-5p;hsa-miR-3689b-5p						4196			1591			6309					3641			4668	3746		1727;3406	1695		4740						7027																	5213
hsa-miR-4789-5p	2210	2404						6300	1194	4145	240	2421	1532;3844;3858	3810;3979;4027;7275;7434	4222;6614;7590	196;329			2953	68;199;267;4047;7146		3883	6879			2638;5540;5624;7278;7346			6980	1488		1440;2874;4094	157;3742;3753	5056	198;259;7214							3886	206;5971	5546	1961;5978	2329		190;258;7083	2087
hsa-miR-4693-5p					1264	973;7780	2382;5045				7186	6539;7484	2545	2959;5517						4085;5517						5616	4617	6815;7522			4028	8083	6867			2513	2565		440;7138		2619			5359	2286;4613		3540	3551	236
hsa-miR-4680-3p		114		2714;4553				3581			596;5578					6020	206;4314;4377		1365			4710;6318				4655		6508	2749							2753;5342	5825			6939	1847;5998	2428;5844	2067;2375;6159		5431		5443	2981;6813
hsa-miR-2114-3p;hsa-miR-6823-3p			4850					885			607				6653			6719					3269;4471				3370	660	3935					641					6534						3349	3329			3267
hsa-miR-411-5p			533			3440	7462								4686							217;7525		4628		7759	5056				1840;6223	4206;7144;7972			3518							4638
hsa-miR-3189-5p	7295								2958				6380				2669;4151	4548	7285						4696;5968	4450				3842;5042;5523;6026	1260	6387	2779			6659			1541		3322;4071						6233	1055	6053;6640
hsa-miR-410-3p			2094	3617							5287;6019	5346	4371;6629	2206;4337;6864		2292						3295;4415;7323			6960		1986			2002		6139;7352	2165		1779;7798								1451;2216		1968	2645		594;5801
hsa-miR-302f			7471	4193;4518		682;4297					1925;4627;4823	1174;4615	2923		602;2011		4766	600;2018;7637		675;1991;2117		608;3721		905		602;2020	5962	1206			1952	499	2847		638;2929;3709		4702;6371	388;651;5164	1914;7385	533;6075		201	973;1393;6789;7197		134;551;1517		1993
hsa-miR-7106-5p			3082		4545	5234	3210						7243	4576		4452						5781	5856	1998		6275				4153		2392;7400		2557									3652						4488
hsa-miR-1298-5p											5963		6605												4758											1850			1192		6839
hsa-miR-4524b-3p	56		5080;6752				5285	3903										7897			4912	214;4118;7882			7078	5030	4067		4209		6135											6688
hsa-miR-4783-3p							3419	900;7603;7790	455;6694				1162			207			3940					3100			2997;3168	14											5930			5205		4194
hsa-miR-4763-3p;hsa-miR-1207-5p	4518				3497	5221		3338						7046;7196					4298	4070;5506	3928;4383	4604	3309;4346		2870;5747;7359							5094;6582			4924					3330	4892;6452							5230	3618;6248
hsa-miR-431-5p	2020				351		6406	6149		3049;6602	2523	1295;1971		5767	6509	6228				179;208;613;3110		1070;6505		2488	6195				1670;2566;6128	2967	5899	2754	1764		585	1249;4829	4087;7203	5912		2668	4023;4076	1130;1262				2555		1170
hsa-miR-508-5p	2557			247;522					1365			704;1813					3903	6374		5920	4762;4936							742		2549						4293							3410;4357						1098
hsa-miR-4712-5p;hsa-miR-770-5p	2562;4581;5923	3861	3373;4152;4164	3853;3865			3457	6541	376	3109	3871	6255	4588;4600;7333		331;6045			4589	2397;6230;7154	4422	1795	4558			1590;5858	3858				7343	3908;4093			5688				6224	1688;4395;4407				4315		3796	3814	3885;5587	491;4347;4359	3867
hsa-miR-4661-5p		1653		599						6399							1175;2798	1432		807							737	5946					6262				304;6179							1385			2111		6479
hsa-miR-4687-3p	1035;3203;6886				3476;5829			483	4143;6882				1776	5221			2766;4852						2746;5166			94			1698;2537;3386		423		3418	2100		1961			5016				3186;3230		3086	4148;4306		1159	5775
hsa-miR-4676-5p;hsa-miR-575		7200	1987;6325	1592;4625	6748	4682;5993		6543			6562			6679		120	2059	6744	2399;7156		557;2226;3751		6230		3852;6283	6652			3952	2886	5652		4547				5630	7246	4397		139	3815				3706		6147
hsa-miR-767-3p	842	927	468	626	4999;6178	5302	65	694	3260	1371;5612			592	1104	3463	2516	2441	2080	3727;5869	6368			86;6276	225;1023	282;2418		3513		849;4829	249;3877	5923			2739;5034		1072;4987	6323	4621			5032			358;2659		4597	4993		6515
hsa-miR-4776-3p				7218		1317;2715	76;2128;2266;6756	3050	3520				2429	1121	2450		849	5093;5591		2556;2724;3193	2463	3153		6155;6374				1490;6548	2270;5372	1424;2838	1;2391;6359	2619	1201;2365		1268				5394	3171;6387			4025	1946;5508	5327	1567;6366;6590		2465
hsa-miR-1245b-3p		3902				4913												4807				4035				3782;4709						8004										4609	4473			3903
hsa-miR-7850-5p	6451	992					1030;5798				4512	1207			674	265											979	5992								1534		991		5739		1050	1006
hsa-let-7i-3p										5799				2320	2563	6667;6972		2570			2576;7276					2572		472																		36			7168
hsa-miR-7851-3p	659;7524	3627	4679						6801	3198				3306;7959	3402		1201;5151																	1009															6223
hsa-miR-3683							5844		7136	738																																		1576;4130			1184
hsa-miR-501-5p		7031			1933;6353;7549			2737;6034				1797;4977;6991		7058				1315;2041;7168	6784	2647;6902		2039;3184		1947		7070			4457;5629			1921;2678;3638			3797				1937			1733;1972			5865		2547;5663
hsa-miR-3686		5239	1506	2617;3579;4120;5252				111	1394		35;937;1711;5249	2404			1934;5735	1015;3903;4859	5359	7223		226;1590	3716;5594	1489	4957;4971	5539			2731;5196;6050;6174	4395		2428	1422	3409;5771	287;657		1481	1440;5310		1708;4665;5256;6231	3565;4704	2315;4619;5163;5670	5593	970;1419;1515;4508	2354;4792;5695		225;1015;1654	4807;4834;5131;6414	1705;5229;6509
hsa-miR-3685									4748;7746		5070			6592														633								5402			7018	5143					2337;5533	6557
hsa-miR-3684									6375	6594		3604				2354						591	7345	5573			2120							191;5834	4223										1367
hsa-miR-7153-5p;hsa-miR-146a-5p;hsa-miR-146b-5p												3553;4931			5800;5855			5927								5832	5264												5739
hsa-miR-4732-5p			451				4677						7229						3510;4665					3468			3503		89	3078;3608							6247	47		6091							3089;3248	4266
hsa-miR-6776-5p	2151;5318	6152				6146;7564	3822						3421	3226;3304;7957	3490;4769						2963		4826;6179		1440						5500	3227;3320	3815					5749	6508	4391			2022					3391	640
hsa-miR-1205	213;3139;4090;6137	7310	4286	1843	2706;7122	26	965;2351;3311;3694;7700	670;3477;4915	761;6752	3244;4488		6207	6071	5606;7932	4750;5626		1131;4554;5334;7003	2267;5440	4223;4508	5312;5769	272;1781;2804;5482		3089;3470		2846;3483;3539;7114	1014;5603	3944	4576;5356;6233		210;7161	4215	6078	4424;5327	284;4659;5050;5607	877;4727;6414	2982;7361			201	1065	3012;4329;7129	4333;4486	721			5974	1539		7599
hsa-miR-1204									5501	5195											4214				3320	3182		3793;3802																6010;6091	4585	4558			7034
hsa-miR-1206			7013		3112		6652			6454;7036			755;2975		2085					7778			452	7140		1123;2993;6896	5487				6856											2949					5520	138
hsa-miR-1200			5064;5806;5941		39					7224									579		203;1291;2923;7392	875	4046						6750					3182;7284			6686									4277;5990			63;7129
hsa-miR-1203					6113					6680	4641				7173						3645								3938						5033		3700;4239												3574
hsa-miR-3615																	454		736;4688									7052		3243;4929														2440
hsa-miR-4311			4873				6926	21				7133			7814		7253				7285									4059	4575;6920		7794	634;2418;3523		42		2065;7377	7691			7653		3394	2044
hsa-miR-4312				4700	2302;3657					2971	1219	2673;3496;3703	982;6611				3537;6672	2227		3065			5819;6246		2285;3705			2699;6918	2488;2733	6796	2621;6767	6840		1254;2239	6542	6635	2859;2869			6653	2923;6546	6270	6209		3870;6266			3509	7051
hsa-miR-4313	110;4191		1166		3254		3470	5782		722;4817;4958			6094	1999;2196	6583		3616;4241		2319		4455			1807	824			5001;6723	6986	1141;4467;6562		4590;7065		1002;2926
hsa-miR-4314		3306;6732	7325	4087		3475	3999	1722	4296	4730		5680				4455	3191	6624	5915;7647				5537	4243					4668;5598	3228			3115	7425					5878		4336				6387;6639			113
hsa-miR-4315	171;6900	4118	6250	811	2555	128;3526	6780	795;3386	4304;5269				832	1828	1437			7263	3966	2048		1377	1442	3504				1196			3343	7272		485;1340						1072					5122;5900	3607	3332
hsa-miR-4316	22;1681		1708			5162	1041					4160					2140				5093		5367		6703	1605					1265											4920
hsa-miR-4317	6223		412;7440		1892	2717				4249		6725	2431	2712;3724			1916	5593		1382;3792						3109;4053	3684	4591	5374	154;1069		1862;7960		1897				2484	5396					3985	5329
hsa-miR-4318		1930				972							4354;4967			4373					4783						4616		3022;4427							4317			439;573;1500;7137	5057
hsa-miR-183-5p			6916		6427	5744	2707			2351	2665		398;4063;6424	5627;6358	2931;4273	7148		3113;6429;6675	3223;6876	515;6229			5918	4320			1218				1493;6818			66				5928	6238		4353	1490		401;2408				2906;6157	1909
hsa-miR-6870-3p	839	4927	872		3060	707;931	6106		6418;7324			5605	2703		2544			928;937	6787		1366;3098		1499;4709	2719	2415	1715			1539;2956;4467	3874	880;886;892		905;5774	1637;1739				2198	4996		5673	883		2656;4506
hsa-miR-126-3p															48			46	204																				7754
hsa-miR-891a-5p			7275								2731;6571			2846	7771		3267						4684	390	4734												828;3905									294
hsa-miR-3679-5p;hsa-miR-1185-5p					4543	3427					5094				4059	6982			7123		4411		3446;7553	10		4060														7089
hsa-miR-3934-5p		3224;3887				23		3900;4456;5666;6764;7222	359	1285	6994	4913;5786	1813;3367;3921	3506	4747;5623	807	1663	1841;6965;7894		1940;4652		1839;5022;7619;7850	4398;5175	4713	7111	4182;6867		5011	4564	5781		1721;3518;3862;7735	1749;2316	908;4015	4643		2454;5671	7022	3269;4081		5647;7126	3676;4417	4710;5592		512;4350	3837
hsa-miR-380-5p;hsa-miR-563	6632		4440		6996			1618;4960;5940;6138				5181;6234			7459	4745				3603				1884			5743	3207	1999;3375		4470					6486						5224	6032	5106;5434;6432
hsa-miR-516a-5p																									4668											3602			3343			3352
hsa-miR-218-5p	6357	3015	2565;3168;6337	1115;3631	5876	3013;5933;6808	5002	1980;4665		4613	4178;4802	5527	88;657;1862;2913;3130		1710		2322			2582;3031	2082;2564;3048;5440	1018	6516	2535	339;2281	6628	1678;1743;4933	4452;5544;6812	4167	2160	3352;5186						164;3158;4603		2379;4438;6299	5175	4538;5201;5712	4794	960;1685;5324	750;3245	4346		5396
hsa-miR-664b-3p;hsa-miR-579-3p	2512	1337;2269	2542	493			1890;6737	2367			2271;2558	768;2079		95		2055	2614		7447	2189		1636;2947	2265;2296	1055	2348	3753	2067;2232;3509;4251	1356;2105;5630;7602			6363	7106	1998;2409			2441;3862		2268	113	6391	2100	6456	1875	2276;5745
hsa-miR-631;hsa-miR-3661			4680							7290		3602;3638		7960		3503	5152;7248				7059			3270				3562		7332													3380;3386	5092
hsa-miR-3688-3p	1216;4334					2699;7251		2475			2875	518				3073		7833		2708	7234;7246	278				3836					157;3662;7067		2517	6615					2505		1178;2655	163	5689	2110;6799	1141	5585		2617;5249
hsa-miR-6764-5p;hsa-miR-1915-3p	8	4309	7289		4449				4284;5454	5392								7203	4288;6136		2887;6154									7147				6549						4314	6995			3747			4093
hsa-miR-548g-3p		1932;3651		788		1600;1971;1987;6983			4644				1866;4356;4969;7763	1386;6305;7763			4918;5202	3679;7195;7626		3706;6189		177;5162;6928	4663	3882;4669	4713		3561				153;4511;4548;5264		6427	1664	6710;7835	291;4837;5026		4615;4959	2060	786		42;7777	4831	2488;3513		3437;6128		2226;6662
hsa-miR-1323;hsa-miR-548o-3p	1394	518		4835	2170	1973;2378		4984	2145;3016;6840	252;2651	517	2353	4971			2780;5164	3989;4920	7628		6191;6949	6105	3013		234;4671			2086;4343;4832	2379								4772	811	517		3754		4156	4833		2392		1158;5297	1888;7089	4118
hsa-miR-182-5p		7256		7244		1776	3050;7939	7849	732	404;466;893;906	7271	63;7570				176;2647	515	7790		2122	1;7825	7735	2741;7173	1350;7356		7652	1563			4599					7539;7560;7719		108	7303	6293	471	3029	6153	7578	6589		180;5152;7044	3646
hsa-miR-4433a-5p	3792		2186;4280		6829					3339	7038	1690	2359	153	3022		98	3029	2598	5115						3031		1716	3027	6948		1751;5909		244					1767;2925	5811									2094;3111
hsa-miR-874-3p			1159;3406;3559	573;6236			422;3745;6053	3137;3628;3789			6043	1122	5935		2221		4195		1580;4003		4987	269;2226	5139						761		1285	5254	4869	1894;5038			2172;6571		205	3556	1487;3798		921;3423
hsa-miR-4765					664																			2695		4742					4373
hsa-miR-4767	7192												7656		7186		1192;3448								5888								7409
hsa-miR-3622b-5p	5527																			6008					2404									1390			3816			2404		5402		4637					7362
hsa-miR-526b-3p;hsa-miR-93-5p;hsa-miR-106a-5p;hsa-miR-519d-3p;hsa-miR-106b-5p;hsa-miR-20b-5p;hsa-miR-20a-5p;hsa-miR-17-5p	2497		6170	4294;6872	2670					1208				7983					555				7386		7312				1591							5265;6538	3038;3228;5113				2890					4661;6925	4532	7464
hsa-miR-892b					6616	6506	4621	2359		2647						5500;6555	2470	2631			4965						2082	1912;2375	1174;2444								1038							3818		117			2184;2729
hsa-miR-499b-5p				1518	6443;7460			3872			3112;6773			6390	6389;7630		7038	6461	5899				6885		6003			7640;7729			3112									2875			6360				1982
hsa-miR-4772-3p		4187;6207		1192		7518				1480;5466		837;2360;2952	6175	4412	3167;7493		1103;3548	4477;5074	2859	1880;2858	7124	5063;7553		392			2093		1380;2394	1624		5035;5388	2270;6908;7100		2352	4747		1190	2258	4546			633		1284;4527	407;4800;4944
hsa-miR-6782-5p	4086	4261	1604;3330;4186;5550		3486;4098		3618		6485		685	5056			5785		5300	7291			5689		4523	4475	4573;5490	5762				2349		4779	2813;4975	4458;5146			6272		4627;5669		823;1262			3744				3484	3500;4914;6911
hsa-miR-744-5p					3310;4966			2902	3153				5060;7066						5018						4561;6975					3516;4841		5043																	7056
hsa-miR-7977		3799	1297		1166;3739						3809		1950				38;6550	1150			4147		1574;2182;6494							6801				2771;6433;7413		832	3261		1046
hsa-miR-4684-3p		945		6162		648;5490;5667			115;1503;3024	7128	947;1194;2675;4380	324;1605	7904	4947;6870;7155	2954			2970	7492						423	2963		1631	932;7037			605;5123	5354;7555;7770	597;7504	6531		1520	944	2857	781;2272			120;1401;2157	1852	6947
hsa-miR-548c-3p		1669;5177	1671			2256;3904;5795	3801;5402;6728	2915			5187;6693		5694	7786	5665		4502	3922		312		3781	3695;3761	4926;5259;5530	7532	3872	1929	5854	5086;5305	5192			5633;7541	1656;6143	2156	2505;5594	353;7264	1668;5062;5195;6706	5549;6880	9;5359;6375			1695		1879	1333;2084;5581	6658	4985
hsa-miR-3679-3p	4341			3553	2134;2534		2934;6520	4722		5396;6334;6828		6686	1284		1314;6235		874		4882			2316		4559;6332	2116	1323		4028		6530		3184	1279	3407;4562			3117	3872	1218	4266		865;1252	4346	6474		4039			2552;4812;5586
hsa-miR-7976				572			6052			6462	6042	1121;3952	5684								1939	2225			475			3750									2171;6570					5449	69
hsa-miR-129-5p	1421;7035		990;6923	1429;2089	2677	540;1271;3299;6803	1860;4501;7523	1504	106	7368	695;1400		190;2059;7262		1678;2374;7229					1286		131;2122	1448	996;2893	1482;1503		7105	2996;7475	2194		147		2702;3157;5866		1675	6516	1674;2373;7103	1168;1466	7110	441;5850	30;1643		172	5629		5659			2695
hsa-miR-24-3p	1608				2852;3527;7636							1750	4888	3834;4836	6456						5278		712;963		743;994;2796			1776;7649	2847	4581		3834;4859	4827;6412		6316					1661			1546			6688			3536
hsa-miR-3136-3p;hsa-miR-7155-3p	4891;5710	439			5640				5873			1866;5312	3709	7137	6718							4618	1221		2626			6228				2778		4121	5897;6984		5916	438	6599			4517;6806					2647		5609
hsa-let-7a-3p;hsa-let-7b-3p;hsa-miR-98-3p;hsa-let-7f-1-3p				3723		267;3953;3964;6687;7430			4239	4242		3112	6037;7875		7308			628;4310	888;7041	4158;4191	7343	2568;4145;7303;7441		7406		2855;4174	81;1383;1794	2272;4086	3899;6952		675;1145	3908;7374;7411	3799	6876	4009;4066;4134;7157;7383		239;3071;4064	414;2015;4496	4073;6444	2157		1142;1997	6189;7649		3757		906;3022	2478;4063;7512
hsa-miR-1468-5p	135		3661				585										5341	1175;3710	3391			7243	6135	2898					6878	5699	1034						1236					1031;1207	576				2489		174
hsa-miR-580-5p		2324			2479	3049				97	4297	1542;3046	2636	2162;2543		1598;1858	2122	2664	7036	2316		3949	1827;2047					2989;3072		6997	7225	2163			2273	1578		4305	3428	1391	4418			1199;2304;5415	492;2400	493			2497;5726
hsa-miR-4999-5p		2576				1847		4100		6395		1423;1771		430	114;1591	4870		1598		1697	3263	1596				1600	3577;4752;7100			6131		1478			1223;1288	1808	5544;6056	346;557		4727	6674				5014	672;3853;4993	2795	6966	2405;4108
hsa-miR-548an	4521	213;7210	2134		2420	5224		1415;3341	1153	1764	129;7225			5074;7320	4264	130;2332;5441;6118		2209;5630	2184	2104;7470	420;2599;6949	4847;5090			75	3730;6052	2341	4559	2423;3508	1944	6309	1432;3980;5097	5499	4581	4927	4275	2891;4371;4582	213;2377;7256	4169			4865	56	30;5227;6295			2374;6968;7092	7671
hsa-miR-483-5p					4213;5608	6257			3542				5882	7211														4641		4450		4602							4510
hsa-miR-552-3p	4388		2351;3984				462	3901;4850;5667;7223	127		6995	4656	1104;3603	3507;6422	3609	808	1664;5923	3649;7895				5023	279	4714		3597;4581				5782	3811;4390	3508		909;3861;4016		888;6175	2455;5672	703;4233;7023	3270		4441;5648	2437;4418	5593	1982;5274	3362;4351	3838		3409;4653	4733
hsa-miR-196b-5p;hsa-miR-196a-5p		81		6764	3850;5697;6508	3947	7867	3190;5443;5552	7799		4992	258;3200	683	7971					6916	5339;5471		547;4818;6574		5956	2943;6052						3788							1601		5553	6695							4124;4550	7567
hsa-miR-488-5p	2812	3815;5444		3742;5451	4045		5739								3961	514						5930	1903		3372			6125	1139	2006;4713					5794		1348	7115	3861				1421		254		5431		7020
hsa-miR-4689;hsa-miR-6858-5p							3861;5527		6923				4909											989;3490		5434			3142					749		5454					6459		3180		3042	5987	6103
hsa-miR-548aw	3929;5415;7272	1394;7333	3858;5404	153;7257	5803	274;1975;5857;6491	4608	5616	6287	5835	4457		186;2263;5612;7025	2183;5734;7153;7821	3789	5166	1588;2829;5587	231;2291	2470	5605	181	200;2289;2669;4162;4244;5738;6363	70;2075;3698	400;4838;7311	80;1523;4404	2293;5710	2021	5921	218;3592;7035			91;2171;7777;7810	132;2221;5526;7768;7978	6736;6786	5593;7664	370	1714;2663;2973;5559	94;661;1198;2080;7367	2187;4347	342;1136;2132;2868	835;1639;4633;6213	5658;5703		2332;4776;4930	618;1723	168;1121	2609;4450;6790	2210;7350	1073;4343;5749;6503
hsa-miR-216b-5p				1786	1405	2135	5608	4788;7722	1533	5747		5432		446		4819	7776							4923	276	146			154			204						1809		1644;5167	4697	4779			358		1806;3619;4612;4958;5063
hsa-miR-4540												5993	142;2857				1359;3800;4346;4460										6684					2765			7010		575
hsa-miR-4433b-5p	2339		3045		6830			1794;6119		526;1622	7039	1054;1691			4569		40;6552		4159;6712	3228;3264			5815;6174	6049		4546	5709		5124			1752;5910	3067				2450;3263;5058		1768;2926	5812;6180	2146		853;6205		2888		5748		3040
hsa-miR-1250-5p			3397;7491					3282;7788	453								7333;7406			3504	212			3098			3166	2515						7141;7475						5745;7353				4192;4983
hsa-miR-1275;hsa-miR-4665-5p		3421	2033				3595	5807	3976;5982;6910		3426					6014	2351		5089	4507				6096	4916	3795;6297	3037	3861;4007	2079;6607		2446	7082	6917			3540		3429				2443	3792						5085;7346
hsa-miR-545-5p		1708	1254;5174	2002;2807	6186	5000;5990	1403;4079		1361		4656	4314;7506		4832	1446;4139	3792;3981;5155;7089	1502;3947	4777;7664	800	4607	424	3927;4280	3768	1018;2377	3818;3849	7526	9;6871		6963				4823	6097	4150			5215				3064;3989		110;1615;2155;5668	2358;6763	58;6826	2379	7201;7554	296;1506;5436
hsa-miR-4788									5206										5875																				973
hsa-miR-4785					3293	3451								3396														3361					3221			3292					3646			611	3260				3308
hsa-miR-4780					125			543	5200	563												1218						7441						3465;7442							1418		1973				351
hsa-miR-3675-3p		1455		4478		2134	2828;6342				1457	492;5431				3696	222			3755			4189				442;1769;4591	330;529	153	2691							5997	1808		6056			5228		357;758;2517;4388	351;5526	4957		2777
hsa-miR-6800-5p	4829	16	7148				1044									5245													1045		2575											562;4617						7422
hsa-miR-4746-3p	1573;6987		6969;7492		3749			3283				7687					70;7407;7746		34	3520	213		7308		6999;7262		5688							7435;7476			193;4973			7354;7416						7005
hsa-miR-4717-3p			2882;6491			2894;3260	7311		5772					1660;4354	4300						2813							3145;6454		4729		3745	1963;6560			3119		5784	3186	3088	5090					6693			94;2954
hsa-miR-6835-5p	6874	6558			3461;4593		5050	2768;5658	7167	4591;6733	4445	4842			4887				4113;6262		5489		3198		3220		3219			4531	4449	3250;7392				3251			3959			4662	4376	2974;4698;4821				4588
hsa-miR-6828-5p	7419		7321					5058	273;1496						3941;7736	5561	5146;7571;7664	3992				512;6771		5342		3942;7666						7072						5130	3841			3823;5749	3835				4300
hsa-miR-129-1-3p;hsa-miR-129-2-3p			5801				6336			6796		6874		5263					97;747			1442	2963		3656;6672			5746	3644;6322			3085	6528	6429;6720	7677		6564			4854						6090
hsa-miR-4740-5p	2104			4006						3831;6657					5315													1260		538;986						1158	711	1024
hsa-miR-15b-3p																970									7567				7338							1853;6754						894			829				6826
hsa-miR-191-3p	1124;4261									942			1365				6524				2024											7275		234					1787			1116		737;944	5125			1074	1063
hsa-miR-3691-5p						6901;7037	4897		7400			3698	458;3429;3696;5664	5460	5498			5951	5028	3766				4405		6256							4890			4574			5982	3405				2865;3297		3081;5506	5595
hsa-miR-6743-3p			1356;5570				6152												4170	1214			6929		3124							3393										5759
hsa-miR-504-5p;hsa-miR-4725-5p	502;3714				3807				858	4800		3335;4962;6881								1041;6561		4549		6526	2996;5169	4972		5530;5988		6576;6684		3425;4739;7194	5445	6177	4857	6528	5394			5248			3128;3566;6685	3270;5676				6492
hsa-miR-5004-5p			4052;5596;6625	5813	6363	2600;5232	6584	4658		151		6449	2482;6319;6665		6293	3275;6786	310	779	2689;6771	2609		4446;6289	2274;5854;6571	3483	6607	6273	5757			4151	6965	2390		2555	6153	6213			2406;5370;6174	6231		6522							1733;5144;6312
hsa-miR-1225-3p	6032		1411		6110	4865	4913;5523			5502											7468				565	5264							5285	3249					5168		3976		6565
hsa-miR-4435	2704								5768				263;5565									6152				5581				2717;6571		168					5972					6944				5501;6043			7032
hsa-miR-8066	520	6296	6630	528;6406			4169;5515				6460	7678					687	2592					986		2546			722	1502	2387								3620	2488		7061	1098;6287	4742					4947;5441
hsa-miR-4437				977	2853;2999;3528;5098			451											977		1071;4611;5279		964;2393		995				4029			1044										1077							3507
hsa-miR-3124-5p	7194							2931	7829										3664															968		1086				1049
hsa-miR-4431	4924						3637					806;2961;4696				3743			997																									2428
hsa-miR-4724-5p		4547						1782;4806		179	4557							1897;7245				4869;7000				1899					1341;1601			5898								1338	7381		2479;4464;6868	4437;5605			5032
hsa-miR-4432	5128;5625									5439					564								2063			561		5871								4661
hsa-miR-940;hsa-miR-6808-5p;hsa-miR-6893-5p	1987;4519				3961	5222;5900;7347	473	3339				551;4157	5799	5213;7197	5200;5776;7543		5747	5848	4299	5507	3929;5553	4845;5088			2871	5753					3276;5974	5095;5812	5924	5703	4925;5636;5877		4580		5660		4893	7588						7388
hsa-miR-1251-5p		7140		4397;4476	2787		6340	1896			2462			4127						1099			1052;4187				631;6365		1366	2368;5443	1324			7340						1909	6370			4162	4386
hsa-miR-4438					2711;4734			7065	905		5205					2858	531;1283	3548;4694	948	5013	6124		3376;3785	2625	7076		503;661					1482	3849;4620	4891			5570		4500			6482							2464
hsa-miR-4539		4546;6093				7338	2306								1889			1896			1060			4778	3443	1898			1150		1600			5897		2856	5641;6078	273			4814;6051	1337	5306		2478;4551;6867	4436;5604	264		5962
hsa-miR-346	1597		3238				425;7759	2240;3792		795;6581		1949;2822;6496	1380;2106			1373;3387					5376		3986;6679;7352	6141	828;927;1658		5952			4192			1889	466;773		8;3722;5918						1912;4240;7511	2618;4902					1989	1690
hsa-miR-8065						5715;7815								3940				2222;4667																	6469;7490	5556			2118	6925	5849;6398;6427				4933				4625
hsa-miR-8062		752	4909		6845			3843		4679				4105		2652							1483	2694			2265		4293							5431	4480					7194					639
hsa-miR-3064-3p	1520	2922	2417;3462		575;2939;6254	3020		5631;7237			5311	334;3158;5910	689;1545;7672	1561;3958;7337			1668;5602		6305	5663;7268		264;1778;5027	6795	1734;2889		3997				2907	7574	5541	1610;5182	3531	2184			2921;5942;7002					388;2951;5708	3780				1569	106;599;6200
hsa-miR-4668-3p		6357		4964	268;6434	3903	4605	2914	1357	5210	4403	4176;5290;5620;6592		6365		1586		3921	4446			977;6360				3871			63;4719				6320		6224	361		169;6380			5294	1779	3978		1878	2083;4841;5580		6164	292;3908
hsa-miR-4708-5p	3602		3466;4820				7687	5186	202;296			6960			312									3546;6358				3916						3376									3701	3859;6670
hsa-miR-1226-3p	3886				1142			3023			4056	4475	715		765			1666;4849;6356;6602					4499		1035;4201	774;4104;4751;5332		4492	3976	6255	229;3519;6194		1406	4186;4818;5504		3810;5954			6411	4192			4272;4326;4991		4254				1166
hsa-miR-6756-3p;hsa-miR-3127-3p	1096;4078		4079;4844		1956		3332		2802		7009	3680;6228	4503		817		524		2496;3865;5988	2237			3502			1303		5129	1954	2806	812			4279	892	3559					718;3540;3608;4677	809;1256;3756	3476	3033;3634	4914	3766		3579
hsa-miR-1257			5155				5028	4574				5809		4059						4081	2116					2615							6863																2167
hsa-miR-609		6150			3359		3820							5151	4767					863				2525																	1260						4167	3482	3331
hsa-miR-6889-3p			1082;1109;5315		4466;7533	3655;5789;7778		7240		4440			2073	282;1200;1980	4513;4954				77;3606;4850	1427;6447;6557		4545	761;2577		1128	1002			3994	2379	5759	566;1981	4532	4767	4403		2130		893	4222		5113	2601;7499	2064;5652	4611			4334
hsa-miR-6716-5p		3137														2198			1393		2239;5469	2605										4461		4298					5407				2401		1549		4378		4494
hsa-miR-1252-5p	5312																				5580					5472		5039	4145		7435	5661		6934								5009					3392;7141
hsa-miR-4796-5p	2213	5155	1395	3885	343							1367	2041	503;885;5659	4176		3604	4222	1287	1414	853;4006	3225	1517		2193	4177				1372	2084	853;883;4872		4077	2418	1882;4495		3985;5173	857;2324;4076	5283	3726		7371			4298	860;4072;6938	327	2228
hsa-miR-4797-3p	3276;5491			4958	7634					6223	4124	5014;5452	6051	4834	1418						426;5276;5881;6130		7456	1020				4133	6736	5797		4857	4825;6080		5311							4548
hsa-miR-3678-5p							4209		681;2134	4181			5279		3255							2826;5498								1217	754											748;6391		4864
hsa-miR-6802-5p				1504	1017		2215;2322	66		6389		3590;3728	2378	3517			6135	1760	7090			7611		1489;3129	5910				4782;5411	5080			1668	2019	4601		1749;5665			1555;3956	6142			4495;5962	2226;4944;5200;5707				1044;1590
hsa-miR-548au-3p	50			3750			6840					444	1993	164			63								2044						397	1901;3977		7103			4611;7139	6871						1350;6707	3859;4595
hsa-miR-1288-5p			624				4777				267	922;1898	3142							149								1528		7100				2550			1046					282			640	6510			5421
hsa-miR-3135a	488;7541				990;4985	2404;7293								5026			1070		1420;6920	4595			5643			2316;3817				5603;5609																			1190
hsa-miR-3135b	3185;5088		3096;3470	3211	3516	1872;4461;7090					3090					4649			692;2788		6120	4780					3243		3342;7224	3016;3166				3212;7109	7054	1323	3432	3087	1675		2409	3400	3279;6673						3404;4827
hsa-miR-33a-3p	5677	229;3701;4297		9;1334;3953	1878;2632	1701;2156;3891;7531	2342		2877	2096;2539	1016;2303;3023;5353;5889;6374;6830	3946	4400	4941	6372	522;1387;1564;2693;4629;5138				2162;4836		3040;3260;3673	3071;5933	2951	1517;6505	1592	1207;1338				88;4486;5338;7041	1470			1580;4074;4162;4462;7485;7772	1011		2578;6835	2113;3121		5571		2611		2269;4921	4199	2418	205;2541
hsa-miR-7845-5p	606			855	1939;6956	876;4580;6674			3970;4971	4538;4565;7075								4623	3496;4873		1167	5540		4175	91	5590;6572		3688	4119;6498				4582	6906			4738	4438		4257;4473		4362
hsa-miR-4327	4033	3402	193			2118	323;1069;3879	1483;1880		5182	1652;3407		1095	1511							2079	3425	1423;3927;5833		112;408;3974	3807					6335		5427;7169		2925					4105;5786	6224;7259		755				3696	6178	45
hsa-miR-433-5p		4032			4713	5753						684	3556		3063					3492																							480
hsa-miR-432-3p					7411								5663	4649	4038									4404	4857				3702			4864	4640			5801	5763				5739			404		3080;5505			7350
hsa-miR-3162-3p			1634;4264				5156	5917		5334			6091								2620	6058	4361											2073				3860											2154;4438
hsa-miR-6781-5p						4244	3145						6306				492		4984;6109													4596;6311		4826
hsa-miR-486-3p	2249;5459		4323;4764		673		6842			4717			7064;7220	7048;7216					5607		2608;6898	4594			4559;6793;6973			7205			5681	6306	5746	3299;3879;4264;5250			4093		5259			6900	4202			4914		5232	3614;5108;5793
hsa-miR-937-5p		6956;7166	7407	6964	6722;6881				4623		6964;7181					7094		5138	576			3624		6408	7187		6876;7114		5049				7646			2557;4378									6799	6749	6859		4026
hsa-miR-3157-3p			1636					559	1715;2066;5738			5481		411;2746							3217	6522		1601			4782										4677	6056				2419
hsa-miR-6885-5p;hsa-miR-328-5p	2251;3314				5101			2376	5143;7573				4663	3320;4425;4611				4490;6366	2444	6166	1762;3952		3875		3139;3194;3918	3481;4392				3580		4634	2419;4602	671;2263;3881;4266;5883			4749						4204
hsa-miR-369-3p		2617;2962;6238		2585;2938		5052		4887			2994;5483	2325		3091;7364	4670;6210	2817;3162	3069	2852		3239;3302		3994		1797;2866;5372	3031	4225	488;2580;2925		6933			4000;4703		2979		3167			1527;2318;3099;7240	1369;2764	2111;2373;3180	2186					2616;2961;2998	3142;4491;6004
hsa-miR-6503-3p			1060	601			1027										1177		4083		5616			3204;5422													4832								3640;4129
hsa-miR-6723-5p			3804;6091																														2888							1218
hsa-miR-7852-3p	6114	3770	2727;6094			6924			586	2119;3181	3780	4087;6077		4243;5691		5299	3845			5024		7165;7769	3604							4753;7549			2344		577;5360;6231					3842			5460			4865		6822	2257;4761
hsa-miR-939-3p	7523		3714;4678		3531		1371		6800	5635			6712	6693				6758			2030;6566			7279		3535			2951;4040	2990	6614		6642	5743;5937;6174								6611						6489	3516
hsa-miR-329-3p;hsa-miR-362-3p		1255	134			4652		133;5683	1486;3931	379			7736	1425;6270	768		1395;4254;6597	1412	649;3335				6876;6891		5653	777;1414;1548			6344	7396;7535	3095		183;7832		1532;7812				1442					5307		464;6725		7112	4861
hsa-miR-6874-5p	4150		4536	3209			5389	7582			3094	3322		5856		1557;3286					3374			2223;3053				3348			7836				7052				2934	2400		5155	3115	5740	4544				3991
hsa-miR-4666a-3p		413;2015		2935		2337;7418	7573		5929	5751	2017	2245		3985;6472	4002;7314;7319	2212;3159		627;1789;4309	7040	620;3208;3299;4157;4190;5489;7212	7342;7588	4677;4974		1979;7399		629;4222;7688	1382;1793;5966	2271	3898;6029;6951		2783	5430;6504	664	6875	3649;4065;4133;5447		1649	413;2014;2844;2958	3902	2156	2628;3303		7648		2563;3756	1344	420;2958	3031;3679;7135;7511
hsa-miR-4716-5p	3555;5858		5838	3669	705	2624;4499	1639					963;2722		1020;4863	1319	1792	3117		1159;1859;3454;4646	1374;1974;2971;3260		1873	456			1328	684	995		6909	782;1161;3695				2986;3051	3836	4019;6670;6811					776;1158		5972			711
hsa-miR-378g	915;5771		3713		3530		1370	4697									596	213			2029				973	3534				3485																4151
hsa-miR-2276-3p	2749	6	3335;5379		19;2820		53;1235;3650	1117;4753;6739	6340	3092;4311	1974			5476		366;3970;5977	1818;4131	5806			3008;7227	1881;4097;4485;5869			6692	565	3746;4820	6184			4556;5106	6409	2644;5371;6332	3919	7585	4670	3943;4979		5618	205			4734;7167	807	5154	3699
hsa-miR-2355-3p		2913;4342	483		916	6191;6281	3543;6985			1110	2940	3348	935	7102	444;2754	6103;6326	3519;4108;5467	2761	3279;3816	2863;5271	4952				535	441;938;1275;2763		2101;3374;6753		2465	2719;6510	2613;7134	2669;3008		2702;2751	3425;3971		5431	2657		3396		1871;3141;4769;5791	5316		5676			285;943;1720
hsa-miR-193a-5p	483							6151	2162		3929	3376									2883;4072;5757;6930		6757							3654;7042	5901;6708		7006	6681		5524	6944			3741	6920		3169;7061
hsa-miR-1278	5488		3636	3067;5323			4379		374	3082;4012;6941	3869	6253	3532;5829;6780	3116								5006	182;3440			1658;5497				7341	5455		3819	7279	3834		4555		406		3749	5357	262				6809	3227
hsa-miR-1279		2917					7445		2628;7369		1689		1499;4191	7780	3753;6766	1507		3793;6832	2435;4796;6836	3932;6640;6675	4096			1354				1991;2919		4208		4368		4516		407;1907				379;2442	6786;7145		2904			2130		238;3871
hsa-miR-6728-5p	1220	3304;5189		5196		4887					5199				538				4614	894	3557			5484								4726	4703			3355;5606			435;999	5614	251;5538	5467		5269				3859	2876
hsa-miR-1272								2210		476							5491						448						516						4757	4844	334				327			2460	1586
hsa-miR-1276			4119				350		1540;7264		610	1283		927									6188		4765;5447		6127	1315	6364				7823				4161;6606				4150	336	1082;1376
hsa-miR-4303			5963	821	5370	626;694		826				211;6776	609	511				612			3789	620				614	5175			7375	3578	514	581		653						160;1363	3572	6568					670
hsa-miR-4302					3163;6990		5491;5665		4330								828	1052;4524;5574					3290		5132	5577						7658;7666	1513				471		653		136	4401;5708	5610						5823
hsa-miR-4301				3073	2074;6533	1033;6749			1634;1946	2106;3337		5626					6052;7102	6697	5334	1270;5963		959;2257;5666			5830;6236				4152;6265	831		6664	6581	4959			1004	3868		5809		6550	6173						2092
hsa-miR-4307	1957;3553	228;1527;2250;3700;5681		1333;3037		156;3303;7958		4742	2876	2095;2538	2252;3022;5888;6890	3945	3867	2361;3162	129;6371	1563;2447;4628;6175	2904		5298	3737;4298		2111;2480;2802;3039;3214;3259;3816;7474	5932	1264;1971	1516	126;1591	1337				87	1469;2362;5745			1579;3049;7484;7758;7771	2422;3803	94;174	2577	2112			4066	7391	1643	4285	1219	6819;6928	204;957;1531;2490;3667	1987
hsa-miR-4305																				1730								6869			3256		3230			6150				1814		6492;6564				3015			3704
hsa-miR-4304	155					1731	7784							6046			1465	7611		6009
hsa-miR-4282		3001	1271;6307;6722	150;5245		382;7844		4241	3194	4330;6874	5881;6313	2163;2186;2810	1479;2280	2044;2473		2729;6903	1699;2285	7214	4593	1606;3849;7014		186;2307						596;2212;7315;7381			1040;5706;7377		4470;5960		311;2208;3752;4341;6993	7089	7030	91;369;1955;6326	7023	814;2074;4172;5001;7104;7214	2211;7006	1037;6579	136;1537;4693		6601	2002;2154;6562	2657	4284;6879
hsa-miR-4308	2862;3729		3557				5059	3787;5933							107	3337		6239					5629		4384;4517			5528		860;6526					4855	3303	5392									4580
hsa-miR-7112-5p	2603				3499			3289	4172						5993				1139		7311		2630		5583;7493				704										5471
hsa-miR-6832-3p	2529;2612;2800	3677;3686	2558;2831;5799	2797;3693;5802	2873		4505;5802	1260				2071;3056		2949;4373;7030;8070	1701		1481;3613	3719		31			2828	1804;2598;3981	2863;6670	1710	3656;6720	2893;3083	2741;6833			7062	7910;7954				2106;3050	2630			3103	721;2808;3975	2852;4143	1556			3651	23	1300
hsa-miR-6507-3p	6040				243					3532			155;5222		951;6364			6436		6236	4398					5641;6344	2726	5034	2859					584;5849	1014			2188	4088;6245				5087;5417	5400	3050;4989	1202	2762;4951	3238
hsa-miR-6726-3p	6254		4955			6711						2716;3954;4923					2566			6157	6135						3811	3752	2525										6166				2512						2458
hsa-miR-518a-3p;hsa-miR-518c-3p;hsa-miR-518d-3p;hsa-miR-518b;hsa-miR-518f-3p			1226		7175		5241			1142;3985						6863	1621			110	6034		1428;3555											6590											6942				4064
hsa-miR-135b-3p		4264	950;4835;5368				2920		137			4846;5782;7262	4757;5111;7236	6301				7114		135;3061;4795					5989	4867	4966		5854		3752;6907		5577		3461;7731	4399	4216			3400;4383;4476						2807;6024	3177	5236	3557
hsa-miR-3140-5p		115							423		4852	3950;6479;7184	5682			4564;6042	4315		1366	1352		6319		5125;6124		4656;6303	2005;5787					6356				5226	5826	449;5920	3718;6204	1036;5225;5245		938;5477;5845;6224	67;2068;2376;6283			4729	5444		748;6342
hsa-miR-6754-3p;hsa-miR-412-3p				6116				849;3277;4783				4724			3160			944	7355;7361			5145			1038	2133	240								6693	1772		4115	4739	825		1990;4675;5801
hsa-miR-6869-5p										2702										3145;3457											6225					1293				1799
hsa-miR-6868-5p	6694;7078	5479	3026;3813		7581						621				5904		1158				5852		7252		3207;6103		6964		5245	7329			5812;7780	3005			4613			3162	5433			3731;6709
hsa-miR-6888-5p	209			7050;7063																	693			987													7255
hsa-miR-197-5p;hsa-miR-3132										2593			7231		7820				3660;6260	7767							3217;4154		6035
hsa-miR-4725-3p;hsa-miR-6780b-5p;hsa-miR-4271					5771				3269				7561						5187	5226			3365;6737		3387					5772		7074		3711							3866	4213							2441;3606
hsa-miR-135b-5p;hsa-miR-135a-5p		2700		4819	551	502		2804;7808					6691			5088		97;1741	3429			2874	6223			1743;2352;3810			3485		5099	6704		337	2340		1796;2342	952;1983	766;6552		2396	1884		1900
hsa-miR-5681a	2640;3814				5421;5951							607		5568			586		4633	2836			6452			5481					6004			4148;6640							5459		403	6176
hsa-miR-5681b		3927			6015			5396;7048	718;1314;6548	4304	6085			2188	5454	4112	5395			5636	5447;6625			4509	6521;6723			2650;3660			5849	889;3706				3767;4540		6308		4591;6487				2525;4589		1925	3963		5526
hsa-miR-6762-5p;hsa-miR-6845-5p					4563													7110	2442		3950;5637		2448			5598	4030					4620																4971
hsa-miR-1305	2391			3365		6177					4884	4730				987;2270;3892	4662		6603		5984			1434;3857			1122	4447;5539		6114					446	4463			5937	5991							452
hsa-let-7d-3p		1261													6004
hsa-miR-1303		2729			3914		5829	5176							7065						1911				1381				7154				7875	7098		1271				1231;7165					1089
hsa-miR-4691-5p;hsa-miR-6792-3p	260;3465;6612	830	272;4201;6496;6592	3869	5445;7057	841;3587;4696	454;3729		1084;1753;3455	3880;3965;7053		3974;5616;7044		2691;4668	849;4658;5658;6939;6984	3447	892;4343;4457;6682	862;2547	5826		3365;4859		5011	3621	50;3954;5058	2549;4635;6958		1035	2899	1319;1880;3643;4797;5376;6832	341;3533;5983;6777		1792;6889;6934	130;2534;6472			3648;5535;6498	829	2443;6820;6865	3250	5287	453	4766	4043;5313;5895;6036	151	3962;4270	811	2148;2708	5447
hsa-miR-6770-3p					5650;5759			3531;7194			3304	3397		1327;3629	1280	1944			1771	6012	3392			4913		1286							7472			3272			1180								3313		3085
hsa-miR-519b-3p;hsa-miR-519c-3p;hsa-miR-519a-3p	2496			6871	2669;2721;3765	4189;6482		5860	5043;5846	1207					474				554		2953;6175				3612;4782			6180	4892		3267	365;7798		2059;2987			3227;5112				2889	3245;5670		4933		4660;6924	4531
hsa-miR-4802-3p					6543						5990	2411;6388	1879		4299			2096;2605		6345	2291	5289		2145;6442	1894			6835	7015				1436						3185			2216							93
hsa-miR-6854-3p	3179;5032							715				623	1357;1787			3363;6804			5492					5328	3931	7211;7373	6705							2197;7061				5221			1228		419						2293
hsa-miR-4650-5p			4901		6334		4727	1870;4627;6017;6132	7551	2991;4458				2817;5210	967;5197		4206		4913	5093	3531		329;2535		289;2569;7483	5174			4012		471;2845;4971;5971	5233	3881	4500;5700	5072				867			2842;3122;3335				6579
hsa-miR-625-5p	6791	3139			7238				6239										5088;5188	6832			3366;6738		3388		3036			5773	4600										2556	4214;5528
hsa-miR-548ao-3p								7799	402	512				7656							727			7094;7171	7144									6466										5149					4364
hsa-miR-6772-3p	1327;5824	4581		3310;4352	456	3508	457;943;7478		7110	2062		1171;6712	436;1370		1395	5627;6214	541;5918;7603	1402	2309;3018	2419	3575;4055			152	935	1404	525	1203;1669	1492;2650	7389	3512			1702;7138	1091	1379			2617	2748	4262	1289;3482	970		5697	2013;3220		1395	211;480
hsa-miR-3145-3p		3053	1941	1918	137;6498	6552	1983		55;1589	772	1944	4195		2053;6429	6428			6500		1257;6300		925;6424	1938;4572			6408	1919;5604	4212	5344;5768		6047	6461		5913	6288		2166;6231;6301	1941;2410		2344;6366	239	409	6388	5633			1938	3348;6228	254
hsa-miR-6808-3p			767		6760		3167	4548													5947;7737	7844					6097	720				4934		5322					3733		7059		3539	3292			4150		6709
hsa-miR-556-3p		7086						936;6629			4323	6731	1515;1626			4963		4297;5981		4058		5529	2351	4209	4351		2190					1534			4322;5120			2226			6202	5377	5603	3879	2172	3831	157;3803	3304	5637
hsa-miR-7-5p					4843																									1360		5493						3117				4211;6937			5172
hsa-miR-3658			1135;3733;6960								1993					2188;6480					2174;7252				1966;2021	5036	1954;6225	6634	2126;3878	2060	4045						1413	1990			6287	2099	4971	6356;6691		1861
hsa-miR-3659						4004	4338	6590						6597					4151				638;3800					6976		2723							6187	6300
hsa-miR-379-5p;hsa-miR-3529-5p																			3659	4681;7766														4449	5631					2010
hsa-miR-4760-3p				5882		3934	540		1039	6834	4939	455;1501;7124	196;6746	98	7297	532;5081		1494	6298		6239;7183		5923	6671		1496	5935	501;752		5391	35;3073				2594	141;429;6870	1558		116;3683	383	559;3145;6208	2093;5715	847;6928	383			4857;4926	2648;2978;3027;6655;6726
hsa-miR-3655					3655		3709			3770			2849			3571					6904		3416									2687											2629
hsa-miR-3656	3253		1543		1183			1102					6127;6774					3389;5696							1181	7160							3359			3596							5134						5220
hsa-miR-3657	4082	5630	4083		4941;6646;6817		1177;3415	4453	4316;6901	6636	7040	5760		3483	3003;3261;6543;6697		7426	906;3010;6763	4160;6388			6687	4639;6175;6953		4689	3012	5584	6311		1436		1078				3502	2451	1596	2927;6138;6424;6578	5813		4414						1844	3489
hsa-miR-3650				1976	6911			3222		3811	3880	7600		2922;3280;6136;7954	7756	5342	4596	7841	5109	90;1938		7617;7848;7876	2661		2233	1841;7702	2994		6426		2965	3278;5189					4227;4532;5484;7181		7631	4499	4216	1200;6216	4092				3906	1847
hsa-miR-3651					1000;1460										3191			3198		1580;7370	1942;2891;5072;7684	1479	2965		3368	484		5748				3087;6382;6390;7047	5012	7231		2828										2354			20;1212
hsa-miR-6719-3p					5490		2812		2760;5861	4660	6039		7047	1	2092		1938				3016		1863;6068			4560		573;2123;2396			6417			3766	7275	415;5815		6037	1995		6353		5965	916	1812	5349	1863		1870
hsa-miR-2115-5p	3971;7353			3405		1332					2	1021		794		1249		361		1338	2156	1015;1264	136;4427	752;3871		2152		1053	4986		304;3178		2636	6302					763;2354	2931;7349	2196;6474	2656	817				1015;3372;6406	364;3562
hsa-miR-6771-3p				1225;3838;5040	761;3827	7632	3888		4617	7069	3832;4836		4224;4548		5280										6580		5512					6989	4493	4284;4702			5263							6000					788
hsa-miR-3154	343;2131;3057;3748;4848		4327				7886		4779		3992			5614;7220	7061		7049	4704			3888;7749			6505			5143			4765;7478;7491	5564;7499		4576	3063			5979;7277	6776		3637			6664	5179;5985
hsa-miR-4262;hsa-miR-181d-5p;hsa-miR-181b-5p;hsa-miR-181a-5p;hsa-miR-181c-5p			2577			7606	4158	2029	1664	4657	1492						1564		381	3350						1730	5753	1060	801	6943;7598	1882;2539;7399		2748		2830	412	1073	312;1489	7501		7180	2536;7302;7457		1866		741;1412	1892;5677	1736;2845;7231
hsa-miR-7853-5p;hsa-miR-105-5p		4235;6496	4580		4796;6258	5297;7408	869				2358	1923	693;1459;3740	1432;3644;3953;3962;6712	3314	1890;3760;4465;6717	3813	3321;3783	5555	2024;2060		1551;1581;1959	5981	1657;4842	2248;7597	227;3323	1545;1623;4918;6471	1919;5239	1279		671	1367;3645	4020	1227;3733;5737	1543		6387	351;1692;2712;4253;4463	127;630;3217;6592			664;5592		1248;1744;5569	646;2163;4362;4512	638;1249;2143;4485;5913	3598;5685	1933;6508	215;1383;6204
hsa-miR-338-5p		402;779;2832		91;2552;4981				6633			1227	696;1743	5233	485;2036;3881;3983;5193;7803	140;5579;7312	284	2697	5255		4051;4140;7377		258;5212	5969			249;5157;5556;6590		734	275;6027	485;6397;6648;6702		3816;4176;5216;5693;5920			722;1596;7221;7532	1685;2097;3747;6328	4995;6281	5938;6261	5463;6497;7602	477;6672	4978;6254	6309	492;7646		736;1870;2936	482;2648	5317	1614	420;1483;7707
hsa-miR-769-5p															4046		7250					7065																		2885;7162					5348
hsa-miR-424-3p		2076;6681									228	4302				4917				3327		4313	6684	4835	3107		6656	5700			5863			7419											2457			4056
hsa-miR-629-3p				6061	1082				1883	1856;2111		2135		1764		3237					4563		113				3173	2743;4566			1816		1241	2618;6280		3378				856;3569			1931;3256	1560	4010		7219
hsa-miR-339-3p													5340					5823					221			5728				3846			7634			3877			5635								3189		553
hsa-miR-3913-3p		4027	4372	852;2685;4589			7189		3200;5859;7134	4622							6026				3310						4528	571				4455				5813		4045						3452
hsa-miR-758-3p			768	3924			4997	7021				3441			1269	3309	1539;5973					4874				4769;5504		3458		2554;4624			2009					1868;4049	314	4402		5809	1321;3540					2109	6710
hsa-miR-6779-3p										6463			1176;5572;5685			6919	1980				1940			7004							1650			2725								5450
hsa-miR-875-3p				4929	6004;6941;7334		6603	5931;6241		5736			4942			5258		6940			5828		5627		5255		6383								5853	5892	7270								925	2375;7119		6112	5950
hsa-miR-2277-5p							5238		541				5253;6298			4754			1142				4910				4485				7506			3418;6991								7432					3152
hsa-miR-147b					2735														5425;5713		4770				5129;6978								3445				3245;5480						3659
hsa-miR-3118;hsa-miR-134-5p	4493;5760				3392					4744		3439			1734;4373	3307	1537				2356	4872			2609		2630	3456;4802			539					4383				4367		1341;3548	2758		4757			2358	5806
hsa-miR-524-3p;hsa-miR-525-3p			1;553						1811			7303					978															7634					5907							6230			391
hsa-miR-6876-3p;hsa-miR-626					1061	689;1802;2873		2355;2655;5234;5252	314;1269	3764	2457;3218	1298	604	506		3390		607	1485;3044;5881	1104;2083;2906	314;4009	615			4432	609	1112;6975		193;1513;1797			509	1190		1061;1257;4822		2679			1212;3431;5232			3211	4154				3450	1088
hsa-miR-6747-5p	4085		4185		3360;3485				4106;5692					2924	6224	4435	5540	3532	4163	3484	6141								5384		3715	3280	5581			758			3474		822;1261		2424	2874		3075		3483	3332;3492
hsa-miR-6853-3p	1442									3016	364	770;2769		492;6927	1114		6558					2791;3763		2500;6768			888;2069	2795;5290	2533	1494;3963	2796;6647	6758					2640	6485	1389	6884			2565	4423		6492	2102;3061;3562	1321	3130
hsa-miR-4795-5p	5336						5880	4646		611			461	2795	5591	109;3329			5262	3609			3188				3062	5678															3359	5688		3084			1668
hsa-miR-4703-3p				6093			2270;7282	7882				67						1190;4817		4647;6844;7741				6001	1564			3731;6391		7547		666;5672			3570							548	7582	4103				6400
hsa-miR-4726-3p	5099	3889		5036	2232			3371;4766	4152	173			51;7731	7748	3986					6668						4184	6882		7097	1157;3694	3090;4523	7737	995	3028;3307;3959			6459		4083			484							2250
hsa-miR-5682		4052	389;5189		2772			5461		1796;4052	4152;6758	4526;6761	748		2414;6356		365;7345	4759		5183	6467			2043;6747		4161;6336		579;2350	1256;2764;4438;6909					4239		4259			302						3507	4121			6375
hsa-miR-656-5p	511;2731				5946				6542				532		7201			6141	6547		475;2465;4459				7509			6260	5567					2211;7187			2620			6007;7362	1829		4027	1948;4919;5510				6519
hsa-miR-3591-5p	6198				6265		6288				6297			2521	1585			2642		1691	2439			3935			2289				6684		2443		6738			5356					3826;6752;7245					1600
hsa-miR-7160-3p	5712		2662		5624				3072				5507			4242		4701;5643							2628;2867				4071;4275													5970					3240		3669
hsa-miR-4445-5p		2321;7264						1395;4909		94;471;4676;4764	6133	1932	2;3947;4462	1961;8007			1368;1860		392	4308		7695				375;4787	1525;1749;4309;7197			6184;7609		1269;7999	7664			4167	6019	1788	275;2692;4691	69							7084	6
hsa-miR-1301-3p;hsa-miR-5047	3108;4030		6802		3693		2488;6402		1031		1649	2784	2218	1881	7225		3498;6092;6881;7277	5264			1414;1786;5156;5517	5363	1504	1512	1394;1538	1029	1073;1502;6551		4749;5994	5241;7187			429;1688	5860;6343	1728;4279		688;5425		920			4026;4563;7557	2000;2580;2753		7024	1939			3408
hsa-miR-202-5p			1092							2059		4501									6223			4136		4486	4741		1167;2719	6071												5773	2736;6591	84				1392	4386
hsa-miR-6792-5p		3324				375	303	4000		4771			4002;4288;5710;5887	4187	2241;2296		147;2255	293				5134	1476;5776;6127						1468;2014			3939	3975	1410									348					5731
hsa-miR-1470	3244								4080	5058					1347		4247								3364			3677				775		3347;4040							1430
hsa-miR-1471	4595;5849		499;5424	4536					5550					3081								1407	934;1126									3566						1162			3402
hsa-miR-4652-5p													1135	1042				7252									3108			988		7251	5571				2966					4481;4805		790
hsa-miR-32-5p;hsa-miR-367-3p;hsa-miR-25-3p;hsa-miR-363-3p;hsa-miR-92a-3p;hsa-miR-92b-3p						2009	4091	5834			1686		110;1888;7804			2014	7501			2261	1922;2817	1914;2160;3610			1874;2742		6112		1865				7261		2488;6217;7226			592	498;2834;3016;3133	4933;5901					6769		6838	1924;2850	7617
hsa-miR-7150	7077			5290	1029;7580;7840	7762		5338;6101					5655	7024	1631;7721		1157			4071;7101	4249;4384	3805;4605			314;7304;7348										7741				1534;6904					3730
hsa-miR-591	1931;2652	2760		2862	4237			5350		3412	2762									2781				1993	1710			3022		1803;6911	3697;5211		2590	5319		3838	2410;2987;4021	2759		3846									4218
hsa-miR-592			2820;4615	5638			5863	2410		2600;4607		4645	948	2151;2375;4456	2871;6121	3117;4973		6193;7839	11		5511	5994					2603;4188	5255	3229;4503	5578;5987		2376	959;6299	3219		2212;6853	4342	4654	5515	4362;4973		320	2889			3460		7581
hsa-miR-595				6882	5271							2686	5492				1656;4127;4628				1207				2923;6536;6981				3861	1440	15;5353		679;4314		7623;7691						1677					3414		5071	3795;5252
hsa-miR-596	493		2344			7277			764				3827		1044;1946		5569	3448			581;3609		1172		2849;4511;7471	2579;3885;4691					3969		6335					1828	3784	6087	1166;3807	4381		1569			983	1573;6956
hsa-miR-599		6103			6275		5924			4608	7042	4646	3497		5632;6699	4974		908;6765			5212	6689			1134	370	4189	5256		5327					4215;4508	2626	3377	5723	5516;6426;6580	2287;4587;4974			2480;3151		6858	1827;3461	2142	573	825;1824
hsa-miR-548ay-3p;hsa-miR-548at-3p			2838		7804					7217							3631			4659		7640								4027		2045													6968	6523		41
hsa-miR-4440								5111							1926	3347					7116	5037						3400;3795					1841	397;2158					1829	1150		3444	3203
hsa-miR-6734-5p				4423			5023	58	5149				4217	5455		3509	4943;5302			3488	4341		5191;6477		1559		4365		4552	4411	4603								5029;5262							6389			6906
hsa-miR-4443	2006;3726		1659;2686;4393			1852;7350	7255		5539	3888;4904		1754		4855		4515	836					119	1195					4785		2637;4846;5150;5626		6818;7570		7107	5639		4414				2312		1550;3277	1712		2205	6554
hsa-miR-671-3p			543				611	512											422			1296	363			5084					760	1244	544;1711									754				513
hsa-miR-30c-1-3p;hsa-miR-6788-5p;hsa-miR-30c-2-3p		3098					3257			607;1573;5878									6630				5535						6411				5590				7281		5876								3116
hsa-miR-4448	1326		6027	4351					1888;7109				234;435	136	1394	6213	7602	1401	3170;3636	1545;2418	4054			151	3121				2649	2738		1349			2309	1378					4261	1288	5986		5696	2012	6561		210;3200
hsa-miR-4449								5639	6183					4168	4523			3590	278		7053		3329	3102										7309					3450;6053										3577
hsa-miR-759			1369		666				3567								3911					4941	640								5295		7651
hsa-miR-578		1845	1266	2575	2574		3339	5705		5310	2601	6941				2721	800;5064	1885;3344		1252	3344;7907		2529		1209	3509	1491;2484	3960		3836				2511	211	330		2520			1545;6663		2631;6339	1270	1224;1790;3342;4656	1764;2560		725;1095
hsa-miR-548ba;hsa-miR-548ai;hsa-miR-548ag;hsa-miR-570-5p						7849;7857		3066										5756;6982							3455	5661		5961				4964			7431			6319	6766						467;2322			4905;6239;6763	6458
hsa-miR-572	246;3456;5838													1955															1573	4933		3388
hsa-miR-571		3332														3529														24				5230				19			3655	3271	4851		3271	3251
hsa-miR-577		6543		5187		4177		1477			1673	5563				5482		1903;3926									183;3783			1551			5637	3056	2193			677	6744;7449	13					6793				792;6882
hsa-miR-1268b;hsa-miR-1268a			4675		4444				5616										3912			4600	3872		3915					7143	6130		7407								3424
hsa-miR-4640-5p;hsa-miR-4726-5p			2176	4045				3776					5596				1002;5176										4029			2009;4431		5606	3437;5535			4488		4005				4286;5419							3656
hsa-miR-4733-5p	201					941;7205	7244	2991	3080;7321	3750	2586;3420;5761	2884;7282			1477;7081	3612;5960		4177;4231		5425	5387				2217	4132;7055	2850	6438;7320					7031			187	6844	3423	1380;6962		6096	3282	7086			5649
hsa-miR-5007-3p		1694;2206	4806		5076;6877	2019;5256;6928	6007		2587;7130	2225	2208	452	1898;5146;5434	1805;4146;5106	1919;7294		4894	1926;3190	474;2141	4992	1932;4742;5522			1217	6409	1928;6778	1690;5046	489	1739;6444	5634	1860;4855	1806	1834;1870	1681	1916;4959;4974;7348			1729;2205	1822;1858			1893			2151	6898	6319	4923	4313
hsa-miR-5003-3p					2809		181			1977	422	577;7232	3165				7064	260		6972		318;1587;7096	3025				390;6615				6875	2855	7050		6951;7093	2287;3921	1760	2089		973	2368;6964		373;2964	1770			971;2939	2670;6903	2989;7119
hsa-miR-5187-5p		5188				3622					5198						116;3388																6053							6035								5675
hsa-miR-2278	4822	246	449;3834		5325		5220	2254					132			922		6444	542		698;5586		2725;6045	3466							6207						394;904	45								4180		5016
hsa-miR-4520-3p	1548	7021	628;2811		6486				39;2565	5385					5561		4091;5052		263	7620									6664	4655;6281											2798			5684
hsa-miR-4671-5p					3729;4676;5155				398	3712					4942;7010				3620																							3306							2146;3738
hsa-miR-6506-5p;hsa-miR-619-5p		3305;5190;6660;6731		5197							5200						5854	6623		895				5485						3227;3819						5607			1000	5615	5539				6386	3885		112
hsa-miR-6752-3p	1086;4620;5238		826		3251		3467;4542;4944;6056	3748				6979	4916		5020;6590		6363				7030	267;6525	4785	5869	7319				1251	3288;4011;4464	853;1283							4715					6025	717				5856
hsa-miR-3682-5p				4067;5572		2996					1536;4437	5699	3340	1704	3340			1772;1888;3347	5056		4588	3333		1860;3356		3349		4839						4989		1709		1533;3689;4445		3810	4499;5334		2871;5030	660		2704
hsa-miR-4713-3p		3418									3423				7057					6929					735;5330	7031	2787;5462			3817				6545				3426	6938
hsa-miR-483-3p	6615				5243			2861		4965		1153		6				3065			6816	156;4517		4196		3067			2802;4864;6008	4222	2996	384		362			2035;6737			564			952				4403		66
hsa-miR-6872-5p;hsa-miR-6814-3p				762;5364					1342							2822			6331;6964	3119				1816					1262	1960			45																1257
hsa-miR-3972;hsa-miR-1202	4918;5235;6384;7086	5359	409;6364;7215			5976	260;5207						2390						5365	5721;6583;7512	435;1456;2424		6269;7229		1776;3910;6322	1959;4874	2460		265;6351	4142	370;5756	1363	1886				6593		1853				4899	3982;5760				4226;6330	7522
hsa-miR-3620-5p;hsa-miR-1587	5770		3712		6231	5079									3485	5041		212	3706		2028	75	3285			3428				3484	3231	3399		5544		673				651						4150		3997;6849
hsa-miR-3680-3p		3718;5260	6460;6921	2087;2630;3475	4291;4869	2085;2469;6801		1864;4173	2659;3313;6453	2291;5952	1398;1762;5270;6615	2496;3248;6012;6605		2766;4937	2330;7151	1534;1957;3149;3912	1831	7137	2177;3108		7724	1969;2650;2944	434;2101;6359;6611	1703;6250		7039		2522;3010;6643;7166	2192	1745;2733			3155	2858	1430;3600		1672	5277	11	5206	2017		2292;2780;6409	5235	2573		2690;3506;4314	2387	2693;6211
hsa-miR-4793-3p	717;5953	1096	2264;2786	193	1400;3673	4757;5087			2679	1971;5189	3861;7166			966;3340	710;1041;1239				1821;4805		7217	5072	1355			719	2743;4492	3042;5214	5434	4217			1588;2069			7341	4625	1450;4823						1566;2467	2731	395;2711;6938		776	1453;1700
hsa-miR-487a-3p;hsa-miR-154-3p						5563;6239												5178;5469		7202				2815	1737	5374						51;5433		2838					6686;6731	1820					1640			7171
hsa-miR-375									1724;6496	3817					7241																2618					7271				4804;5766		2921					5251	641
hsa-miR-6816-3p		2763		6177	6974		3284	6501		6713		1830		7035		3640	299						4301		2187			233								2891	3986	5598							5488				5816
hsa-miR-508-3p							6569		2465;4839	5052	5531		6136	4102	6378	6692			3141	6877;7434		6374	4611	2691		7		6202								6713	5890		6259	4751			7473	5806		5419		4497;5269
hsa-miR-6817-5p;hsa-miR-4769-3p			3051			2192;6573	774;6141	3746				4467;5903;6494;7147			5018	945;2064	2575;6361	1329					6344	1612;6139			5950	5929;6532;7185			5473			1901	4353				1225	4184;4654			1;4264;6298	3915	687;6405
hsa-miR-3692-3p	6655	6381		259;3962		1357	3086	3730;3985	1574	1527;6955	158	592	353;3012;3766;7446	2064;2916;7444	155			256;350;640;2871;3074;3124	3339;5401		3191;5172	3069;3119;6837	29;237		1203	642;3076	5151	1051	1400;6481	82;1932;5023;6706	246	2920;5616	685;5113	4677;5183;5597	4489	5744			249;530;761;2081	7347	3167;6708		2937;4457;5318;6846	877		108;509			5649
hsa-miR-6499-5p	6992				7435;7445										3413										4462			7572						3421;7566		7294				7294									3631;7375
hsa-miR-3191-3p									4659				5419						6132	4066;4505										4587		7080	4571						4949		3446			2844;3711
hsa-miR-6862-3p;hsa-miR-6784-3p	299		1324;4624;5996		3867		1993;5587			1105			6567	5244			5029	2077	846;7019						2517;5768			5499		4474;4614				3809;6888		5218	5046				5029			6842
hsa-miR-6810-5p									4660	6023				2244	5924						6982		3319		4812												4351		5808			5833		791;3712;4835
hsa-miR-449b-3p			4090	4235		4804;7809	1657	2086;4464		239;1229;5850	616					5458	376;4391	4288	5728			2218;4075;5393		6069			201					5085		7333						5683	339				1836	24;1242	616;5288		4329
hsa-miR-522-3p;hsa-miR-224-3p		168	1250	6314			19		6022	912	369;2138	1860	2169;6793		163;4286	2183		161;2197			1307						2706	64	3254		1631		7446		1497	6614		4402		6632		360		4293;4663	3821	2304		2601;3900	2608
hsa-miR-185-3p	6292		4860		7035	5516	655	55;2900	7571								581;4940		7673		1760		2748;5187;5638			3479	4161	3866	4549	3275;5049;6134	3448		3318				4747;6856					4826
hsa-miR-6512-5p		1628		6247	1870			1921;6084	7309	6814	1630;5800;6241			5903	6706	2020;3177;4380		4193									6197		6340			6739	3060	3599	6554	1995;6647				3100	1957	1245	5721	1044;1538	6135		6221	4130;4155
hsa-miR-6758-3p	3907		3761			2385;7489	2778		3767					1970						2394					4759				5058						2285		7152		1193						6852		429;794
hsa-miR-6513-3p	2746				1512				2229							2845	4128						3940;5039		6982		2031;3743	5326	3862		3249;4668;5354		680;3555;4315		7624;7633;7692		3146;4181				1678				2716	3415;3696			4286
hsa-miR-6746-3p			266;4605;5290			5875		1037	1601	6138									817	1293	3412	1204	6933	4620;7272										1535							1359								4515
hsa-miR-4649-3p	3429		5939	4544					27	6094				1699			7706				7390			4955		6067	5506;6327				501	5625	6741	3090;3180;5555					5971		2028	2758			5568
hsa-miR-520d-5p;hsa-miR-524-5p	3900	7213		397;1403;2378;6875	276				7484	6989	7228			7991	5610	133;1677;1750;6636	965;3857;3876		5272			167		6721		3733		900					1696;7698	6363		6905		5969;7259	3263	5268			6963	4673;4842	7169	1472;6780	904;2994;7109
hsa-miR-6812-3p			5568										558										904								1360	463
hsa-miR-5589-3p	1779						2884		5773				7347	1661;4355				283;410			2814		298			282;409		6455		179;1342;3937	2429	4906			1991						5091;6564	4070				2537		1688
hsa-miR-374c-3p							2171			3221								1123							117							1336												786				5882
hsa-miR-1263	3266;6209					5420							2205;6984		4283		4683;6419		5993;6401	6269	6209;6274			1092				4543	4473			734;819;3856;4810	6042;6489		6435	4721		735		2809;3378;6024;7173				5618	4418	4638			6780
hsa-miR-1261				1648;2848				404	897	333;2552											2018;6779			5446			5035				4688	5575		4980								5279		6597	2823
hsa-miR-1267	4421;6333	4603		891			121			6774		1148	2151;2679		14	1147			7013		6291;7064		3961	1341	667			212;5163			2905										896	3477	947;3184		4767			4852;5706
hsa-miR-4330					6904		3735	4622			5521	2916							2876			4016						1774	1013	2444		3832;6424	4735	445			1313					1183;4476	2491		2261				570
hsa-miR-1264		3388		3385	353	1563	1398	389	3880		2646;3177;4963			65		270;3585	2810			1518;1957		6554	3571	581;2611			4323				98;3958		743;3140			34;3704;5376;7376	681;7205	643		1337;1441				5157		990	1293;3420
hsa-miR-802		5772;6579	5462	2974		1534;3978	4084		7339		261;2290;6271	1340			4159;4208					4117;6602;7248		6726		3046			755		285;6370		7610	6769			3220;6584	2816;4099	5967		7299	6740;7278		1380;2776;4979	1139;2642	5839	901	1148;2235;4019	2058	6533	4455
hsa-miR-6742-3p	658;978;1058	3626	608		736;5037;7401		4738;5075			1381			3323	3227;3305;7958	3401						7025								859		4474	3228													2437	2417;4188			641;6222
hsa-miR-499a-5p												5852												443				5872;7140													653		6906
hsa-miR-548u;hsa-miR-7161-5p	5626	7174	1487;6389		4384											2521								37													6896	2726			5544	5026	4039			2932	4344	2970
hsa-miR-3934-3p					3526;6176				241;1958	5610	3343		3674	3833					6287								21;4382			4580;5209	5921														2448				3535
hsa-miR-3177-3p													3332	5040									4126			580								1311				688
hsa-miR-6796-3p	7254		2462;5044					3167			4464						6710	4455					3094			4357	4400	7055	5031		5405			628		663				641;1912									1325
hsa-miR-1911-5p	1280									2527	3628			4910			2299						1995		3063				2044			2579								4792							4352
hsa-miR-6788-3p				4852						419				6286	5749														2874					6264										2665				6085
hsa-miR-877-5p				3164;5617					5392							6890	3166	1163				5505		7021				4693	4095;5095	4664		4768				6023	4720		2411					901		5494	3076	4556;7026
hsa-miR-4727-5p	2816;4920	3777	2780	3917	2977	2193	775;4460;5209;7758	2239	408;1654;3034	6580	3375	336;2821;6495	1547;2105	556;2426	1568	946	4262;7181	91	91;4435		4158;4478;6821			1481;1613;4573;6140	1778		1297;2462;5951	6533;7759	3930	2909;3594;4191	5965	1455;4487	1888	465	1970	7;3721;5917;7393		3378;3795	1471	4655;7392	4229	1911;7510	2;390;2617;4901;6299	3916	688		4608	1988	2995
hsa-miR-493-5p		4515								2365	4210	2539	3123	4011	828;3111	2398				969	6380	1694		2273		3120;3210		6011		2774		2480;3769		4996	1521;3685		2527	113;1718	1282;5430			2519		1116;6761	1057;5333	1052;1737;1753	231;4218	3285;5619
hsa-miR-489-5p																																			4472						3738
hsa-miR-3688-5p	2550				7087;7863		6068							6370	6783	4718		5012;7037	7087			3957	571		3045	4914;6939	4973					491	5739	3641		690;1480;5697			6846	3953;5712	5635	7706			2223	498	5018;5271	5935
hsa-miR-4680-5p	2345				7679						704	4929							7325		779						5262		7345									4508											853;3945
hsa-miR-296-5p	3117	3187			2078;4963;5623			5076	3071					5300					5015;5098				2982							3292				1004;4231								5969		4522
hsa-miR-505-5p						4806				5459		4827;6866		6635							3158				1906				2794	6623		5409		415;6116							2406	5196	6670					6431
hsa-miR-6871-3p	1103	4051	977;5188	43			2015		1144	4135		4525	4688;7056	2936			3417	4758			4182;6466	870		2042	762;3529	3050		2349	1255	3779				1281;6793;7409		6740			397	6470			4322
hsa-miR-380-3p						2285;2514;3819;4255;4268;4275;5252;5708		567	3892		4599;4668	2222;3137	5142;7042	3562;3876;5203	3198;6311					4988;5456		5222		6395	2222		2539	6788		1338;4980		7052			419;2515;4955			6981					3856			2823		2953;3743	2028
hsa-miR-6892-3p					6598		3536;6352		1627;3445		396							494;2139	738;3329;3844		2145		4755	6327	4099					343;3312;5683		355		6276				1906				1010	3810		387	419;3805			393;3665
hsa-miR-4643	3514	1824				2895;7437;7465	3873;7312						178;7310;7491	4883	4301		6354	1530;4335			7651		6800	2861		1532;6022	1844;2803			2825		1017;3746	1964;6561		4099			5785;6998				4696;6538		97;295	6784			3290	95
hsa-miR-6866-3p;hsa-miR-188-5p		3688				577		1262				4173											6616			1712	3658						7956	7444	3745		3052	2632					3975	2653				3674	7494
hsa-miR-660-5p		3528	4039			1722	4104	3922		2144	3533	2445			3156			2386			7372					3165			2119	1853	4166						4152	2977			6294		2241	4570
hsa-miR-6872-3p	1748		5712					1790;3743		2304				6529				6518	6512		4209;5939;6047			1737		6426									6688				6327		3319			2059;4372		93		6640	1838
hsa-miR-3649							3912									3505		2489;5079		4909			6581	3383		2491;4821			2076	3569						3474			4885	3596				4169		5033			4643;7343
hsa-miR-181d-3p			6977		7448							4721									6145					288			6039			3341		4236					3300									3420	7388
hsa-miR-3646				359;2051;2076;2336;4780;6628							677	2195		2076			3149		290;5583			7792			3623		6378;6590	5052	68;2145	1048			3787	4311				1964	4067	3041;6116				5911	4687	365;7114
hsa-miR-200c-3p;hsa-miR-429;hsa-miR-200b-3p		6519		6623					6273		3431	122;7486	2420	4764	4668	1364;6588	4688	336		214;1560;2685;2919;6803	5136	2584;3992;6876		2574;4959;7395		6801	4619;6011	7524	766		1908	2466;4701;5181	4818		1856;2807;2838;7589	503	7012	4978	7140	4395	4999		278;2708;5121			2510	2614
hsa-miR-6767-5p								7678	4456																																	3982		3627;6499
hsa-miR-224-5p					3907				5714	6845				2868			2421;3709;3925		609		7223		5723	767	68				4304;6192			5221	3625		5529	990							5629	2075	3559	1520
hsa-miR-520f-3p		4792			3846;4930			411								5519	5114		2159		6520;7266		610;2254		212;6809;7310		3474	4521			5713		1070;2639;5506;6710			5263	3036	3877			4739;5321;6691;7210	272	5456			1365	4843		359
hsa-miR-4694-3p				5939		2701	234					520;2603		2838	2190	5364				2710;5972;7422;7442	5740;7236	280						2629;5438			159;5531;7585	7573	2519;7458	2344	6279;6783;7403			1047		7022		165	96	6516	1143	4214	4885	2619;4510;6863
hsa-miR-6717-5p	423		7385													3356						3405;5101	4690		2841;5309										2399					5719								5009
hsa-miR-4666b	6511			6391	1338;2061;4289	4559	6713	4171				2543	1848;4093	1755;2731;2764	3310		1252				1623				6036	1878;3319						1756	1545;4357;4400		7761				1772			6529				1222	6353	7678	1356
hsa-miR-6861-5p	1057				7400		4737			1380		5747	3322				5416												858;2709	5883;6420		5360			4900	6351				4436;5515			4819
hsa-miR-4527;hsa-miR-6503-5p			170;4966	2447		29			4021	3095	5304		737;6222	645;3287;5609		4148	6903		1824				7000		928;1659;3486;6818	6435;7392	3749;4611			963		6229	2647;3374	467	6417	3732	930				987;3440;4993		2619						4255
hsa-miR-875-5p				5565	5450			3553;5498	4488;6659	1657								5586		231	1472;4193				3280			6239		2310			121;292;568	5175	230								1882						7788
hsa-miR-148a-5p		4253	7130		2580						643					242;950				6176			3005		3039	75					7054		3119	7211	1485	333	4859	3264									4810
hsa-miR-105-3p	570;7099							570										4786			7049							5865
hsa-miR-6729-3p			2951			1741			6190			1404;6623	838;994;1261	901;3623	820;1351;4116			1358			3096;4714				4523;7067	1360;4117;5090	3497;5931			2811;4020;5519		746;1235	5384	4321;4366					1101;1254;2034	6480				676;5392				4532
hsa-miR-4707-3p	4949;5352;7545		7282	5585	2438;7883														5523		7035		6967		3675			5137		4814				3815;3997											4369				17
hsa-miR-6887-3p	3341;4189;5831	3184	2946;4223	3906		1407	3411			4815		3776		1218;1227	1348;6581		4248	1300;1355;5731	2317		363;820;5036;7680		5205	3372	560	1357		3810;3835		380;1323	380	2198		3986	897	3567	3619;4421;4694		392;1251	3254;3497;3516	1431	386;5966		3048;3059			152;3292	909	646;4569
hsa-miR-6823-5p	2202;4516		3457		4790;5069	3180		4963	5644			6179	2979;3300	3868	79		4887;5640	6086		4955	2998;4804;4909;5873	211;4115;5130;5625;6148	7217		5745;5875;7357			5233						5604	4988						4890;5869		6218	1951
hsa-miR-142-3p		3611				3087;5652		5547		2117					2058;3561					3670;5022		4816	3862;7291					3248	1675			3116	694;4965		754		3249	1599	3461	4415	6638							4938
hsa-miR-6502-5p;hsa-miR-1301-5p					4260			2248			2463						6708						1053;3895				632		1681				476			4584			2734	1910	6371			4382
hsa-miR-153-5p	5813;7291;7507		6228;7481	2349	1530	2182;2307;3130;7155	1862;2740;6191	1628;1665	2733		163;1173;1290;2375;2709;6922		192;2061			3855	1350;6284			2720		2070;2087;3733	2313	1641;6246;6385	7417		3541;6063	6639	2196	2681	1928;2490;6065	2095;2938	6759	7603	2611;6305;6660	6519	652;1503;1577;7129	163;1170;1287;2706;5975;6892	1209		1557;1645;2161;7108	2515;7575		2495;4769	1775;1955	2906;5663	2706;3058	292;1715;1917;6060
hsa-miR-5584-5p			4832		2424	7790	2917					7308	4345;7847	5701			5630;6963		4636;5587		4506		5559	2341	579				7433		3846	7979		2361		2549	2600							4668		2804;6021	895;4090
hsa-miR-5585-3p		919		7228								7182		5643					239;6778				982	6827				7220		1045;6195;7413		6354	207							1034		6222	65;6986	973	3850;5711	2634		308	1293
hsa-miR-6721-5p					3498			524		4716				5564;7047					5606				3310	4039	5225;5748;6792			7204			3821;5680	6583	5745	5249						3331	6453		4201					5231	5792;6249
hsa-miR-487b-5p;hsa-miR-487a-5p		1790			152							2020		4042	7252				6244											5364;5755				1432	4205;4622			1440		7221	1245			5766		2218		3897
hsa-miR-4474-5p						631				3672;4914		5690						3099											567	1041;6875			5005					3405;5567	5000
hsa-miR-765			3081;3293	6345;6519	3513	5905	4810	5			2801	3369;3858;7239			3499		2882					5483;5780		1112;3475;3487;4693			3048	3395;3773;3776	3139	28		5412;7399	4851	2730		3518	3302;3411	3105		3529;3547		3275	3162;3516;3519;3648;3651;4855
hsa-miR-6804-3p	2241;7383		387	6978				2190	5584		7325	25		1507;3308		4301				3784;4587;7625	7208	1353	4842;7139	4785;5052;7319	2882	5124	6292	577	4630	2591		5077	5036	5878;7395		1667;6117	280		300;5036		5218	1707	7544			4119			954
hsa-miR-3120-5p				4502	865;1995	1955;3153		5169	7189	5961;7268	2456;5686	5283		3407	1730	3389;5171	392		1484;1502;2041;3013	2082	3856		3988	4918;5973			1134;1584;6974	216	192;1796;4671	256	567		1189		1256;4821	6201	4854	4223;6355	1287				3210	1760;2730;6507	1018;5435		4686
hsa-miR-455-3p		2956	2646;3649	3020	3009		1934;2284	3877		1617	1148		7108		5989	3244	3004					737			403	1538			3092	2222;2620;4651	203;1308;1579;3210	1032;7118				1258	726			322		3812			2995	6502	3043	887
hsa-miR-3121-3p							1115	2458	5633	4175;6723		1580			3875	6304		4565	1273;2771	4694;6291			41;1083;2902;6211		2936;4068	3903		557		5829						2036;6026		1931;5089;6940				6692	316;7152	6795		6017	3849;5502;6126	6219
hsa-miR-4717-5p	3229				112;4395		6721	6776	2442;7146	4849					5676			5748			5090		4629		4679								7439	4190						745			4288		5114;5841		5933		4194
hsa-miR-1469																		7267							3129
hsa-miR-197-3p	733		3110		5390		4548;5117			2423;5149													164;5223				326;2942			594				5011					4737	1985;5597		1754;3514;4532	3991			4225			6484
hsa-miR-299-3p	6929						6122		3294;5602	283																538							7175									1839;5538;5836							7331
hsa-miR-5699-5p	3299;5265;6030				4530;5630	6368;7619	6645		3849				7159					3414			6592	6708			3316;4787		4299		1361;4837		5059;6264	5321;7169	3096			4280;7080	6158;7021		5166;6128					6006	3472			6515	4511
hsa-miR-149-5p	6127				6615;7638		830;4620			668	2037		3895			6554;6654		2630	2355				714;2866		745;2428			7651		3547		3836	63			748	1549	5159		5290	1603		3596;6573	3817		4357	6564		3538
hsa-miR-210-5p		3122	1409;3280		5122	6813	3507;4911	5074					6075		5022;5217			5292			4142;7466		2980			264				3290	4833	6082		4181;7228		4114				4098			5194;5310	4520					1209;3519
hsa-miR-580-3p			6222			6772	4165			3059	4975	3840;5203		4202		409	1213		2698;3439		1617					2345	2531;6145		3084	3479		6687						4884;5328		1253		1828			4882;5083				6673
hsa-miR-365a-3p;hsa-miR-365b-3p			1693	2802				3139;4284	3626			1921;2457	6078		731;4506	1888;2195	1762	738		2022	1654;5040		1908	1655	1721				3918			6085		5040			2110;2174	1690	207;628		630				3433			1931	2063
hsa-miR-7847-3p			4394				5877;7256	3227	5921;6266	4794;4905;7079		3725;5060		3600;4746;4856;6973	3501	4516;6726	3230	2513;3538;5570			321;4414	120;5485	1196	2633		3486;6982		3397;3766;3778;3853;4786		4847		3601;6450;6819				6216			5373	3531		502;4787	3521	2997	3065			5423
hsa-miR-7156-5p;hsa-miR-4273		1084		3267	2057;3982					2113	2213				2072		6373		532		4565						2174;3557	6431	1370;2729;3475		4993;6405							2210		6433	6341	2973	6197		5906	4723
hsa-miR-587	3969	158;1880;5992;6242;6815		5553		609;7485	7005		3900;4650			3208	4112	2908	5518	5752		2985	4799;7195	3130	6341			5405	251		5012					7424	250;7252		3248			158;1879;5994;6015		1410	6310	5178		5185	2698;5522	5444	4588	2990;6264
hsa-miR-583	429;5252						343;4419;7018			6200	7346	4887;6342	3000	5837						4980;7577	7525							5578			132;4683	6171	7695		5241	6100		6571			940;2679				4276				5687;5741
hsa-miR-5088-3p				723;3372			3331					995;3679;4171;4346	7052		816		523;6330		95;6969;7048					726				1027;5128	1953;3154;5901	2805				1827;2621		3558				4852			791;3475;3973	2139;5832	4913	2563		3067
hsa-miR-581					2300	5690;6405		4036		4609	2935	3761;6939					5991;6670	3342;3802		570;1070	4450;5213	768				3507	6546		6387		962;6765			2237						5149	5708;5854					2101		546;1102	826
hsa-miR-5581-3p			5713											130		2070				592	5940;6048	534		1560			2722			2617	3040				564				2621					1076				566
hsa-miR-6722-5p			551																				679						373			7484	5919	352									670
hsa-miR-331-3p	3730;6423		1408	3897			5060;5452	2045;5934;6157	6511	1416;6248	902				4113				2358				3342;5630		4346;4518;4816	4114			4042	2957;6527				2924;4493		3547					6130		3599;5524	4109;4519		4581			3518
hsa-miR-4724-3p				2062				735;4883;7893		211			823	730			3571;4807	1949	5701	926				6630				3484	1482	721	7674	731	816				4382;6465			4789	7078	2254;5173;7609	3260		3957		3800	895
hsa-miR-4452		4556					7679	3580			6861						4376	2341	7338								6375	5108													906;3147		2374					2980
hsa-miR-4451													6996;7230	7202		3477								3469						3609		4770	5437								1882	3295;7079;7633					3249	7028
hsa-miR-4450					4748		5137										6801				1299;4957;5358				7197	3793								4104			3557							6239
hsa-miR-4457	1517;5893	5767	556	5774		880;6892		689;5358;7696		6359	689;5777	6422	4169;4335;7340;7579	4663	6774							806				3845			7022				5707;7618		7515					5680	6079	3594	3804	3214			6038
hsa-miR-4456	6867			3303	7090	2975		4996;6428	6269	535;2563	3098;5034	3331;3671	2875;4130	2779;6976			3511	2891;3849	3702	2993	3486	2265			4334;6358	2893		3445;3739;5296			3426;3444	2226;2783;3295	2799;4222;5472	1628	4295	3544	4325		2787	3534	2951;5373	3408;3435	3124;5076	619	3221	501;3204	3161;4235;5021;6017	857;2896;3498	2100;3375
hsa-miR-4455	4233		1541				5850		1321;6213		3881	5813		2923;7955		4434	3234;5539;7166	3531;4962		3483		7877	1145		1179	1842						3279					55;4533		3473						6822
hsa-miR-4454																									626	4610
hsa-miR-4459			3886	6347;6521							7032		5211		3809;4603	5490	695	4678	4211		2273;2661	4449;5190		3462		7543		3063	4741		6968		4853	3695		2207;2979;4142	3028;3304;3754	3107;5042	4484	4126;4561		4090;4297;5485			6424	3894;5179	5138;6904	4238	4294
hsa-miR-5590-3p;hsa-miR-142-5p		6086		5185;6885	838	5337	5937		3510		6194		7717	881	953;5392		2692	960;1721	1283	2409	849			7145	2654		6775		1593;2237		924;5459	879;2475	949		1016;5046;5351;7545	1597			853	1564	1030;2892		1984	6205		763;1152	1829;2322;4534;6005;6255	7337
hsa-miR-568				7000	6391	4510;7460		4090;4890	2600	5348;6414		1421	5073			2838;6356		2638;7485	3319;4607	396;1968;2403;2412;4172		2848;5336		2959;5309;7148		385			5207	4032		3845;4353;5056;7790	6277			3128;3928;5568	1931;7240			4861	5102;6672	1330;2356			5425	3996	4366;4537	1497;4494
hsa-miR-569	2383	4368		5014		3823;5370					26	4250;4689;5124				2696		2613;5279		5028		1603;3749		4759				5463				323		341	3720	4422;5061	2177	2765	2509			4932	2437		1570	1544
hsa-miR-4650-3p		5925	364;2974		5276					2592					7819	4950		4350	5753					3730;6657	3628;4901	7766			1629				7157		7396					3640					598				7278
hsa-miR-562			6256		431;1478	4389				4055	6191;6761		6231			1422	431	4010				6415				3960	3357		5064		5639							104										7631	455
hsa-miR-564			7062		5301				5256					5041			7576;7669		3221	4255						581																							3512
hsa-miR-566	2230		757;996		5741			707		363			985										533		2288				7322	3552				534							668;3077;7088	1507					7009		4077;5707
hsa-miR-567		4839					4321						1702;5479							3821	645	3818				3229		4271		4346		7946			1042		176;5683					5442	6276;7393	1923	2924			959
hsa-miR-371a-5p		1080;2358;6396			6923		377	448		1368;1605;1959		1940	1194	1101;4921		3204		4152;4794	3418										846	117		4752		4860				4618			1757			3220;4068				4540	5364
hsa-miR-6829-5p	3380;5769;6291		3711;4859		2022;7034			54	3263;7570				3490	3391			580;2704				1759;2027		1548;3284;5186		5504;5684				955;4548		3230	3398;5391	5365;5374;6026			2974						4825						3996
hsa-miR-29b-1-5p		730	150					621			3155								3274			71		6337	1821	3721	4371		1836		4818	1311			700		6784	729;5313		7373	3212				7161			93
hsa-miR-200b-5p;hsa-miR-200a-5p			293		7753					215	429	5198				4943						3076;5217					1788;3627	2084	292	412						2000				5;5041	7172							2512
hsa-miR-503-3p	1973	6277							1315	4305						2995	996;4268	4995	6907		5448				6724		870	2651		868;4529				6234		6349;6693			4801		6275		4817	5472					5527
hsa-miR-1252-3p		4332	6512;6562		6982						4342	5206					2146;3827		137;1263					5985				387		4777		7702;7806	7739				2201	2416					6141	3436			1658
hsa-miR-548ad-3p	546						5355			3553		102;810;7665			7102					6869		2196;7700																	6983	1941			606;7617	2182;4143
hsa-miR-4797-5p	6234		1370;7418					5300	3986	1007;4044;4510;6408		4362		3213			2302;3912		6895	352;3656		4942	5020		4209		2491		4064;6177	815		3214	2683;7652				3254	3614					4159;7376
hsa-miR-1271-5p;hsa-miR-96-5p	3033	6835				2985	6212				3452		2885	7733			1961	1683;2901			3686;7211;7794		7320	1966;3976	2705;2764;7128					182				7012			3743	1759;7183		7379		1822	7386	6462			4508	1691
hsa-miR-4505;hsa-miR-5787			20	5199		4930		3608			5202				3492				7671				3373		1142;3144;3224;4141	3426;3477	4159	3864						3261			5567												6175
hsa-miR-6802-3p	298;3733		1323		4472		1951;1992										2972;5028	2076			6830									4692	2559			6444	5526	4334							2971;4783		420;3676
hsa-miR-5091	3411		971						5086												952;1160								5324
hsa-miR-9500			3829		5537							604	5512																	67;7475		5664		4884								6939	400			5080
hsa-miR-5093	4999					2685;2697;5712			3298;5606			2605	4940			156	735		5585	2706				2644				2631			7285	4797;7704	2515	989;2346				7009	2503	2504	2653	5006;7348	2389		4123		7138	2603;2615;4512;5247
hsa-miR-5094					5689					4084;7099			7137			5522					1662;6433		6339		7528	1976	4855		4770		5716		6845		4696;5669				1489			5710;5731			2083			5954;6698
hsa-miR-5096	2959	3049		4770	2628		786	5729			4365				430	2592	2974						1802				4289;4706;5796		659	4694	5181;5244;7010		2974		6402		4619;5213		327	1987	5196;6178	1763;3144;3626	4722		422;4257	4227;4608;6856
hsa-miR-576-3p			6851	3634;4247;7047	4672		2925;5005;6433							2902;5047;6578		3408	6437		5038		4542;4635	458;5997	6159					7687		6898	5198		4732	4786	4627	6074	5240;6800		2910			3260			6368	7100	4084	4705;5929	6928
hsa-miR-3938	5111									7330			6847			2146								416;1143;1774		239;2231			1446		4661	6857		409;609;5840	6030		1085		2761		1136			1195				2875
hsa-miR-548as-3p	4786		4790	1286;3518	3936		1547;3889;4247			6051	4837	2585	4549		488;5952	4658		6024	44										5580;6595	5941		6990		5425							5807	828;5700;5850	7694	6001				5746;7522
hsa-miR-4758-3p			5544	5390	2076	168			1636;4916	1086					2312						2325	2259		5844		4601					3619;4209	2267;7956									4659	3613
hsa-miR-432-5p		986;5288							206		988	3372								6493							3051										2725	985		5462			3165;3402	6061	4546				3271
hsa-miR-548aj-3p;hsa-miR-548ae-3p;hsa-miR-548j-3p;hsa-miR-548x-3p;hsa-miR-548am-3p;hsa-miR-548aq-3p;hsa-miR-548ah-3p			2203;3870;4828	5470			58;1423	4358	7752				2567;4358;7169		3786;7143	2164	2005;2474		7621			4102;4334;7072;7139	4665		3843	7117	1897;2041	639;1506			2154;4825;7083	2190	2074;2218;7093			5028		2077;4539	2062	788	702		7603		2023		55;1930	2228;2674
hsa-miR-486-5p			2327;4736		930;3804;4410;7067;7747	1148	4668;4878	4292		411;1100;5662			447;4308;5502	4796;4962;5895	1246;2125;2575	4298	4192	2132;6019	4839	4434;4446	4139	743			1866;4123;5561	1255;5927		4535	758;7368	5936	3196	4819;4985;5983		4998	1114;5905	4251	6882	7197	1146;2028;5432		1341;4195		3563;4303	6046	1059;5335	1054;3760		923;1303	7682
hsa-miR-6799-5p	4318;5071		1069		7386	6350			6889		5296	3847		4258										3395	5124			3858	5406;6604			6997	5066	3113		3405		5303				3371		3885		6384			4527;5082
hsa-miR-339-5p				3010		1217	3743			1315		5285	1174		4527			901	3902;4001		857;2928;7075			1140					3527	1138			1308	853	994	6526									5437				2929;3581
hsa-miR-7-2-3p;hsa-miR-7-1-3p		269;1417;6498		5084		5113;7268	1844;4141	2066;4370	4929;7316	5731	5057		5701;6733	3893;3964;6714;6734	6713	1057;6475;6719				4783;6599;7257		7549		2584;3714			4267;6204	6957;7197	1376;4509		1641;1969;5725	5714;6746;7515		2356	185;6561		530;1654;2212;2496;5224	2714;4911;5092	6594	6920	2266	1521;7260		1746;2087;4401	1375;4235;6142	1394;4940;4967	163;190;3623	394;4071;6510;7243
hsa-miR-484;hsa-miR-3155b;hsa-miR-3155a	5026		3349;5811;7402	2470	3402;4733	4763	599;2538										530;1843;3250;4959	4693		5012	6634		4215		817;4265				492;4705;4713	1964;2479			4619						4010;4499		5475				2445;4431;6738				2463;2565
hsa-miR-495-3p;hsa-miR-5688	3843				3830;7659	6629	1358;1593;1597;6112;6811	3587		6307	7000			4302;7766	1062;3923;7268;7559	2266	12		299;7211	7195;7702		6723;7254;7274;7287;7817		1767	6338			467	282		1392	934;6766			6365;6581	6674		613;1186;7028	3823	517;6143		7307	7304		6776	143;6131		3946;3961;4075;6530
hsa-miR-4714-5p	7497						503			5074	5671		611		2095	6737						2974		1834			6668	2126;3894	7343		3794			5431							1253;3022		1896	1038;2426			6627
hsa-miR-3124-3p			1141;6248				5079	6031		2574	3164	2276		1826	2271	1274					2870		144;252			1170		1194;3887;6215	1053;2642;6687	6013		3068;6414		811;2030	5090	2218;3420	5646	5080		1070;2187;4736	5438	1363		200;2069	4096
hsa-miR-194-3p		3101					762	4489;5971	6913				348;6310		4891		3393;5180	5449			4375;4725;6431;6894	3461			6728	7017				4535;5546		6587	105						6924	654	4281	5415;7136
hsa-miR-3616-3p		3207		5271	1787	4457		6167							4414			2510;5660	1965		5226			4041		5565		6487	5912			6326				4139	6166			4123	6455	4087						4235	3142;4291;6251
hsa-miR-335-3p		2544;3009	56;2386	1481	6196	2177;2742;2866	6747;6834;7080		6729	2849	2389;2546;3011;3581	6737	2624;2766	2670	2775	3257	1477		2263	469;2884;3796	1091;5435	2082			347;3729	2654;3216		1758;5570			2018;7798	843;1191;2532;2674				1674	955	365;2386	2449	1025	1351;2825	7736		3366	1114;1797;6014	4450	2543;4113;4730	460	1545;6142
hsa-miR-1277-5p		2897;4317;5347		89		4322;6732	2941	5715			2334;2899;3967		5678	1914		6761;7135		130		5236;6437;7375	18;2431	4157;6906;7481	5882;7486	595;2927;4879;6120;7440			4263	158;3222;4319;4964		4377;6492		294;3777;5691	3757	6742	1034;3129;5504;6425;6761;7163;7530	164;959;1683;3075;4017;5471	1814	2896;4335;5345;6563		131	1765;3271;6468	5473;6864	2989		2848;4231;6459	4379	4326;4670	4067;4642;5634	1481;6524
hsa-miR-4667-5p;hsa-miR-8089;hsa-miR-4700-5p	2645						3605	3606									6410		1396	5228	6983		3173;3320;5470		4813												4352							4542					5486
hsa-miR-892a			4365;4617		1263	1969;1985		1561	4642	2602		6538;7483	3285;7761	3486	667;3576;6200	6034				5516;6072;6187;6654	326;1701	4410;6196		2277		676;5615;7557		7521			3539;4027;5262;7278	2772;3190;4938		3221	3780	2512	4344	5845		4364	2939	7341	4444	5358	2285			1750;3550;4723	1079
hsa-miR-4711-3p		3573					3855;6408			6604		5721;6336	7010		7753	6230	6433	7059	4358	1569;3112		6983				7699		7074;7429	1672;6130;6230	1834	213;254;5194			5727		3238	2777	3019	1485;6004;7628				5518;6992	2899	3152			75
hsa-miR-1199-5p;hsa-miR-6751-3p	2101;4112		2962;4113;5804	820	1825;5369		2606;6049	825;887				179;210;6775;6877		8084							1289;2035	6681	4044						1914;6325	1757	3577;4054		6531				1289;6567		6536		1362	3571;4148	6567
hsa-miR-101-3p		6823		6741		9;3412;4740			675;5746	4014				4297;5235;6256;7875	4093	1344		3120;3728;4139				2842;3323	184	7300		5199;5499	7025				3216	7319	3821;4180	932	3150;3836;4088	1359;6481			1460;4452;5103;7191			2258			6714		6811	6577	2160;4165
hsa-miR-7844-5p		2778	4826				1222			1057;2459	2780;6944		4540	4812;5157						6850						6952						7011			4557		306;579			953;2925			6631					3771;6781
hsa-miR-4632-3p	4487		4005;4604												6586								461;3837						4586					6962		3307	4258			4290									4358;4514
hsa-miR-2276-5p	5183;5737				369;1254		3487;4002	114	5522	1075		3771			1571		922;1607;1911;4238	822	4227;5094	1431	1628;1805			3367	3301;3525;6362	1580;7002		3743						4698	3511	1338;5076	3203	4710	712;3568		1366;3484;4058		3573		1849	2865			277;3937;5490
hsa-miR-1266-3p		1129;3506	4730	4608		4704;6700	3517	294	6371;6896	5172	1134;2215	4506;5252			2074	3548			2896	1088;1902	1643;2132		4069	4141	2645	1336	2509;3807;4547				6438			7225		458		1131;2212	2680	4235;4882	567		569		3784		1110;3873	4341
hsa-miR-6820-5p	3365				3605;5648			7192	263	588							65		5360				3715		6927	1784;2003	5079							562								4301
hsa-miR-1237-3p				4288;4348	3677	1671	3330	7891	4213	1593	4021;4702	214	7051		815				94;5699	924;1677			2813							7361	3938	1093	1486	1826;5238		3578				3511	900				5693	3925;5978
hsa-miR-10a-5p;hsa-miR-10b-5p	501;3713		513	3515	3806	6471	624			1102;4799	2217		672					6021	7016	1040;4448;6560		4548	3964	6525	4011;5563	5929	2511;3833	6140		5938;6683		815;4738;5985	5444;6303			6527		2214	4421;5833		6193	5697	3565					925
hsa-miR-30a-5p;hsa-miR-30b-5p;hsa-miR-30c-5p;hsa-miR-30e-5p;hsa-miR-30d-5p		307		6830	6683	1199	1361	5304	7119	4020;6916	307	3305;6967;7504	6511	4887	2582;4488					1299;3717;5157		5512		5536		7519	6272;6770;6869		6961		7265		2497	2387;6095		3247			193;7155	2198	2854;4625	429;7263	5856		1012;6761	1397;6669	307;1408		2468;6632;7536
hsa-miR-4329	3718								5780		6670			6180							2921	7005;7067												4480				6683			1948			4304	2629			6071	5244
hsa-miR-1908-3p					1815																					6562				5115				30			3450
hsa-miR-1253	970					3390	2760		5417												6357							4171	3125							4664		6153									2566
hsa-miR-4321														4898	2508				7468											6979				6484				2504											7015
hsa-miR-4320			5791	2234				597							1383			4737			1297		4594	4798	4644;4662			5180	6675		6292			6332						4598		2481	4493;4703			2482	4801
hsa-miR-4323	6031				4531			5909	1637;2959;3850	1087			4745	4494;4693	2313		2670		7286		6157								1362		3620	2268;6388		1210					5167			3614	6564
hsa-miR-4325				6868	3672			2616;5832;6847	5843	1970	7165		2962	3339	2940;3568		5092	2978	4804;5076	3080	7216	1366;5071	1354	1323	1529	2949			4889;5433		388	1209;2839	74;1587;3719;7748		65;3270	16	2795;3275;4446;4624	1449;4788	2843	3192;7316	3329;4586	3073;6462		686;1565		2710;6937	1640	7532
hsa-miR-4324							7301	1032		7223		174;5414;6974		5051		1338					2922	7006	1788					5431	6749																			6072	5245;7128
hsa-miR-1258				1587;5382;5494																	4800									7196	5881;6052								3534				5940		15;6995	4046;5385	5474
hsa-miR-4326	3199	832;1126		1162					7328	3795	3187;3278	4575;7419			2984;3419				2942;4477	3123;4862		5370						5393		369;3419;5704	4234;5988			132;7344		2492;5009		831;1128;4424;4946			573;1038;5050		16;5253;7223			6161		2150	2276;6810
hsa-miR-4253;hsa-miR-6862-5p					4308			6165						4422	4412			4487			2635				2405	4389											3817;6164											4233	7363
hsa-miR-7112-3p		4848		6192	1137;7541	3700	2572				4858	6837					3049				3111	2647	4540	6482					5140	4394					3597	5232	503;2695	6073		3156	2589	614;2055;6444	6641	4204		5942			1161
hsa-miR-3689d;hsa-miR-6851-5p	4317		1068	4222		6349		3225	1900;5919;6264;6888	4628;4792		3366;3651	5209	3598;4257;5389						5653		6221	2807	3460			3240	3392;3770;3782;3857;5075;6473		3660	494;2968	6448	5065		708;4443	3329;3404;5707						500;2965;3397;5679	3159;3177;3375;3513;3645;4639	2995;6809		2730		5421	3321;3432
hsa-miR-143-5p	1555	3578						2820;3698;5272;7670	5155	448				5513			7270	1566	2225	7404		4626	955		986	1568;5573	263;1389						33;1516;3282;7483		3534				369;6195				1221			5194			1509
hsa-miR-4645-3p	5547			6742	6484	3413			5376;7342						7693	1345	1504	7760				5537;7583				5500										6482		403	5104;7566			2259;5409		5670	5727				2161
hsa-miR-26a-1-3p;hsa-miR-26a-2-3p	5697	570;2645							1433		569		2551				5079	1689													122		1288						4877	3878			4776	1438;5730	892			252;741	2217
hsa-miR-6891-5p;hsa-miR-3173-3p		6182;6994		2643	6366		6587		636				5134	5391	6296		6807		5268	5343;5655	4616;7451	6223				4794		4861			4594		6059	3677;5150	6156		7248			2422		3277						6021	6315
hsa-miR-6750-3p				4105	4917		1420;1995		2142	1774;4969															6956			402;7589;7610	4532							318	1825									1307	7050	843
hsa-miR-6868-3p		1908;3256;3763		3262;4349	743;3678	1672	3342	4218	1886;4214;7641	1594	3773;4022	2138;3829			441	1271	401		3423	1678	1321;3350;6924		249;2814	3419	980	438	2783	2158;2164;5896	2647		1136;2716	1094		2810;6283				3258	338	3512	613;901;5363		1934	197;1806	2583;3130;5694	5673	2631
hsa-miR-3074-5p		6037	3065			6696		6409		1930;2376			1002;1296;6405	909					1405;4511;6857	3255	7127	204;7183	420					816	1890		6181	913;1204;1276;6412;7278	98;4412	315;2742;3278	4283			1844;6060		1068		1361;3507		6218	5941	3272;5778	2935	7354	6518
hsa-miR-1228-5p									3174;5484	3920			7072	5339										4724		1108	5082		6680					6946			154
hsa-miR-30e-3p;hsa-miR-30d-3p;hsa-miR-30a-3p		1147;5635					7388	162	4333		5645		6154	6129		1950;3984;5158	3609	1426	803	5997	6184	1905	6202		462	3527;6105	5589				5256;6029		801;2625		5985	6048;6729;7044	1757	4892;5218	6927	2223;5536;6063;7059				3187	4341;6556			5919
hsa-miR-6795-5p;hsa-miR-6887-5p			5449		4650;5848	5237			6384				6811	6296				5435	5189	6833		4091	3367		7199	2514				4589		2246	4006;5573;7491							3326	2557;3448	3374;3386;4215		6079
hsa-miR-605-5p						323;1579	4115;6367	2049		1304;5728	2588;5763	4175;5289							1665			4748									483	4013	143			5169					6719	489	2381;3977		5663	5488	891
hsa-miR-1322	7207					7053	2492;5085	1026			2100;2892		3692		227		3385;7514;7607					1562	5245							8									7479				4470		342
hsa-miR-1324	57;5549		5081		4298;5321		747	7392			1006									4009		7585	1291	5549	513	3935;6400		1580	4210			3966	7655				1050					7297		6497	635
hsa-miR-6124	1214									617		4152									4504											7977													923	2802			5537;5787
hsa-miR-4701-5p;hsa-miR-588						6217	4952		5432;6669	6350		5957		607;6097	6093					2486;3166;5554	4294				1345							1583;6129	2295	1803;1938	2550	4704			5488		5086	2800
hsa-miR-3677-3p						3614				3698	3273								64;330													22								1149				2978;4080			3119
hsa-miR-513c-3p;hsa-miR-513a-3p;hsa-miR-3606-3p			1270;5505	149		2535					4110	7055;7648	1478;2462	2043		2728	2284;2977			1605		2443		6220				595;7314			1039			1649	182	2446	5333	4574	7022	813;6357	1517	1036;2725	1958;6859	5906		2001;2153;3573;3745;6561
hsa-miR-625-3p						1143;3682		1169;2438			4921		4705	7584				885	6983	5392		898;3605		5140		881;2159	3957				2753	2037;7649			3579;4533				7459				5302				260;4486;4848	3840
hsa-miR-550a-3p;hsa-miR-200c-5p						1595							1828			7020		1856					6755			1523;1858;7697					4155;4740	1382		5725;6679;7373		32;1643		3935	1159	48		1697;7582						1864
hsa-miR-6772-5p	3251		4184				3789	1100	5691						6223				6088;6156								3880	5094				4920	5580		4713;5541	757;5545	7243	5747	5448;6506				2423;5132;5641			5969
hsa-miR-4685-3p;hsa-miR-4287	2531;6249					101;3848;6375		3302;5494				3788		2107			6332;7393		6971	33	35;2874						244;4558				3145							3597					430	1558;2141
hsa-miR-887-3p
hsa-miR-550b-2-5p	3804	4729		3782	5268	19;3331	6803;6978	6386		6184	5347;6225	2804	4469;7823	6575;7842	3771;4407			4482	3605	6446;6556;7688	6710	1617;6249	77;760;2576	5715	6227	4384	3736;4433	1419;4416	3993	2378	2424	7831			6113;7653				4288;7785		43;6104		2600		4610	3553	4081	1091;7497;7614	5249
hsa-miR-31-5p		250								3608		91				1940	662	2011;7788	546;2190		1596;6946													6758			3889			6526								5933
hsa-miR-7154-3p	5970		4053;5597	950;3976;5814	4894;6364	2601;4782;5233	3249;6585					6450	2483;6320	4575	6294	6787			689;2690;4077;6772	2610	3798	4447;4633;6290	2275;5855;6572	1997;3484		6274	5758		4739	4152	6966	2391;3599		2556;4692;5225	6154	2205;6214			2407;5371;6175	6232				6286	1978				4487;6313
hsa-miR-3928-3p	5249;7009	6424			4661					6491	3137			4743	4591	6723															4332															3891
hsa-miR-513b-3p		461		4658		6245		3767			460;5860	567;6562	3222;5363	4870	4202;6960		4640	7032					564	6348;6777	1953		779;3925;5807		2289;5962	2982;4789	1888;4001;6346	2076;5379;7110	3710;4723;5176;6362			982	5125;6216	445;460	4965;5059;5305		732		4787;6417;6507	1307;2755;3492	4565;6438			5377	3917;5279
hsa-miR-3670			5960																6790						4762;5444				6361								5775				6150		1373
hsa-miR-3671		839;3501	2380;3212	803		215	6297			5167		1063;1582	5161;5185	5121;5145	5129;6830	4358;4766	1150	6902		235;2688		5422;6005		794;931;4882		5106	492;802;4884	1095;5264	4685				1804;2993	6355	1244;1886	3025;4959;4983			2334	980;1202;4673	4690	3013;6780	862;2711;5044;5065	641;2351;4439		776	97;820	1904	3425;6849
hsa-miR-7108-5p	2632;7095					970					4258	1454	1341;5567;6718					3472			3765;4296		6561	6861	2693	6672				431;1560		3108	1510;4381;6648	1805		6639	5237				80		4886					5068
hsa-miR-3674		4169	453;6843					3181	60			5330				1976		3603			4092	4824	4609	2935		3551	3505		6845		6863	7890		7556	862;4226				5384				7471			4767		5288
hsa-miR-6128		6058	1439;4525	4062;5130				911			6068	7351		6570	735;2336	4129	1010	742;6237		844;3499;3870	4282;6679	1731			4382	744;3454	3983;4235;7272			5729	466;5400	4697	2251;6102	875	4853	1715;6471	4359		2239					2128	3915;5962		6054		6187;7574
hsa-miR-4804-5p	1370				4716				7383					4841	4639;6971				3875;4424	4736								3501			5660				6780		1126		6852	3276
hsa-miR-6849-3p				4042		952;5040;7279			6964	1923;5283;6375		7356	713;4741		1948					7027					945;3908				2491	4140;6799	6192		4680	5502		5952			5913	7117	2668	7086				6814		6958	5194
hsa-miR-6730-3p	1924;4459;4693;5756		4935;6429	569;4074		7733	2277	5218	4678	4197;4779					4864		4929;5074;6228	5063		4943	5792				5177	6998		3093			7790		186		964;2746;5646	499;5856	5180				3959;4947	6908;7728		2423		2609;5795		7077	2749;7317
hsa-miR-122-5p					4944		3858												4152			3360					4535			2724;4760							3408
hsa-miR-34a-3p				2398						5415		4709									755	1980							244;4971;5083;5302				652;3601			5579				5356	3894;4965		4506	592	3726;4845		3016
hsa-miR-4507;hsa-miR-3940-5p	976				6998	3553;5021	5073	5045			4383		5487	3402	1099	3001	4052;4604			3605										7258	4472		4813	1031					5520		4559	5226		4921					485;1361
hsa-miR-6769b-5p;hsa-miR-6769a-5p	4314		1522	1502		5023				7152		5053						4770;4965	1937;4628		4361			4472			3117			3133;3657		3290	5135		4716	6911			3388;4576		4435							5428	1588
hsa-miR-574-3p					6068	710	249					4119						5208										4136															3921		2450				6014
hsa-miR-4686	4056	4584	1751	963;2320;4719;6448	3350	4621			7113		3788;6445	2618;5027	2346	2253	1023		4382	727;1981		4363	3296			1472	6112	1983	4756;5659	1764;4956	2187		1915;2308;4801		4462;6454;7061	956	1292;6746	1921;3465;4180;4710	1708	4918		4164;4765	1928;5034;6509		3283		502	4599	5;4105;4995;6410		6166
hsa-miR-4682		5896		5713			5574	5033			2571;5668;6118							812	3677			4169										649	3463				5901	6116	5482	6252;6888				1035	336;6648			5993
hsa-miR-4683	208								5479														3774;5533																									4506
hsa-miR-4655-3p	450				2530			2581	3376			2713		1210	3186				3471;6542;7543		5923		2479		2513			2739		2456			5106	606;2467		2655	5259	2479					1186	6256					2548
hsa-miR-6886-5p	4324				582								3370	5443						419;4655
hsa-miR-4795-3p		3427	2109			1061					7070	6065				1410;7031	2096				7963	4;7		700;5400	1009		2252;2827;4105			802;2395	2452		7880		1174;4829		6238;6577		7713	6303			5570;7635	4476;5321	1527;3714;4112;4221	2846;3911	2890	317
hsa-miR-34b-3p		4192;5174					3229	587;741;6193			5184	820	3289			5263	1994				1705;4347						6141		3059			3194		5435		950		6105		916		1070			6079	901	5048		4003;5668
hsa-miR-7158-3p		4545;5816;6092				3685	5313			830	5826													4777				6327	1149	95	1599			5896				272;6975	581		4813		3741;5305			4435	263
hsa-miR-589-3p	62;1528		4309		3833			7276				700;4816				483	3892	842		1328	2756				2087;6099	3973;7504	6077	738;2777;7645	7357;7380						6627				5467	626	975;1092		496;4613	6780	232;656	232
hsa-miR-7111-3p	2461	396;2910		3349	4204		222	4857			2912				496;2067;2982			433	491;850;3645				4486			432;1401			6693	2462						1113	5789	396	159;6724	2745			3621	3028		387;878	3218
hsa-miR-1236-5p					4862						984						2847				2305																5707									4476
hsa-miR-3653-3p			6959						6088					5865							2173			7376		5035	3065;4468	5684;6633	3667			5900													1687		3203
hsa-miR-4720-3p					983															7713	2486								2317		5087			4791					1610					5531					2313
hsa-miR-3150b-5p;hsa-miR-3150a-5p																													1265;4140	4483														4251
hsa-miR-3164;hsa-miR-6820-3p				2094												4430	5296			3287			275							4622	2216						2801	2117					1319					2290
hsa-miR-500b-3p		761;3818	1304;3261	664	1352;4451		996;1349;2013	4432		376			7733	1419	6077				4820		1798	1538	1613;6624		1338;1647;3607	1542				1281;3777;3811	3092	1027;6113		1292;3309							1583	277	1424		660			4376	5197
hsa-miR-6853-5p					161;6075	1495	3260;6541															4598									666		4697;4706;6573		4721							659;1081
hsa-miR-106a-3p			7019	298		4279	4172	7126	1066;5010	835		1955;5895	584;2943;2988;6401	2830		474		4077;7705	6216	609;6247	1657	598;1450				6119		725;2992	2655			2896	5187;5361		581	605			7511;7792		745;4421	1101;1888	619			1494		5004	2801;2837
hsa-miR-150-3p			1247		2452			6699		3638	5443	20	2166;5633;5642				4014	1732		1499;5323	771;5120	5612		4391;7083					3736		3837	3575;5568	1184	2920	5233			1566	3274									6350
hsa-miR-6770-5p			3077	5297						223	19	4598			7062		3262	5215			7750			7370		5664		236;4864			7500						7278			4921			4983	4315	5064
hsa-miR-1304-3p		3214				7568				1772				2967			396		2304;5923		1825				4990	915;1263;1296				908	1297			806;4899				603		2937			508				7048		308
hsa-miR-6756-5p;hsa-miR-6766-5p			1602;6713	6988		5024			5448			5054	3419		3488;5783;6623		2749	3399;5855;7289	4629		2639;4362			4473		5760;6597		3356		6138	3383		5136		4717	6912	2504		3289;3389;5667;6110	3335				2963;2987		3132	5780;6887
hsa-miR-26b-3p		1085			3474	3459;4703		293			1133;2214	2760;2790	1774	1681	2073		1273;4850;5682		533;1251;2895	1901	1692;2131;4566					1292	2175;3558			2791	991;4149;6437		1597	7224		4727		2211		6434	566;6342		3228		1451;5907	5568	3385	1157;5185
hsa-miR-6859-3p					1207	5453	498;4640;6356			4578		7407	4593					5542		4439	366;1156;4532		4103;4298			4508				2960;4235;5071		4531		7383			3443				4201			721				1355
hsa-miR-628-5p	1926		6431	422;960	7672	7735	5468;6880		5863	1823	4774		81				1940;7284	5065			7957		7382		7427	7388		2308	1036	3601	7792	8078		3226		417						6138	5281		499			1196	7319
hsa-miR-4728-3p	1927	348				2269;7736		1968				6109;6957					1941	3780			2038;3710			3317;4305	5550;7428		1910	2309	1037;7214	7519;7617	7793				3928;5333	2756			124		1850	5002;7227		4973	339	614;1339;1540
hsa-miR-10a-3p																461		3824	334											5810							4669;6641
hsa-miR-3607-5p				5426			5720	5347		2917					1737						1621					3191					4311;5553		5609;6970	2085	4196			4985	3085;3735			1547;2946;6527
hsa-miR-3925-3p	258	3035	6590	3204;3867				4777	1364	3025;4386		3268		227;1296		1266;6650	3664	490;4603;4930			6280	915				3275				626;2548		683;2028;3101	2056;2729		2138	1261	4208	3034	389	3248			914;3409	5446	2929
hsa-miR-202-3p		3198;6899		4374;6515			7512	2303	4666;5942		6512			6830	3806		2276														5526	6168				6097	5387	1926;5301				7629		3883				5333
hsa-miR-3180;hsa-miR-3196;hsa-miR-3180-3p;hsa-miR-6816-5p		4214	3389	3419	3154;3308				5141;7818				4661	7042;7207					5460			5602;5786			3192;5891	7183			3237			4632	4600;4692			4327			18					3894;5713
hsa-miR-195-3p;hsa-miR-16-2-3p	6607	2302;5135	2591	319;456;2537;2551	6669	1840;6364		4348;6632	4449		2582;5145		2797		6240	283;501	2373	6209		3887;4372	2821	257					35	4473	274	6647	2117	3815			721;7220	3012;3746		4532;5153;6260	7601	476;2722;2981	589			5579;6585	1327;6393	32;1407;5645	458;2298		6969
hsa-miR-5685;hsa-miR-4690-3p	1756;5898				6292			4261;7035				6378	5928				6055	6288	1607	6088					3644;4031;5833		5680				6123	1360		5511;5692		4225					5893	5503;7414		5075			3812		3871;6974
hsa-miR-6825-3p	4461;7262								4680	4662									1570			5278	1865	676																							4716		7584
hsa-miR-4485-5p	3865;7137		5288;7110		4721		1447	1035;4409				779	1375		882	3294	1029	5513	815;3074				736;4698;7008					4538	4675	4278	3328		2803;4536	894;2578		4254			779	4238		3327							4184
hsa-miR-4468	4821	4418	448		5324			7857		4061									541	7071	5585		6044								4251					401	5748
hsa-miR-4469			1908;4349				3489;3538			4812	2484	1392;2133;3773	311					496	2966;7023		1394;5033			3369		7004	732	2343;2741;3823		1888;2458;4554				430;6278		2657;3496		1908		2626;3567;3579			1188;1929;3605						938
hsa-miR-4467	3123;3422;3425		370			3517		498;3530	3695				3447;7070	3348	7041							3431;5600			3190							3352		1020;5161		3271		3224										5507
hsa-miR-6734-3p	4343		4897		1169		3185;3390;7426		2299;2800;6515	7249	3852	3752;4551	491										335;3645;4366	4186						895	7075	8047	829;1281	742		3551	6463			4268		1254;2252	4348					3577	3878;5588
hsa-miR-4462							4993													3508	1164		3203	3480								4625				3334			7421
hsa-miR-4463	2708	4285																5861;6487			949;2966	1804				3724;6395			5321								1040				651;5542			3116
hsa-miR-4460		4142	2295;5195	1709	1780	4976			1306;7599	2790	3211		6442	2394		4991	3013	7576	2707	2878;3748	5365;5654	5517	6304		1763;2326	6948;7437	2225							3541;5802	3975		6716				2574;6854		4047			4641	3910	1665;3373;5303	1798
hsa-miR-4461						6774					1872					5658	7119					5673			6518		6147	3639	2776														2541;6321	5822			2740
hsa-miR-4669	5345		2451		2086;2191				6600	6684				3445				1230	3394;5034		4887		2780;5036;6712		2814							3380;5847		5284			3143			4585			6057			3072			3624
hsa-miR-4660	3107;3446;3470;6913					846		2251;6231					315		742	6076	262;3966		58		355;1431;5155;7841		1503		1537;4556				5993	5240;7186				325;6342								4025				1938;5756	688		3203
hsa-miR-4663			4114									437		8085						822	2036				22;7173					1758	4055						3727	3346	6537		3718			329;1581		559
hsa-miR-558	1331;6678;7042			1195			5387	673;3331				928		4806;5854	3029		2578;2599		6977	5725	6745		443;6347		4325	750				2606;3605;7372		5889		2543;3230	7050	229				1303					4542;4644			5650
hsa-miR-555		3327							5532	279		1834;5745																												5513						4975
hsa-miR-554													1453	7500			4461																				576			1219
hsa-miR-6850-5p																4206					4768									2344				6644									3838						182;7770
hsa-miR-553	1307;6407	7117								266;6781	1283	7453	2727;7611	2631	6996	27;7213		2743					5549				3753;7015	7491	5493;7190;7300		5886;7419	2635;7619	2651;5688			7193	273;1886	7152	2639			6360	7256		5282;6912;6952	6907;6976	2504		3732
hsa-miR-3621									4067;6430	3917							2941									2088										5526			5708										3291
hsa-miR-9-3p		1832;4883		1530			327	4059			4893		6841		4382			2957;4457							3789;4548	4359	971		1312;3569;5400		1418			6306	5062;7464	1436	3996	1976;4901	4263		5959	121;1415	2183;6333	921;1822	1533;3369;5912	5414			914
hsa-miR-4733-3p			3526;5814	4152		4132		5458		1029;4461		4559;6758	5779	5757	2821;4984;5767		3763;4449;5400	4953;5059;5839				5607	2841;3721;6873	4356	2049;4268;4301	2253;5744;6011	5748		4015	2482		5020;5792					11;3325	5045	4865	4276;7323		4987				3969;4920
hsa-miR-891b	7445		7183						1819	4320					502	3805;4715		4475						4459	6967;7228			2070					1674					1623;3641;4119		4544			4621				761;5792
hsa-miR-676-5p								5263;6713			1128;6392				6053	5023;6603	7354		2365		6559	4887	7444	6688	498;5921		5382;6357	7081			3102;3141;7809				5913	2072	782	4967;5790;6405;6919	2971						3954
hsa-miR-6834-5p					1941;5707				6294						5148								5067					3690					4630	4338											1552				5695
hsa-miR-4764-5p	2635;7098			5092	5416						7341		5261;7699						3695;4612		2533;4603									5419		4764	7487		7736		3393				4516	3718		3295				7383
hsa-miR-4782-3p;hsa-miR-219a-5p;hsa-miR-6766-3p	5441		5430		6842	5261	3900			2160		4771;5162;5213	5151	5111							4954				148	5069		6466;7213			5810	5134	5093	4588;6395		4949	4574;4904	3943	3651				5010;5352	5696					5047
hsa-miR-3682-3p																		8		3763	4523	5098			3429	3780				6634						7349								6159
hsa-miR-5087		3019	2569;3454			6787						881;3447			420				364	2586	3997	426;819	7150	606	1137;1819	417		3464	1834;3301									1216			6976	3467	3240		3141		4222;7026		6218
hsa-miR-500a-3p	2452;4994	690		6979	261	524		6061			581;7326			1508;3099;3174		4982		3286	869	3785;4588	577;748;4484	1354	4843	4786;5053	2740;2883;3831	3288					4352		3188	6535		596;1668;6118	281	581;4108		990;4463;4680	4429;5219	1708	513						313;955
hsa-miR-7846-3p	3983								7582	5102											3801		2278						2327					3253															3435
hsa-miR-4677-3p	1683	7169	1710		3469		6943;7148				7184						1707;3772				5180			5674			6609	4708						5234					5032		2745			2485	3072;3299				1856;3209
hsa-miR-6755-5p										2594								1634		7768																												4941
hsa-miR-1537-5p		286;6409		2107;5480		2496;5076;5198;5513	1486				6101	7364	5397	5035	2356;2491	2854;5038	17		591	1644;7414	977		5240	6715	6343	7577	897;3329		2018		6824			4289	218;1861;3824	1547;2303	4587;6175	6432		1466	6590			2399	1320;5788		2127	4048;6169;6480
hsa-miR-3680-5p		1657				7569			1131;2141;6535	1773;4968										7323	1826								4531					4900		5092											7049
hsa-miR-4662a-5p	1850	2672;6553				7128	2168		6355							99	2198	3831				7757	2123;7033;7492	31	7537			6903					7758		1447		116						7018	1462;1491	2072		6974	7542	6367
hsa-miR-4690-5p	3495	494;3991			166;2116	373		2907;5567;6019			493	418	5708				2253;6116	5934		5095	1114;3533		3510		3148						4409	5235			3392		1769	493		3661;6411	5477			6097		2107;6581			2134
hsa-miR-95-5p		1960;2194;5224;5716;7249		2170;6887	7859		822;2235;4119;4251;7292;7570		3276		1190;4896;5726	6371	7173;7532	86;5680	192;6934	5397	4397			1061;4106		4971			223			5551	5354;5834	838	5268;5508;7304	4216	951;3107		4562;4808	2332	82	5242	7470	1572	74;468;1032;6061		6939		2782;4859	5614	655;6257	7508	917;7794
hsa-miR-3119	6947		350;1452			543;7169			3529;3825	2644	2118			1567;5918	1164				1867				318;2112		6649	3531		2372				2819	21;1352		2338;2911		2340		1064;1325		2394	3497	1247;2142	5190	937				2181
hsa-miR-33a-5p;hsa-miR-33b-5p		3716	812			2719;3193	4094	2870	3662		6933	1994	1853;4987	1875;3726;4935		2712;3910	5434	3317	2675;3106	2095		3090;3104		5709	6849		1579;6287					1761;1876;3727	1904;1928;3012	1958;3481	380;2922		1188	1763	3213	2659	1239		1790	249;4945		1683		562	2942
hsa-miR-3115		6280				7183;7952	3792		2286	7173	4385	6264			2148	5593	4054						5444	4005;5687	6161;6661					5875				4252	3380;5740;7345		6947	4286	6113			5303	5258	2621;4923
hsa-miR-7114-3p;hsa-miR-1180-5p				6174	6129	6751		380;6498				5628	4840		4624;5242;5873;6633	5586	7114	5945;6699				5668			1630;5484;6238	3898	5337		6267	3977	4114;6555	6666	4625;6583	4021	5733		1006;1405		5757	581	4142	6552		3683	4674				5765
hsa-miR-1249-3p			2833					347						4375								504	3648						4584				5216	6057										6857
hsa-miR-889-3p		3956	6216	4092;4140	2355	2279;2630;5477;5705				999		53;5300;5771		5324	5179	4999		5650		5075;5453	2070;7673	2538;4455		1723				4648;5317;5557					4170		5021;5321	2004		4670	4643			221		3760	3969;4215	4674;4893		4583;4994;6207
hsa-miR-6748-3p	1137		4551	3009	2910	1216	3742			1694			1168;1173;3203	389	982;4526;6576		3681	900;989;3429	5148	3781	2927;4734;7074;7083	1350		1139	6988	991			3526	708	3984	392;1160	1307		504	6525			882			1211							2928;3580
hsa-miR-491-5p					1014		4752						4351				3391		3699		5360													5076			3825					5834		4836
hsa-miR-490-3p	7525	3628	1385					6904	6802														6150							3736;5254	4808	3839		1010															6224
hsa-miR-146b-3p	6361		5240;5254;6341		6764	6709	421;3744	3136					1175;5504;5571		2220;5569	4239;6918	4194		4002	6155	1645;2929						3809		760;3528		1649								2383;6164	3555									2930
hsa-miR-6499-3p		3576				591;5624	6888	5054		954	4696		4141	2891	184;2996		829	698	5675	3105				1567	5580	3005;7566		2853;4796	2058;3635	6243;6589	3589;6540	1331;7659	31;1514;2911		2993;5370			2879	605		5518	5188							655;6996
hsa-miR-376a-2-5p						5067	3104										3835							4543		5878	3215	513			4279		4064		860		6701	500		4625			7469		2504
hsa-miR-7155-5p	7133		18;7106				4865	506;6154	4108;5694		3283;3310;6741			1720	4848	4547	5542	5858;7324	7669						4139	3383;3424;4724	4157		5318;5386	5451;6141		5177;6611	5139		1768	6915	4523;5565	6754					5117
hsa-miR-3191-5p	2675		3816							5291							3278		1447;3930		112;775			4245	976					3345							1552			3008	1606;3461	2970	3446			3050		115;3446
hsa-miR-5581-5p;hsa-miR-4297	3801	2085	4898		3645		2470;3391;7427	7330	2300;6846		4731		2123				3435;5132	353	3536				336		1475						349	4473		743;2964		3113			4321	3082		6184					5991
hsa-miR-5011-5p		2896	6377		5963	5683;6731			6610	6553	2898;3716	1623;2940;2942;4375	388;5201;5441;5675;5677	3769;3771;3773;3775;4339	6007	7134		5475	2956	5290;6436;7149;7151;7153;7374	6489	1610;7480		594;2156;5414;7409;7411;7413;7415;7417;7427;7429;7431;7433;7435;7437;7439			1988;5471	119;121;123;125;127;129;131;133;135;137;139;141;143;145;147;149;151;153;155;157;1649;2448;4318	2249		7719;7721	293;2304;3762;3764;3776;4004;5142;5688;5690	246;3756;5401	6049	1604;2247;3124;3126;3128;5503;6424;7160;7162;7529	958;1565;3072;3074;4016	2551	3724		1534	511;6467	7659	2218;4172;7670;7672;7674		2845;2847			4066;4641;5362
hsa-miR-3117-3p					1639	1187;1229					993								1417	5213				3206		2285		1238	1018	1015;2136;7194			498	939;4574			6439					4491			6993			5132
hsa-miR-4538;hsa-miR-4453	6857	6838						7346				2024								2125	1847							4066	7327				5648					6876		1935	5956								911
hsa-miR-6500-5p;hsa-miR-4633-3p	4863	3091						2230				3321				1556								3052					3136						5031							5154			3039				3756
hsa-miR-1247-3p					6641																3516;4669		3327	862	5676							901							6051	3290;3473	3582					650		5595
hsa-miR-6744-3p;hsa-miR-4757-5p	704;4356		1343;2709;6405			967	338		3906				1332;2092		867	4687		574	2864	507	3529				287;4604	576;2379				2432;3686	5969		6602	6041			2925			3632				2443					5015
hsa-miR-4738-3p	1937	1933	443;6771	3322	7197		2403;2415	6995		1562;4645;5094			7150	7128	7124	6885		7196			7231;7243	5163		7088	2017			2938;5218		5346	154;4549	7160	7074	5418;6612		292			7005					933			1330;4638		7143
hsa-miR-6513-5p	5649		5638;5761;5794	5703									4983	1871							5859			5993	5590		5653;6117	6383		6188		4727				3356;5899						2484;6452				5540	5692
hsa-miR-6740-3p		3245;5418;6480			2981	5092;7064		6856		6891	3175;4961;6325;6490	2708	7008	867;1072		4410	2649				997	1736;4949;6552;6981	2474	3254	4023		3176;4321	2734	6228		252;561;5192		741		3420	897;2650;5374	3400;5149;6942	641	364;6002		5132;6918		1781;7059			2397;5103	4372		370;2543;2999
hsa-miR-5007-5p	6232	2737					228	916		1988;4508;4691	1157	1370				995		1990	1471	350	1375;2734;3987			6852	3292		5074	1399;3435;4377;4713	4062;4242									3612	4543				7374	981	1085
hsa-miR-5583-5p;hsa-miR-3129-3p		5502;5814				262;4072;6131		5424	4867		5824				7578							2328;6303		3794				6222			1597		4173		1474		561;1473	5558					2799		3950;3972
hsa-miR-4774-5p		3669			952;1991			2042			3239;6087	6707	912	465;3858		2141;6270;6499;6937					6627	6547	1956;5508	49;2742	1974;5555	2178	2738;3932	3037	1989	7575		891	2921	6036				6081		615;4593			7540	2950;4516	5984	438;5950			304;2009
hsa-miR-1243		6171;6516		3319	2446;6716		2302	600			6181		4681	7922		5108		916;4740		2730		5003		684;3322		912		4673					2539;3395		959			2657;3682			6498	3533		1399	6242		2552;5894
hsa-miR-1244			2507	5102;6094	1522			803	824				759	1292;2406		5295				6845;7742		1420;4772		4073			2750	3732;5709	5108		326	667;3263								4000;4155								6401
hsa-miR-1246		7267		4263		1658	6173;7803		2944			2601;3425		1403				2603	5790;6363	5751	2289;5738	2601				7456	5562;6441	2627;4900		4743;5037	7241		3210						278	4600		5780	4544;4680;5355		2343;4197		4803;4883
hsa-miR-1248				3371			781;3341		3422			994				4904	522;6329		1187;7047		3349		2531	725;6628	2565		2782	1026;3482;5895	1952;2646;3153	2804	1135;1733;7761			2809;6626		939;1023				986	5014;5362	5171	790;2673;3972	196;3323;5831	2582;4912	2562;5672	2630	1114;3066
hsa-miR-6852-5p	7134		6699;7107				5450	6155	5695		6742								4955				4695		999;4814					3278;6142		6612		1008										4543			5785
hsa-miR-532-5p		1595;6375	1996	6031		6959		3741	3324			2870					2020;2068;3977;6674	307;2229	3538		2235		343	6681	2209	6491	1802				1702;6769	3715	2953;6467	3513	6686		1694;2861;5927;6384					2112				91;375		3729;6638
hsa-miR-4766-5p	1355;2500;4524				5012									5570		5444					4917;5017;7858				5703			4096	916;3511	7516	5451;6802;6923		5696	6582;7467				205;3025	6749		3285;4925			929;6298		611;2935;5819			3984
hsa-miR-208b-5p;hsa-miR-208a-5p	1338;7051	341	59;7037	326	1162;2612	7920	7084;7392					248;380;1211;1521	2215	2122	2236;5249	1418;3021	7126	2243				109	2735		1031;2769		7108	417;615	212;332	326;7087		2123;6404			1197;5152		3696			6974	638;7029		1010;2721	1695;6626	7150	133;2657;5411	3012;3510	2932
hsa-miR-519e-5p;hsa-miR-515-5p	4352	393		1577;1893	3240;3979;7809			4711	830;937;4379		393;1883;2032;5557	2371			493				625	2248		464	6487	381	6585	490	1536		5745;6578		5017	1371	417	6569		3280	1279;2675	393;5564		1640		2080;2477		776;5726	384;2720;6443	384;3453;4338			5011
hsa-miR-1180-3p			6409					711											4730						3266								1298												3117				4578
hsa-miR-489-3p		4028;4064	4373;5321	4590					3201;5860	4623							6027				3015		5304	1383	4376	4559	4529	572	2353	4160	4434	4456		2292		5814	5622	4046;5261				7003							2980
hsa-miR-382-3p							1897			6100;6547											6661							6804							4025	620;1851					6840	1459			156
hsa-miR-4260				3105	3156;5168														3915;7675	637									5623			6297	776;3320	3448	1555		3351		20		6890	4828		2571;2803
hsa-miR-4261	1901;4332				5861				667	5734	2873				5791	5256	644	7831	655		7111	5726				5768	3090;4480				3844;4424;5276;7340			2359	4813		2499;3937				2553							7141
hsa-miR-570-3p	5295		3009	241	4092				1777	1457			3644;4342					188				3984	5047			1554					1502;1545;5612		4142		3994			7292				7424		6352			1382	7182	5852;6433
hsa-miR-4263		5161		145;184								5855				2090;2657;6698	4847							771;1498					1231;1788					622		2381;5200	132;3990;4513	6452;6500		2350;4849;6899				1803			2781
hsa-miR-4264			3651				171;2976;3845														3524				680;4080;5441											5287				324
hsa-miR-8058;hsa-miR-5009-5p	2085	990									4510						1266		4676	1240					1388	1131	977	3194;3558							1185			989;3285	1022;2874	2944		2213	1068	3112	956	954			2244
hsa-miR-4266		4220	3268		1790		4408	6170		2050	2803	6452	4629		4594		122		508;2692;4079;6774			4635;4734	6574					5077	4319;5915				6183	2732	6087		2259				1803			6811	4335			4424;5580;6771;7392	4017
hsa-miR-4267	4636;4916			519						4872			1468			3443;6247	759		3639;7006;7332		3252		3350;4497;6492;7023		46;6459				555;561;4414		3979	1376	1404;6484	6438			4080		6409			531		133;4072	449		4722
hsa-miR-4268	3467;5823	4580;4904		3309;3871	455;494	843;3507	456;596;942;5684	205;5533	1418;3679	500		788;1170	1309;2291	847	1336	782	540	1343	2308;5345		3249;3370;3594				3134	1345;1403	524;3272	829;1202;5065	552	2510;7388				1701;7137	1090	745;4784			636;1239;2616	2747;5008			584;969;5070			522;3219	542		479;518
hsa-miR-6510-5p	5464		3832		2206;6302;6326		4903		6394				7248		7213		496	4845		6098	4077	5132		6060	3229						7144	3254;4782	3261;3937	865;5780					4630		1265	4365					4204	4570;5014
hsa-miR-505-3p					7160		167	2940;3764	1330	5546						4542	1112	6256	6890		868;4622				5119;5476;7331	3586	3667	4226		5860	3164;3815				3505;4918	4441	6285			4425		6313	7092	2752			6851		4650
hsa-miR-6871-5p						6352		5955										6300					5858							2240														3887		6009			4490
hsa-miR-6079				5936				4042	274						7737		6838				4675	513;6772	3097		7499	7667			5034				11	1592	3829							3824;5750	6115	1664;5005	4
hsa-miR-5692c;hsa-miR-5692b		2717;2845;2992;3957	6217	6997		2280;2936;3308;6734	2943		2726	1000;2124	2619	54;5772	3187	2738;5885	5180	5213	2664	3203;5651;7590	6368;7191	1709;5076;5563	2071	3219;4456;7445	5448	2929			98;6812	4649;5117		2974	2475	1945			3214;5322;7165;7706	2005;4019;5473		4671;5115	243		3273	222;5276	2991			4894	1506;4176;4250	4995;7342	7696
hsa-miR-642b-3p;hsa-miR-642a-3p				5691		3763;4944;5616	6013;7313		2387;3809	4777	5694		6203	7914	5693		4927;7145			6049			6568			6023			2919;4325			7904	559	4394			4596							98;5333	7111		6537
hsa-miR-6893-3p;hsa-miR-370-3p	1869	3984;5887	2472;3277				1689;3398;5470	703;1149	5581	6473		5340	662		117		3503;3515;6414	5067;6752	156		2581;2913		4433	4782	1978;4483	2577;4380	900;5844	814	3345;4627;5999	6512		570;3422;5074	4410;5033	3128;6408	4904;5433		4838		2471		1164	242	4944	964;4062;4529	5791		981;3255
hsa-miR-494-3p		6808;6864;6937					898	6255						5490	3649		643			6025			3058;6415		6471	7266		1368;2222;6669			3843;4423;4570;5275				110	2138;5499		5701			2552							102;7140
hsa-miR-127-3p	455			3415					513	1094					4519	3615		7129	3743;3755											7440	4137					1034										3337
hsa-miR-365b-5p;hsa-miR-365a-5p					65;3268								1134	1041				1126			4822						3107										2965			5860		4804		789
hsa-miR-6892-5p	608;4182								5469				7849	7701			2207;6965		2643		964			2343;5907			5864		6500			2395;7981		6908						6038						5481
hsa-miR-1910-5p	2435		6595		1858;4460		7609	159	2704	3326;4100;7056								837	2222			1534			983	6916				623		164	2903;6892				2877					4282	3867	2740			928;4691
hsa-miR-514b-5p;hsa-miR-513c-5p	1314			2425						4112	3397										1426		6529							202							2432	3400
hsa-miR-3665	6584				580;679;7685	24	471	522;644	216;5039	3242	4225	4914	3368;3922		4748;5624		7001			4653	5551	3387;7851	3087;4399;5176		5223;7112	1195	6481				3263;3274;5688	3519;3863	2317;5743		4644	7359				2949	7127	3677;6126	4199;4711						604;703
hsa-miR-6870-5p;hsa-miR-7111-5p;hsa-miR-5698;hsa-miR-4723-5p	3372;4866		5448		5847	5236	3594		3975;5981;6383								2350;4409	5434				4090;6959		3070				3860	6606			6999	4005;6916			3539			5026	3325		3373;3385	3654			6386			5084;7182
hsa-miR-3662		2121		2052;2337;4781;6629	2481	7680					4299;4343	2196;3048	2638	1366;2545		2318	3150	2666	291	2318;2452;7612		7793		1152	2151		6379;6591				2287	7807	7740		4744;5865;7598	1580		228;1965	4068			2129;7007			2066;4688	1118;2046;7115			2499
hsa-miR-1199-3p					1816																					6563								31			3451
hsa-miR-3668						3771			600;7522	316	5936					4398;5275				5086		594;3697;4914				505			2382		4443		4886		3524;3668;7062			49		122;6570	5534							5342
hsa-miR-5591-3p		3529	1877	3526							2828;3534			1594			2296	4124		4031;4812						3166				1854								2978			6295	2024		4571
hsa-miR-4743-3p					2362;3880		2183	2343;5643			4019			3108	2470		2682;7308		1504	3699	379	2616		4328;5975		2479	1254;5635		3757					5647			4139;4856		2373		2132;4128		4700			2394		802	374;3889
hsa-miR-302a-5p					1322			2612					1398		2684	2930		2691		1812;2848				305	6182				1269;2037	1010;1206;2493		1345	197;1583;2654		2736;3618			6908			6687	7780		1380			1988	3648
hsa-miR-6879-3p	3734	458			713;4473		1952;4936	2585			457;5857						348;2419			6413	2149		6027		1649;6080	6554	5621		5905	5575				5636;6445	5527	6461		457;5870					4784		1853				737
hsa-miR-4258		1176						3039			1178												1914;4310			5635		5136		4813		742	1250;4714	3996;7351				1175		4206					1105;1121	1082
hsa-miR-374a-5p;hsa-miR-374b-5p		2963;4858;5152	3001	6839;6998		2937;5053;7381		4888	2727	1001;5346	2995		5180	5140;6564;7365	5181			2853;4238		1710;1966;3240	2072	3220;3995;7446;7896		1798;2957			2926	5118				1946;4001			2316;5323;7858	2006		1557;5116;5170	2319;3100	3137	2112;5100		5508			4895		3143;4492;7343	7697
hsa-miR-4698	1160;7337	170		6630		5822	736;6036				4344	1862;2460	7596		4288			229	292	1080;3390;7444		338	567;2073		4402;4439;4921	4852	6592	6899	6309		7483	3655;7113;7575;7589;7808	7027;7460;7976	6565	4745;7405	1581;6616;7024	1780;3280;6551	4352	4069;4345	2264;6634	3334;4631	362;7008			616	1119			4058
hsa-miR-5586-5p				330		7281		2911		1091;4874		7358		6119						7029	1851;3755			4977		6095		2442	4416			2332		2147
hsa-miR-4504	1047	522			4860	5750		7019		1062	521	1254;6921				6309		7190			4325				1702	4767;7478			525		4924;6657		675	4376;6217			4998;5705	521		4400	5681	4397	1053		530;565				6754
hsa-miR-4750-5p						2358				5111					3414													7573						7567							3426			2850;2892					3632
hsa-miR-25-5p	6682;7227		3387		3417		5886		5482					6834					4105					1115		7181					497			3086;7316							3650					3045
hsa-miR-7156-3p	5900;6287	4624;7181	856;1360	1425	2176	2313;4567	1066	5922	1640;5700	2657	5735	6380	5930;6701	6682;7534;7773		5461		2361	750		2367;5000;5306	2359;6447	3924;6233	2093;6022	3971;5835;6286	2363;2582;6431;6655;7496	2615	2385	2174		70;2295;3972;6125	658;6484;6714	4864	2113;2783;5694		4118;6138		4642	6332	4102		2292;6600				1245;4514;6991		2369	2194;6700;6976
hsa-miR-6757-5p	2637				3593;3627;5418;5705	3623;6222			6292	1025;5984;6279			5902		6550		3337							5905						5672			5841							6036		5093		5982	4289			5676	4719;5683
hsa-miR-6840-5p								7605	3833				1258;4774	898					3942		3518		4296		5678	4506;5087			3941			1169		4362			4242			3475				4196;6471					3485;5584
hsa-miR-3922-3p;hsa-miR-3176	2672		4412				3394	699;2186		2137				4966			2102			509	3471;4237		4413;6249				5250	2052	116					802	277;7018									262
hsa-miR-4474-3p	3206		3676	5202				3834	5326	4202			3024;6834	1481	3511		6068		7265					6419	1145		3594			6599		2932	3289	6070					1638;4618		2459		1250;3233	654
hsa-miR-3922-5p	5940		5702		4397;6120		2505		2444			4493	6954;7338	7074					7083	3069		1878	2834;6505		4607	6539	4817						3405;4508			5973	2835	6723	2387			7100	4290	473;3212			6036	5543	6280
hsa-miR-6841-3p				6028	183;1438;7878	4562;7746	6333;6515	3299			2086		138;2946	3729	4350;4396	891	1456;2155	4425	1626;4909;5664		1832;4233;6752	152	73;6051;6427	5601		4327;4373;6488	6393	880;3232	205			3730	2224;4403			2801;4121	2666;3770	2083	3591;4231;4277		2362;5222	3340	1766	3156				2324	12;207;3411;3686;6506
hsa-miR-6715a-3p	4585;5706		561			4118;4235;7426	905		976		5553		7369;7861		3814	1005;3046;4017	305;1493	6061	297		1558;5533		744	4127	775;5647		2809			7290		7869			5798;5893		497	1184;3841;4768				146;1576					2845;5185	3271;4026
hsa-miR-6773-5p;hsa-miR-6724-5p		3188						5077						4598					5099;7168										428;3961	3293;5543			6640									4519	2856					4447
hsa-miR-3714	4520;7180	212	2618			5223		1414;3340	1152	858	128			5073;5214	5201;7544		1726		4300	2103	3930	4846;5089			4998	3729;6051	76		3507		3277;4726	3979;5096;5401	2116;3239	5704	4926		4581	212	4168			3993;7494		29;5226;6294
hsa-miR-6817-3p	2580;2676	5784;6211	722;7174	1437	4202		1502;3967		1625	5292			3481		6493		1439;3063	431	1355		155;776;3822							6687		3346	626		4097;6125	4569	850			6234	1589				6453			3051			225
hsa-miR-361-5p			3785	5534;7151	409;4189		5408				7288					4123					7537;7880			814	7477		4748	4645	3681	5360	5373								5252		1062;1095	2323	882	3757	6217		5844		433;5871
hsa-miR-5585-5p														7814		1333;6949							3181								801															3474
hsa-miR-6720-5p;hsa-miR-6512-3p			269;2896	3118		7280				1090		7357	1142	6118	846			859		1218;7028	3754;6160				3646			4121		3109					6389						2669		3906		5468	6815			1096
hsa-miR-4659a-3p;hsa-miR-4659b-3p	5694	2475;3290;3293;4357	6873	4415;4494;6397	2577	2038;6968	401;779;4368	290;5590	4300;7453	487;3439	4415;4913;5001;5332	5047	209	258;261;458	367	2724;3493;3496;4623;6794	4487;4709	4734			3347	373;624;920;6936		644;4682;6626	503			259;262;538;5083;5247;5893;7179		7036	558		5332	6714	166;466	3456;4735;5191		1712;3695;5009	264	692;2460;2619;3439;3442;5334	1610	7746	2504;5027	1428	713;1658;4328;4910	3603	1337;1904	4480
hsa-miR-1255a;hsa-miR-1255b-5p														5458									7197			6254										4572					3812						3451
hsa-miR-21-3p;hsa-miR-3591-3p	6376	4825;6720		6052;6250		1651;1746	1354		380		6244	2948	2558;4051		4485;7159	2218	3889;3918;4451;5309		6527	6575;6827	5575		1244;2593;3665;4253;5044		1278	2255;4462		4494	778;7377	6257	6114	628;4182	7323			2813		6743	2149;4366;4867;6413		535	4713			5006;6323	721;1609		7299	4452
hsa-miR-887-5p						195				1574											7609	6965		2000;3397										2559			5454
hsa-miR-3654	2087;3167			1557;6187					2268	6754		3549	705;921			4226					7643				1714;5194	1918		3503;5534			5416	829			441		6522							3114		1603			1749;5233
hsa-miR-323b-5p;hsa-miR-494-5p;hsa-miR-410-5p					476;5066;5236	291;4127;6193	3239	1797		1112;6263		7175;7717	3512		5762	789;4344		5834	911	4997	3737			5876	1729	5739	3671			1153;6153									4973		935;4557;4887				6888	6944		5863	500
hsa-miR-3121-5p	1323;2668	6790		4673	6095	2471		748;1866;3053	3586	6793				205;2750;6249			2833		744;3110	2645	3175	4464	3684;6613;7052				6980	3012	11;4581	2735;3720	6020		345;366;3698;4257;6635	1785		3416;5968		98;3594	2821;3327;5157;6133	2881	3918							2389
hsa-miR-4749-3p	3342	3185						4534	3447					1219	3188			3195	5096		5037;6527;7681		4757		1159			3811		345;1324	2694	2199			1309							5967;6722	3575
hsa-miR-1178-3p	5987		467			715	5589	693		2426			639		1094;3462		1576	2079	3726;4388	6367		6539						5501	4828	4616;6226		6528	4898;6193			5220	1078;6368		6121		5031			357		4596;6697	5998		6514
hsa-miR-92a-2-5p	4385			6987	676;1015	5028		4994	4044;7810			3381	3418	18;3292				7288	3700		3484;4269;5361							3355		6137	3382;4387;5685			3303;3858	3469	3542			3393;6109				3122;3174	3842		6774	4233;6886
hsa-miR-302c-5p						1817;4342	4707		6789	2837	3757	1719;5259	3759		2030;3228	2002		1748;3838	2216	1847		4194			6385			1745		1408	1526	1628	2245;7036			1977;3229	6974	1492;3765		3198;5276		2268	1515		1434;2254;5623	3670;6705	2305	2192	2055
hsa-miR-323b-3p	6343	5591	3496;5903	5745	3858;4105;5453	4103;5448			2202;5210;5245	649		6393		4766	1785		4186;4690	1792		216;2921;4035	4133	4540	5811	6574	2623							4541;5318	571;1700	1544	2809				4389;5163	1684;4697		2474		468;3620		2512;3754;4083;6078		4329	5008
hsa-miR-1273g-3p	318;1661;4264;4609;5723;6999	3849	3623;4277		5675		5106;5745	5135;5197	2579	2217		3803	3092	681;1797;7664	4621;5270		1757	5345	4402;5319	4428	4333;4708;6020	5302	120		1186;1470	5247	622;4689	3829	1731	4719;5166		1451	981;1826;5268	1673;4624	1343	5130;6456	4194	2941		5129	1964;4183;4369;4874;5068	5108	3611	2662;2827		4633		1243	1456;2829;5225;6555
hsa-miR-4715-5p	5883	5014		4621			7941					65		7735;7907	7663					6842												7897			7541;7744		110				3654		4850;7580	6737;6786		1638;7046		7567
hsa-miR-4479	1180;2995																		5740																		1227												4081
hsa-miR-4482-3p	130	3491;4697	2112	3776;4412;4491		4795;5206;6425		2060;2971	3763	1533	2075;4412	5044;5132;5464		1069;1632	555	1413;4581;4620					4308			4679;6102		1755		610	1450		2065	2065;2834	336;2721;5338	1842;1872		616;1706;4868	4823			426;1494;4446;5331;5855;6260	584;751;4803;5907	835	6261	3993	327;4325;5412	1272;1453;6659	2574;6365;6371	320;743;1761;2139
hsa-miR-4470	4371			1665	7663				132							127;869;2645		5010;6039;6063;6577							1574	5947		451		357		6538			7537;7717		1765				3027	175;3840;6406			7049			6305
hsa-miR-760	3155;3743;6717			3101	3302	4761	2359	829				6417			5369		1841						879;3851	1484;6054				4850;7633		3545			2945	6067		1692			6337				6571		4429;6117	3039		3042	2870
hsa-miR-6880-5p	6852	3313	4395;5214				5898;7257		6267	4906;7080	3096	3726		6974		4517;6727		7815						3055;3457	1909	6983;7677		3350;3737;3767;3779;3854;4787								3287		2798;3321	7621	3532;4796		3394	3117;3522		3066			5424
hsa-miR-4475	607;2092;4181				67	877	483			4539					6398				7487	5408	1168	5541	6583			1082;5591			6499				1087	6907						4258				4171		5480
hsa-miR-615-3p	5135																7107		253		1229		4006;4337		3659;4292		3372			5136			5287						5170						3351	3331
hsa-miR-3151-5p					675	3545	6539	4993					3417							4533	4268	4596	1399		5893		3891			6136	3450;4386											4009
hsa-miR-193b-3p;hsa-miR-193a-3p	2706												1986							510	4238						5251	3088		1391			388	803									4420			6045
hsa-miR-4679	1119	5780			6807										1899;5329					6152			7135;7560				2430;5734		2071					2676	6860	5822	4850	4130					5210		4425;5076				1232;1708;5928;6385
hsa-miR-4678		3197		3599;4373	2048		7511;7696	7049			5111;5661		2537	2189;3829;6829	4920	4113	5396		4504	4825		3801		539			2758;3412			805	7693	2445;6167	7614		3772	3768;6096	5386	294;2322	6709	6488		2496;7628	114	3882;4590		1926;3914	4817	2444;4738
hsa-miR-4674		3280			2854;3529		1369;2361	452;4696											978;5645	2175								4681	4030;6164													1078		4468	6119
hsa-miR-4672		357;2402;6415	3777	6822	7369		1783	4265	678					142;4092;7398	6875			5174		197;355;3281			1336			5538		686	6515;6978	1486;6864	3904;4975	40			4091		615;893;6488		40;3504		21;6072	78		6651		2327	2398	346;1723;3138
hsa-miR-6774-3p	5346;5845		2452				1178		4581	6685					1867;3173		5217	1231;5004				1323;4899	6713;6954			516	4452			5160		1079;3381	4930				5105	812	416				7406						3625
hsa-miR-543	7005	3555	2228		7157		896	2030											382					6930				7535		7599	4919							313;1490	723	2370	7181	7303	7300			2226;6663		753
hsa-miR-3616-5p;hsa-miR-573							2336				1445			2796		5055		3014		170	6673		2257			3016					543;3269;4963			2989					1404			591	2845				6922	4148
hsa-miR-371a-3p			6168			2410								223				4632;5223			3565						4672			6217;6501				4547;6965		3310				4293	7242
hsa-miR-6801-5p					2586					5082	4131			6890														3648		2930;4454;6975							1053		4514		1104					4184			7668
hsa-miR-4768-5p;hsa-miR-6833-3p	140;2582	5786	1328			2217					1856						282		3890		3025				229;1884												2078		3116		2882
hsa-miR-20b-3p		5599	6646			888;1478;3089;5654;6660	7284	3005;5070		2793	4032	232;404;5470				6754							5263;7293	6003	2605		4178;5553	4936			5993			1822	3761	6012		5616	3463	4417;6744	6857	6924			2620	3434			2866
hsa-miR-1296-3p	5334						5053	4488	5976;6912						4890		3392		4177		4374		1400		3498;5894		3892			4534		6655										3290;7135	3357	4837
hsa-miR-1539	635;1592		1156	6233		1100				6692		4919	863;1366				6525			1127	2837	5403	4819		2170	6508	6183					6725;7276	3455	235;891							3795		3420					1075	4181
hsa-miR-498			2553	1131	5497		158;4008	210		5708								3452			407						454		5103																6749	6309			4379
hsa-miR-496				6293	3922		7416				2797;5320					3964;5420						4479;6613		1108				5342	1551	6817	5302;6674							2794;3146		2140;6711	5498	6671		3282
hsa-miR-492				4216				7508		6711	4219	3597;4131				3504		2488;5078		4908				3271			3401	4148;5434	2075					4771	1117;5496				3467;4884				3381;3387						2644
hsa-miR-6894-3p	68;720;1594;7378		4576		1841;5684	4571;6723	1835;6801	50;6049	1070;3582	4833;7087	3864;7169	4397	1062;2055	969;4141	4405;5849	6218	338;3486	2083;4480;5921		3789	525;6668		2574;4821	5713	1063;2836;4475	4382;5826	3516;7000	4414				973	977;7103;7107	1781	2533;5709	600;3412			4286;5733	7359	41		4194	2542;3793;6214		5251		1077;2941;5646
hsa-miR-18b-5p;hsa-miR-18a-5p;hsa-miR-4735-3p	3611	6929	5375					5275	5528				6032						167	5222			1385;6986;7335	89;558	3396			6418	2305	74;558		5457	2790			2432;4406	770								6430		5901
hsa-miR-6787-3p	1606;1619;6909	2496			815;2850		4930		1892;3358						5252	1234									2794;4930	1395		2721	2725				5566							1659			12				7209
hsa-miR-125b-5p;hsa-miR-125a-5p;hsa-miR-4319		3120;6218		6769			6051	889				4960;6879	4220		6693							6683			474;884		5508		6327			4746	5380				6569		6574			5448	6683				6208
hsa-miR-5588-3p	2160		1299;2187	2725	305;6692			3882;5127					2360	744	4186	5794	99		2599;3593	5116	4644;6110		2184			332;4187		1717	2857	2167	2354			2172			459	3132;5612	4086	2329								3265	2253
hsa-miR-3192-5p			6274	6168	534;4935			1721		3196	5298;6162					4454	1199	1074	6631;7646	6521		6617	5536			1076	5245		6412						5882		1216;7282	5305	967;5877			4246
hsa-miR-548t-5p;hsa-miR-548az-5p		4520	6171	2098	6585	550;5465;7832		2273			7205	5423	5352;6541				2193	2165;4356	7245	5195			2118;7387					4307	475;6134			2234;5335					3039;5114;5167	2121	5338	5158	4844		5220	1843		4662;6868	4769;6066;6591	2362;6605;7465	5254
hsa-miR-1227-3p			156		576		5508	4385;7238	7362		5312	5911	7673	7667	4339		1669	4048;4414;5348	6306		3067	5028		4150;4159		1000;4019;4316;4929						7654		2139			2128	7003	891;4220	4703		5111					3918		600
hsa-miR-5692a		1414	110	2309;5236;5658;6036;7253		1516;6562	4074			2100;6838	5722;6378	1061;1784;5774	6464;6681	2740;4193;4220;5676;6439	6438	5267;6407	1409;2126	5200;5738	6150	5547;5565;6310;6596	2333;6393	5420;6471	2051;5999;6849	1335;2868;2965;6492	1451		490;1949;4882;5115;5133;5567;5939;6814	1093;6954	3728;7429	6092		5164;5711		5101	1074;1242;2277;5553	1237;2787;3169;5534;6436;6505		1079;6109;6209	3775;5006;6319	1200;5606	480	708;2188	146;860;2993;5677		1421;2348;3543;3806;4025	774;5116;5837;5963	95;818;1469;3000;5172	5472
hsa-miR-3927-5p		2851						3072						527							4746			412;1598	7479					418		533		405;2306			6045	5690			6018	6508	6126						5873
hsa-miR-541-3p;hsa-miR-654-5p			2278;7309				2074;4744		5447	6387				2390	3487		6133	3398	3708;4987	7046	2638				2309;5908							2823;3401	2839		2501			4230	3288	3334	6140			2962;2986;4493	3219;6485		5779;5797		3373
hsa-miR-6882-5p					254	5558	984		4386	6129			773			4366	2812			1520;5279	2830		3754				2903									1841				1443									4211
hsa-miR-3128		2450;5303						592		3150	2452;3972	6134	500		2016	6241	664	2013;6484;6579						2589	4925	4029;6392		55;5815;5984;6160				6540				7382	4290	2449		6528		3315;6408				5377		2743;6307
hsa-miR-384	6797		4142;6826							1514		5366				4724	4215																		5088			1230				7064		2937	4632
hsa-miR-3123					4824		4014	3771		7122																	6937	7367		2926	6948
hsa-miR-579-5p															7204						7134					7229		7568								7290													3955;7753
hsa-miR-4667-3p	4188;5830	3183	4222;5184		1616	3650	3189;3410		1756;3496	3129				777	4497;6580		2563	1299;1354;3424	2964		819;1324;7679	29	5060		559;4806	1356	5617	3809	2522	1322		2197		2537		3566	3618;4420		1250	3253;3515				3058			3236;3291		645;2455;4568
hsa-miR-4446-5p		902		866;2022;3013			2087	892	1438;2939;3499				1666	2157		1126	991;2159		3905			1221	856		371;1363;2076	1696;2627		1155	896;6330	863;2768;4179	3107;6618	1574;2158	6208	48;856		1077	2270;3206	5801		1040	234	6615		4547	844;1404;1991	842;1378	2084		2111
hsa-miR-873-3p	2709		5859				3629	5173		4783	1045							5862		6657	950;2967	7003			688				5322;7133		1344	7040		3094		3535								3117	2627			6069
hsa-miR-4328	48	1441;6079		6495	7290		3030;6838	189;6813;7299	2905	445	1002;2868;6791		1692;4253	7830	1516	3008;6534	6781		808;2423	7401;7676	3588	912;2242	1287		1506		2408;6748			1991;7212	2866	2535;7819	1257;2563;7562	2407	2645		1163;2064	6804	1419	3176	117;6809				2759	2739;6634	241;2807	7485;7602	4324
hsa-miR-194-5p		3081;6578	5461	3060	3137	3977;5760	4083	3848			1200;3083		338		4158		465	5753					3238	3045		5658	3326	4732	6813				4608			4098	3308;5573	3080	7298		3362	1379;4978				4018	2057
hsa-miR-5186							5894		2467;4763														7573			9			4229	1904	1098		7666							3602
hsa-miR-7978	6420	3129;6029	6400	2206;3276;5206				6381	5518	4557;6861		5336;5951			1834;3372;6281;6893	5344	3429;4752;6063		1444;4889;7231					4971;5593;6814	6498		6244	5806;5977	3657	7357			631;3314		1831	7282		2469;6127	1737	4501;4813;6930			5521	754	6499			1849	491;2846
hsa-miR-7975			5466;6825			2071						5365				4723													4861			6788					1634					7063			4631
hsa-miR-7974	3809;6833				632;6229		653	4928				3393		6809;8091				2348	3608			5572		4816;6416	6770				3232	5622			3286;3353	2325													3756	79;6847	6936
hsa-miR-944	7486	428;3430		5654		6027		7659	4798					7997		6471		4113			2197	7597			2316	3136	1325;1557;2379					7989				4630		3435				2452;7672			1257;4878;5046;7091	1287		2529;4010;4432
hsa-miR-584-5p		1783									5976		535;3940;6485	6460	6672					6538						3739						3757			1592;6520		1688											1610
hsa-miR-943	5993	2117	6997		868		3962		5910	4743	857;5834	3438			1733;3578	1150;5174;6036	1536				4785	1130;7677	4384	2316	2608	1164		3455	4429	6306	538;2283;7280			3223						4366		3547;7343	7348		4756	1114;2042	913;4833	1193;2357
hsa-miR-7973					6157		3424					3337				5588					2777				5486		3310;6096		6269	1577		4933	5447		5735			3358;3652	3732				3130;3724	3291	6808				2708;6103
hsa-miR-6864-3p;hsa-miR-3672			5860															3185;5863;6858				7004								2047											1947				2628			6070
hsa-miR-6785-5p;hsa-miR-6883-5p;hsa-miR-4728-5p;hsa-miR-149-3p			6709		3596			3364;3422;5953	181;3973;5620	3194			4348								546	3457;6963		4043;4478								4878		3654										4710		3065		4592	3144;3594
hsa-miR-2681-3p			579		1726				5721			1571													5950								464
hsa-miR-6875-3p	323	6384		903;4367		447;4700	177		982	3003			3039	2943	364	712	3289		1248;3649;5404	694		370;6840	526		4844	1368		1087;3480;7375	1403;1950		249	2947	911;4660;6794	6624		1021	6417	785			4709;6711	7067	3777;6849	696	1448;6399		4387	437	7748
hsa-miR-708-5p;hsa-miR-28-5p;hsa-miR-3139	1341	3092	1055					675;2231;5238				930			3031		2880	750			137;2847		6349			752	3046		3137					3946		1777	2483	2258;3091		5193;6188					3040		2255
hsa-miR-6768-3p	4280;5863	5220	1572;5414;5843	5589		3276;5180	1467					514		5030	5433		1342	5678		5005		5046	1688;4081		1803;4681				2400		5448			2947						747			1718		4373
hsa-miR-4639-5p			1430	3509;4716																	5050		304					5455;5875		943;7463					1150		6795					1087	351			2698;4551	1200
hsa-miR-6824-3p;hsa-miR-6764-3p		6031	6402	1246;3305	3035;3639			1365	5520		3241	1982	3731		573		1909	571	1446;6034;6726;7233		111;774				4336;6360	573		3741;4848;7453			4820;6976			6038					470;1739;4990		2953			3475	3232	5952
hsa-miR-5583-3p		5392;6199;7270				212	3794;6176		7277	3231		4945;6047;6266	6694	5883	5140;6674		1297;2655		1775;6366	1720;2663;5754;6540	6548	1121;2877;7498	5446	4007;5689			5346	6073		1910;5877	6596	4295;5680;5918;6707			1594;5585;6522	5805	5016;5767;6448	4288	5766;6555		5743;6421			2389;4436;4925		5284	6189	1612
hsa-miR-4638-3p	5503		629	1556;5338;6186;6578		7610			2267;4804	6753;7139			704;920		105	3931	3275	103	264	7621	7642		3945	7049		102	656	5526	6665	6524		828			440	669;6972	6521	6588		843;6987									7044
hsa-miR-141-5p		264	216	6607	2537			4705			5899					1316			2901	2812;6197	1993;2725	953		3611			2447	181;3981			898	865	5116		666;801;4412;5317				839	330		348;1174	3637;6945			6192		6788	2555
hsa-miR-708-3p			4825							1056	3909			1377;4811		999	6248												1147	93										6599				6916
hsa-miR-6805-3p;hsa-miR-5691		6033			2621	1296	6238;7070			1588;2784;3210		1291;4044;6779	2051;3733	3326;3411			2778;4558		4145;4438;6728		1244;2793		2609;2802					1323	920;5438	3676;7368	6927			1036	772	1215;1393;4855	665			5888			5;1090	3659;6666	2633	1126;1835;6617		1061;1201	4049
hsa-miR-7854-3p			1067					2828	6263	4627		1257;4956															7202	1289			4438		5064										1056
hsa-miR-4465;hsa-miR-1297;hsa-miR-26b-5p;hsa-miR-26a-5p	2522;3520			4945;6489	7009					138								7008						314			6451;6830		4100;5066	6925			6396			2899	2430					4352			317	6356
hsa-miR-19b-1-5p;hsa-miR-19b-2-5p;hsa-miR-19a-5p					1518			1068;2625;6065	1176	2152	5771	3943	4251	3160		1818;6173;7005						1971	475	1327				6728			4022	95			697;4946			5778	1417	3174	3860	4116			2644	5185	3519		6213
hsa-miR-6778-5p;hsa-miR-1233-5p	6701	3099	6711		7388		3258	3366		608;5879			5804	4578;5782	5781			3377;5853				3459		4480		5758			5408			5817	5591						5665	4298;5548	2948	5199				3130	3117		7329
hsa-miR-193b-5p	5803				6200						6739		6250					3614			3508		7122			2604		5351		307;6119				5447				6752					3353					3435
hsa-miR-3158-3p	7326		6883		986					1545				6672					504		259;4814		6604		3271;5986			3059	5882				6621				3006;4874	2525				573;2659;6158		4446	3123				1013
hsa-miR-6843-3p;hsa-miR-6848-3p	2755								6019			2550;3480								2251	115		4530	3125;3149						686;1026;3247	459															4341		521
hsa-miR-3074-3p					4539	5679;5703	5409			997	3964;4660;5116			4431		4124	5482	5648		5451	3912;6435;7538	4453;5584		815				1977;4646		5013			4168		7525	4104			5460		1096;5491	6861	883	3758	441;3967;6356		5845		2632
hsa-miR-6821-5p					320;6076	724;1496			5367						3504			3541				650;659				3489					667		4338;4698;4707;5028			5411			614			660							344
hsa-miR-3529-3p				1791;3958		805;3367;5115	6207	7727	4931	395;6309	183		4080;7302	3966	7270	437	3933;7781	4373;7333		7167;7197;7230;7233		4071;7289;7424	1811;7507;7510	171;284;657	7552;7555	2852;4266		49			4195;7261		7304;7307;7310	7544;7547;7550	3856;3990;4124;7264;7324		363	1318;2716	2746;4031;4034	519;1446	5774	5363	384;7572	304;3351	2948		174;192;1059		627;7710
hsa-miR-4747-3p	3330			5587				7249										3464															3403	2945											4371
hsa-miR-135a-3p				6613		6224			6231	4567			5904;7958	6009	1074		5353;7191	1081		5596;6932	4825	1100;5883			581;3356	7034	2790		4121	542		4955			4794													5678
hsa-miR-3908		6943		3328	3435			1673		2454	6951	5548	1946;7869	6142			2356	6250				518;1720;3342		1193		509	317;1280;5714		911	7454		1602;1854	1630;5320						5308	669;4634		6661		1310;5516		304			669;1807;2881;4941
hsa-miR-3614-5p									1010					3337	6727			3630		6495	7214;7797;7828			4443		3578	6120			6618		2147	779	4468;6508	1558;2884		7144	6177			3666	2487
hsa-miR-4277					5317	2785;2858;3579	1304			4934	1247				6304	4584	790;5141	218;2774	7420		1536;3305	2769;4293;4569		1099	1212	2776		3291	6582		2766;3034		2152	4530		1444		2462;6677	141;2670		2847	3576			3857	5209
hsa-miR-4276										4083;7098		4902	4885								5231;6969				7527	3525;4800									4695	4896		7074										4866
hsa-miR-4275		2808		1900;5840		6042					3742	5642		1898						3405;4154	4034;7585	2017;2143	2019	737				2268	4999;5939	1939	7232			2821	3290;4062	4349;6240	4436	248;3750	4493;7291	5661		4372;5816	4800		1347			1649;3915
hsa-miR-4274	3824						298			2344							145						4949						1858		1581	3271	5824								1724;5723		5825	433;4017	198	6396	3682
hsa-miR-1184	3109;3861;5390;6288	4625	857;1361;7170;7194	1744;6527	2177	4568	1478;1809	5923	3158	754;2658	1770	2785	5931	1476;6153	1008	5462;5865	1383;3499;6093;7278	1015;2000;2362	751;2300		564;1415;2368;5157;5307	5364;6448	1490		783;1395;1467;1539;3898;6287	1030;2364;2583;6356;6432;6656	1503;1728;2616	2386;2978	2175;3332;5995	1868;5242;5315	1712;2296;3973	962;6485;6715;6827	430;1325;1461;1689;3388;4865	1064;2114;2784;5695;5861;6344	4280	3729	689	4205;4643	908;921;6333		1573;2046;5406	2293;7558	2581;2748;2754				3361;3722	2008;2370;6953	2195;2793;4252;4563;6701;6977
hsa-miR-4278	5207;6793				4652;5850;7113			2770	6241;6386			4844	6253	6299					6113				1524			2607		2291	5852	4511		2248;6260	2423;5575									2198;5530					4138		5796
hsa-miR-1182	340;484	4306;4636	172			5218			2163		4316			5611							2884;5758;6931	5438					3907;4063			5963	5902	4875;6010		2483		4498		3955;6086	5044								4006	5768	1237
hsa-miR-1183		3516;4161				5655;5718		366			4171;6419	119;233;405	4750	6303	6857			180				6926	3999	4219	2606	4260							5493		3762	5559	4299	4179;5530								3435		630
hsa-miR-1181	3221						3811		1928			5109		1234	465		2568																			865;5622	3803					5603	3629					837	3221
hsa-miR-6811-5p;hsa-miR-6511b-5p	1794				2705;2718;6336;7121		3310;5809	3296	5825;6751	2876		2901;6206	6070	5605	507;2041			6113	783;4222		2803;4422				193;2845	321		6232			4214	6077			4726;5074	5964	7068		77	1064	3011	3337
hsa-miR-370-5p	1362	4473	5625		715		5873					1111			4726;7717						1898			4590		4703;6858		312				1833	5084	5014									717	5780				6441	3979
hsa-miR-6881-5p								5657																	3219							7611	4595;6569			3250	4521		4647							6771	6883	4587
hsa-miR-7152-3p	2425				3637	734			5556	1413	899	4622		2695	1234	4309	3199	2807;3567	6724	2363	7056			4191	2959	2266			6223	4821		7156		7497		6197			3596		6127	4850		6040				3711	3676;4742
hsa-miR-502-3p;hsa-miR-501-3p	4995		705				4718			5339	7014			3175		4983		279;3287			6410	1355	3582;4844	5054		278;3289					1021		404;3189;5293			1669	282			4464	276;307			5265				58;282
hsa-miR-3187-3p						3256		6519;6657		2921			1214		1205	4403	6625	1209;4318	5964	2659	4212	1243		2189		1214	5365			4079;7697		1125							1105	172			1260			5829	6085
hsa-miR-539-5p		3071			7763		1680	2052			3073	171			4700;5886		438				1097	5346		1072			5983		7160									3070;6839		135;4579
hsa-miR-4787-5p	5805				3462;4210		5201							2926;4757					4114;4121;6263				3199;4142				3220	3405	4111	6953		3282;6926				3252			6774		3591;3616						4631	3398	4615
hsa-miR-138-2-3p		2786;4100;4400;6388		3984;4410	3704	6592		6218	1026	1531;2254	3494;4410;6398	5042			553	4579;4618	6789			707;7825		7248	518;804;1579	4677;5863;6640	4937;5261		5520	6247	1768				5336	319;1710		5979			5940	424;430;1864;4444;5329;5994		128	6019	3991	3410;4323	4230	4751;6363;6369	480;988
hsa-miR-31-3p			1747;6806;7487					6576	2020	2868							2089									7153		2596		2319				1732;6193			403				1853						1078
hsa-miR-7154-5p				1040;1076				7403	5855					7854			5323		2006		344		4855					1596;7223		98			374						4961						2049		125
hsa-miR-210-3p					5897				4638					2956	4536			760;5899;7622	4580							7214				5559		1282;3680	1012;4340;5789		5687			1148		6554	1674		4664
hsa-miR-3610														6651											4949			6492
hsa-miR-3611		1052;6131;6294			5413			5415								1120						3356			1168;5002;6374					3621	4507;4965						5615												5820
hsa-miR-3663-5p	2756		3142					1059											1982		946	142			930				2569	965;970;1027			3376						5078		4995	4879
hsa-miR-6515-3p			3216		2598		2516	4785;6715		3838			556		2703;3208	775;2745;5025							902;5870	1467;4862;4907	5923		4900;6359;6455	792	4965	786;1692						660		4594			793;4694	4968;5803;7665	550		517				2616
hsa-miR-185-5p;hsa-miR-4306;hsa-miR-4644							3689	3204	299	605;5099														3549			3293	3919					3660										3704
hsa-miR-6769b-3p;hsa-miR-3183;hsa-miR-4723-3p	2677		723		202;4203;6597				1626	5293					2066			432	1356;3843		744					431;1400			6692	3311		354				1112				2744			2663	4165		877	3217		226
hsa-miR-3618	6469				1058	5215			1106;5004;5025	949	6637	5158;6931		876;7890	876		968;5456	1987;2428		982;1450		5435	4154				3904;4060		4059		4394				2050			6650	773		6258	1234			1082;6546	747	88		1085
hsa-miR-4804-3p			3481			4447		6908		4218					1707			5260					6727		6489									1014;3942		1405					4983								1010
hsa-miR-6809-5p					7085								4925						7085		417;7823		2836		5795		2762												6844								5763	6766
hsa-miR-1287-5p	4796	3981	4518;5493		7413			2963	5345			5217	4727;5128						127;1804	442;2640	2020		4597		4395				4401								4908	3999				4952
hsa-miR-1299		6329	5656	671;4063;4930	6040			912;6242	7186	7265	5125;6069						1011;5809			3871	4283;5829	1732			5256		3984;4236;5070		5036	5730	5401;5874;6462			1594	5854	713;5893;6472		5005;6352			3459;7015			5007	667;5963	2376;3036	3987;5467;6055	5764	1672;6188;7575
hsa-miR-1290		2049;5264		4570			3206;5325	2960		5131	5274;5649	2599				4472;5845;6547		6620			1345;5774	4840;7747				3791	4509;5593	6320	4691;5757		6033		3673			2915;5460		5656					7040	4217	4480;5546	4453;5537	4560;5626		6145
hsa-miR-1294								1360;2825	495;6260	3254											5178	6577	5155				6607				791;4308;4530		5606								2743				3070		4226	6565
hsa-miR-190a-3p		2895	6376	6553;6895	2397;7692	139;5682;5684		1973;2299	1091;6609	6552	2897;3715	137;153;2109;2941;4374	61;389;5202;5440;5676	3770;3772;3774;3776;4340	69;6008	4888		384;5474;6080	6319	5289;7150;7152;7154		65;1611;7479		1843;2155;7410;7412;7414;7416;7418;7426;7428;7430;7432;7434;7436;7438			5472;6103	118;120;122;124;126;128;130;132;134;136;138;140;142;144;146;148;150;152;154;156;166;2447			7720;7722	292;2305;3761;3763;3775;5689	2333;5400	6050	1605;2415;3123;3125;3127;7161;7528	3071;3073;4107		3723;6160		276	281;512;5861		4171;7669;7671;7673;7675		2844;2846		6515	3852;5363
hsa-miR-6879-5p;hsa-miR-7843-5p;hsa-miR-4632-5p;hsa-miR-4436b-3p;hsa-miR-6735-5p	52			3752		4456	3119		6857;7633					166;5565				5659	1964					4040	5226;5749				5911	6246	3822	3970		5777							4082;6454	4086							6250
hsa-miR-4697-5p;hsa-miR-1237-5p;hsa-miR-4488		4215	1099;3390		7111				5142				4662	3319;4610									536;3874		3193;3917				3238	3579		4633	4601;4693			4312						4036
hsa-miR-4478;hsa-miR-3929;hsa-miR-4419b		4531							250					6074		679		5142	946	5942	5348			2623;6081																						2938	7104
hsa-miR-27a-5p			6882		985			6910		1544				6224;6671					7526										5881		1080	6256																	1012;6590
hsa-miR-7109-5p	2252;5332				1572	5238		5660				3990		3321	6227				2446;5191		1763;3669		3370	3637	3141;7200					4592			4007;6990	674		3737	4751			3745									3335
hsa-miR-4800-3p																							2415									674		1634														5608
hsa-miR-372-5p		1019		623;974	4798;5095	216;5299	1054		3257		1024;4610	1064;2636;5686			6831	464;2404;4359	4115	164;6903	5557				83	932;4883	5016	163	1625	2662;5265	6490	4780	4016				5008	4984		4405	632;2335		608;5110	1074;2142	165;863;5066		4514	4487			6850;6869
hsa-miR-4514;hsa-miR-4692		3105					474			5607		552	5034;6577				5748								1901;2046;2872						399		5925				5513		179			4984;5867;7589		218
hsa-miR-4436a;hsa-miR-5000-3p		3737;6565				6417	7316	6896	7345	1218		7226	788	7570	1628		6102;6864	4950		7181;7381	6170	7395			4306;5714			970;7264	7279	7014	6203		4421	6895	519;3299		764	3755				3599		3526		468;5692		3314	164
hsa-miR-2053		204;4978		2698		3824;4595;5371				2499		4278;4690;5125	200	102		2697		2614;5280		5029		3750	6648	4760				4302;5464			6272;7632		2709		7312	5789	224	2291;2766	2510;2772;7519	2433		4933	5244		99;1220;3375	2274	1394		2370;2477;3124
hsa-miR-2052	2774	2248;3058		5785	541			1236			2250;3060	3739				6088		3611	1332				3063		6305;7580											6068	1149;1340							6022			6926;6981	4778
hsa-miR-4670-5p			5908			42		1409					7952				460	7854					4276			7715				6914	6558								7644				310
hsa-miR-2054		3789;6025		1340;2589;5895	5891	2284;3055;4254;4267;4274;5074;5707;6401	3007	566	1392;3891		33;1432;7116	2221;3136;7068	7041		3197;4466	4424	4812;5357	7221		5455	975	998;2540;7145		6394			4051	6787			6691	5471;7051	1228;5654		418;1859;2514;4954;7787	1662	249;2058	6430		4617		968	6872	4417	223	5000	1426		2027;2971
hsa-miR-523-3p							1282									880																5031;7331				5720
hsa-miR-150-5p				4839	3379		3926	2181		6215	4842			7085	1148	1846	2522				836				366	6057		4564	2629	3025	271;1814;3282		1092;3183		6932		3679		4376;5961		3383				349;3253	3801	7217
hsa-miR-147a		4918				3548;4014		2786					3384	3278;4046;6839		3737		6387	7267		324;3767;4600			2917;5450				3212	4343	1562;2935			4383;5977						4257	3348	5706								1772;3281
hsa-miR-6765-5p	3428		3446;5938	4543			5889				2263		3450										3562		6702		5505		7077		500			3089;3179			1145									983
hsa-miR-3142;hsa-miR-1245b-5p	1678		4900	3683;4676	6333	3274		1869		3162		4594;6527	6952	2816			4352;5134		4912;6026	3067			148;328;2534		2568					5147	2844				4980	5971						3121	4391		3872			4844
hsa-miR-22-3p	901;6055;6649		5351					2010		1872;2178		7695		5853			2577		3003	5724;6471			376;6346			497						5888		2542		2764		1973		1302				2362			6463	5649
hsa-miR-4760-5p;hsa-miR-8061					7228	3793	7828	6414;6962			5007			6385	3093	3652						6377					2500	6553				2438		1885		1224				1187;3014	5986;6754				6674	1091	951
hsa-miR-6744-5p		4155;5387;5606			6166		4895				5616	3696			5496;5877			5949	6574		7446	3399		3436		5854;6076	5341	3761;3848;6068			5784		6052		5956			5404	5761	6034					3383	3363;5279	5593	5674
hsa-miR-3681-3p;hsa-miR-128-3p;hsa-miR-216a-3p			4087					6604		3875;6013			350;7462		5745	5455		1570;5941;6328	4495	3567;6419		3463		1428		4280;5722	2268		5548		7313;7441;7458	7466	4894	1403;3645		3242	4483;5461		5629			3552;6770;7197		6649		1303			6428
hsa-miR-628-3p			5464;6823					1530		2822;4545			2753	4737;4890;7606	2386			4868				6308		3048							917		3272							5365				2015	4785			1144;4698
hsa-miR-874-5p	7296				2077;5631		6646						6381					3415			2326	2260		5845	3317	4602	4300			5043;5524;6027	1261;4210;5060	5322	3097											6007					6054
hsa-miR-651-3p	1903	6975	5559				1427;1650;2449	6797;6998		7188;7241	6983		7153	7131;7987	2602;7127	158					7820	4361;5728				2010;5471	6642	5038			4426;4552;5543	7163;7545	3902				3939	2098;7011	5053	2518		5008		2187;5663;6179			7140		4068;6877
hsa-miR-4447;hsa-miR-4472	5333						5052	4487;5661	3977;4043;6911;7809			3380	3402		4889;5363			7287	4176;5436		3483		538;6761						6608	4533	3381;5684	6315;6654	4695	3302		3541;4314			4770			7134	3173;3356;4378	2976			4232
hsa-miR-4699-3p			2052	2299;6079				1758			5878					1434;3945	1088					1679;2205;4326				3668		2209;7005	2600		7100	6419	4102								580		6372				3028;4490	6870	6834
hsa-miR-5089-3p		3548	738	4242	7605		5552			1734;4338;5592	2096	5072	1674		990;1695;4795	3703	5421	997;1702			1279	1700		1212		1704		4842	3892		3806	5005;8086	1341	953			7099		1413;3069;4850								3580;3594
hsa-miR-504-3p				3088	4932		6507				3147	6384						5048	6700						197				313				1072	3083		3312;6142	3429		4854	4295	3549;6990
hsa-miR-4485-3p					5634												1099						1224		3213											7141								1220					5612
hsa-miR-1909-5p	3303		7140	3087			5510			292;5667	3146	5913						4633;5224			3069								312							3311				4294	2868
hsa-miR-144-3p		3972	3005	6845	571;1465;6483	3286	7551	1342		54;67;3104;3186		5673	3876;4300			3887	2264;5655			3859		3791					3663;6107;6780	5690		3863		4241;7723	3683;4107	1450;2710;6079	627;3952;4326;7131	3058		402;2831	37	5504		1676	5470		2123;4795;5726	830;3534
hsa-miR-4646-5p;hsa-miR-204-3p			7324		881		3998		4295	5722	6339	5679					5149		2202		796		6555						5183;5263;5597			3959;5510		7424	2728				7001			4462							5540
hsa-miR-4484		4570	2;6619	4577			5332			5138		6026;7304	7627;7660	7648	5055	4785	979;2825			4916							275;4516		4698	3520;4993		7635						4588;7051	5822;7361					4224	4487	4460	4567;5358
hsa-miR-4486	7522		4677						5485			3413					1081;4738									1109								661			155												6646
hsa-miR-4487	6697		3098	3213			3152			191	3092		7226			3284;4651	3823				3331							3346		5454								3089		3468			3113						3339
hsa-miR-4480			7436												3707		2956	4013		4411;7729	2956	5042				3695;3963					5356			7214	7694	7390	114;388;3148;4183	7224								4498
hsa-miR-718						1426			2411						837			850								846			3456	1328					1566		7124		734		7103		3555
hsa-miR-27b-5p								7215													1711													3944				3915;7087	7225				1168
hsa-miR-4489														5329					5775											7668					1553			6772	5197
hsa-miR-711	5227	855		6175	4891			381;3374;6499				1629;5629	4961	7162	4625;6634			6700	5601						4165								4626;6584	4670					5505			4328			4675		839
hsa-miR-6780b-3p	2934			4307					4592	7179		3763;3786		3479			5993;7391				4452	859		5147	922				6705			2502		3805			4787						3251;7070		3671			5458	1332
hsa-miR-4648			1600		6073	5660;7161	467			7338			4964		5697;6621			6687								4823;6595					3432		7123	3793	4598	884	5474			5054		1837;5413							699
hsa-miR-513a-5p	1345;5471				4703;4949	673		4852;5669					5586;7516		3720;7433			3760			334				6953	7362				5784	2848;6171	7490		714;6898			6107		3620			2845	158
hsa-miR-4642		6052		1735	1806;7543	5549	2211	2268;6680					2374	299	1135;6809	547;2367	3028		2581					293;5133	6414;7070	6783	2133		340		2336	302;2282	2286	2154	2368	2877;3762			6690	898		2333;6065				2879		415
hsa-miR-6516-3p		2104				5316						2122	753		3204	2301;5048				3900					1154;6427	3213;6546			1391;4409	2777;3033			2346	2190						6946		7220	2338					136
hsa-miR-4645-5p;hsa-miR-4673		3106		6256	301;4077;4632;5559		475	148					5035;7365										2839		1902;2047;2873	2251	2897		307	7309	400;3993	5018										2180;4985
hsa-miR-4641	6013					6356	1463		4547	2557				4461				527;6304	6514				458;3982															2028						6533	2371	2351	713;3810	2100
hsa-miR-3186-5p			506		3683		7763			3885					321								5349;6701		5396	318													218;6438					802;4795
hsa-miR-506-5p			1608	4050	3130				4975			1839;5789	1816;2616;5066			4522	4962;6533	1844	7032		1046	1842		5427	5249			2657			2567				3302					4327		2564;5038			4434			3317
hsa-miR-151b;hsa-miR-151a-5p			4698					8;3207;3546		3867											7804									3663							3414									3148
hsa-miR-6851-3p				3695			1559;4507					2925	3179	3592											2865			3085		1388		1087	6638	2623			659						2854;3453
hsa-miR-203b-3p						7337	2305	7617			851	1696	3598		1888;6860			1895;4393			1059;7646			3573		1897;4295	2416;2798	1593		2383			3467				5373			1122			1492		973				5961
hsa-miR-152-5p	4697		2805			655		510		7148		4833			4826;4958		3203		7650	3139	716	4855					4600	4398		4093	4678	6489	1709;6745					4134	4707					3919			5758
hsa-miR-6754-5p;hsa-miR-4441;hsa-miR-4270	5073;5666				4547		6510	4049	4282	6324				6638					4296		548;2898;7716;7754;7788				200	5668					4377			3115			880				6993								5985;7028
hsa-miR-7843-3p				3674				1040					4779			3596						2221			7216				6315							1572	1571;2353				1625
hsa-miR-4654;hsa-miR-4769-5p								4643;5886			5652				539	5848		5447	4615	4249	3558;4723				5332		5464						4704						436				5578	5270				3860
hsa-miR-6818-5p							4315			1445	4291				4376	3377		2345		763	1215	674;7846		1671						3945		4936							4911		5654	4599			568
hsa-miR-3907	467;2535;3609		2257				459	4847		2170;2786		2488		3328;3413		2455	5920		4390				2804		7239	1719	2221		2303	3678		5173	3327;3347;4900	4740;7140	2255
hsa-miR-623						6374	3182	3301				3787		3480			2157;7392	4160		2965		1219	6053											7443			1083		2759		1134						352
hsa-miR-622			2143		1040			7388							4852;6269	2341;4926	2494	2578	790		3698	4590	7354	758	1643	1054			7116	587	241;6608		2486;5236	775;1152;2634		2986				3489			823;5823			3703;6394		3599	1366;1675
hsa-miR-621	5171			6337							6927				7775		3970		3505;4539			3686;5850		6749									5827	7048				622	1910								3084		1810
hsa-miR-1255b-2-3p			3105		227	283		5679		3144;5689						4959;6989	5069				4472			6462			4636			7024	109			4332	2886	3695			4735	458;6590	1336	3512
hsa-miR-1296-5p				6213		5913			3223								1004;4320	5100		3059		4659			2629;5105									6044		4490	4214										3241	4412
hsa-miR-29c-5p														8043																			7848	680					5204								7036
hsa-miR-4693-3p			4870																1836;4180										21
hsa-miR-448		2178			2067	2115;2523		6394	2630	2268	1331;1739	1562;1967	1941;6448	1494;5407	1608	597;6224	6899			5293	441;2076	1967;6406	432;1381		1415	2986;7282	1697	1588;3008			1903;3965;6332	2864;5442;6443	1140;1523;1877;5404		1959;6270;7801	2924		1736;3519	1511;2364;2880;3104;3588		1191	1900	1763	4560				1977;2880;3207
hsa-miR-337-3p		3832		270		4438	4283																4163					6540			2003	6265				6266		5077	4268			3932	6192		539
hsa-miR-1298-3p			2036	4088;4762	5131	3476;3556			5487		6577	5681			5166	4456		6625	5916		6985		4828			5143	3709	4725	2082;5599;6436	3229;6422	4883					6353	4354		5879		4337			826	4496;6640	4153
hsa-miR-561-3p	1021	6303;7160			96		5653;7623	6946;7843	110		7175	7276	7715			1683;2153;4091;6091	1049;2690;3736	4878		7526	7728						363;4206;6257	6990	3114;6400		2098	7884	7966	1916		6707			6956		7158	7450	178;7278	5407	1229	3522;4714;6203	1827;6281		7399
hsa-miR-3134				4264		1659						3426									6781	3402		3451			6442	4901				4670	4638							4601			4545;4681	1122		4132
hsa-miR-3137		1648;4055	230	2149;3876	2775		418;753	365;1677;3653		2182	1545;3170;4080;4155	508	3901;4749	5359				6748	4862;7471	3476			2126;3998;4990	4646			5316	6906		2707;6982	7770			1572		4262			2393	370;3795						963;1465;5635		5144
hsa-miR-3133	2327;2826;3897;4118;7149;7268			1355;4888	4111			6352	950			185		4501;6479	6478	5552;6197												4949								778	3295;5602		6359		3349	1497		6909	920				6497;7741
hsa-miR-4761-3p					1786;4309			6166							4413			2509			3885;5225		4543		2406			186		2195		6325					6165;6912				3633	6955	7029					4234
hsa-miR-412-5p	999																		4019								4088					8040								7132									1643
hsa-miR-7848-3p	3246			2912	1192;6600				1629	5060		3467							4570									6766				2576		3907	4319									6923	2091				279
hsa-miR-3138	6312		85;2812		1373			2783;3254;4192	2566;5126	1156;4272;5386			2581		772;2503	4370	824;4092	4977	2982	4322			2373		6208				3826	2257;4656;6282	7309				4292				570			7371	6253	5336;5685	5704			2518;6093
hsa-miR-381-3p;hsa-miR-300			6260	5742		3952;3963;5560	6320	3060	6043	4241;5642			6036;7874	7077			6266		7119	1842			5599		1371		80;188;5496		176;6946	6021;6630	3128			7175	7156				6443			681;1583;3249	6188				5529
hsa-miR-490-5p									2772;2945	2554		2410			4298			2604	5791		2290;4606			2144		6611		2436		5038	7242		6137		176													2097
hsa-miR-5191																					2501							5762	5918																	4736
hsa-miR-5190	5762	4067			3394			6602					5553			117	4986				4327;5188				7526	3524		3026	674;4021;4054;5546		2218;4926	5563;7464				4895		3654			1220;5352	3550			4356			4865	4092;6105
hsa-miR-5193	834;984;2448;6825	540;543;3164;4406;4577	461;867;2478;2481;2484;3323;4203;5072;5183	766	518;521;1615;1701;1950;3218;3337;3449;5447	1019	593;1794;2520;3530;3719		1755;1797	1654	539;542;4587;4590	785;1944	620;623;931;1306;2686;2689;2692;2695;2698	516;519;2587;2590;2593;2596;2599;2602;2605;2608	919;922;925;1333;2707;2710	779	894;2550;2553;2556;2559;2562;6592	830;833;932;1340;2717;3423	1747;2963;3627;3738		818;1271;2717;2720;3246;3367;5143		2490	374;522;2446;2449;3379;3516	52;558;2521;2524;2954;3904;4805;5060	1342;2719	521;1302;3260;3263;3266;3269	826;3808	28;549;1759;2518;2521;2879	241;507;510;519;522;790;901;1321;1633;3195;3435;3438;3902	5985	2588;2591;2594;2597;2600;2603;2606;2609	4263	494;497;2536;2959;3134;4921;6531	658;661	742;3565	734;3593;3596;3605;3608;3611;3614;3617	539;542;4598;5593	161;828;1236;2613	702;3252	812;4234;4237;5289	878	581	3054;3057	5483	519;3122;3216	539;3235;3290;3338;4574;4946	675;2710	545;548;1176;1968;2454;3236;3358
hsa-miR-5192		2739					230;4414										3257				1377																												2810;5982
hsa-miR-4524a-3p	6770		5018	6930			1215										6742	3940							7079		4068			7503								6681;7374	3789										324
hsa-miR-10b-3p		5165			406;3133;7022		677;2952	1815	3618		1143;5175;5519				3725	6798			3		6958;7382						1347;4241	675;939		6938				5843	3305	843		1140	3625						4473;5320				430;568;3151;3825
hsa-miR-8485	2207					872;3290;7439;7441;7443;7467;7507	7555;7557;7559	2779	1386;2856	780;782	110		1108;1582;3855;3965;4338;7453;7465;7484;7493;7495	6260;7258;7260;7262;7264;7272;7420;7460;7479	781;1089;1539;1541;1543;3935;6777;7282;7325	910	2306;2308	1096;1098;1548;1550;6331;7363	651	877;6477;7139;7141;7143;7300	2255;3187;6302	3135;3498;4349;7265;7360;7362;7370	667;6855		698	1098;1100;1550;6749;7275		446		659	3007;3097;3867;7461	7303;7305;7307;7459;7502;7504;7506;7508	3944;7314;7834		764;2743;4101;6623;7135;7211;7298;7300;7410;7712	2353	790		665;989;1444;1446;3835;3879;6658;7169;7171;7209		7249	3110			585;6786			1341;3292;3937;3939;3941;5974;7098;7148;7150	97
hsa-miR-548ar-3p;hsa-miR-548f-3p;hsa-miR-548a-3p;hsa-miR-548az-3p;hsa-miR-548e-3p	1244	6664	2202	4834	2169	1972	57;4309;6671	4983	3015	2650	6674	2352	2566;4357;4865;4970			5111	2004;2473;4919;5203	7627;7773		6190		4101;6929;7071	4664	233;4670			1896;2085	2378			2153;5504	5629	2073		7836	422;4838;5027		6687	2061	787			4832		4954	120;3438		2227;7550
hsa-miR-5011-3p	1613;1721;4605		67;6919		2311				2774			2494	401;516	418									5830;6922	5652;6031					2279	2856	10	306;1447;3207				5768	5320					6175	2290;5808
hsa-miR-892c-5p		6652					2775;2785;2955						6823		2004				1596							2104;3770	2644	3003	2115	4525;6941	4275;5298								7499			523;4707;7300					4321
hsa-miR-517a-3p;hsa-miR-517b-3p;hsa-miR-517c-3p	5790						2667	7312	1019;2777;5969					6509				195;3211;3554;4080		2799													35;7418		2690				3107				1525			5196
hsa-miR-4776-5p		4078	3554	2007		7551											1897;5877		5378	2783	5316				1712;2339;5192	1916	5534		4778	1661			2171		7614									4584	3995	1601;3932;5163		2692	1747
[truncated: 48 more rows]
[truncated: 267 more columns]
